# Supplementary material for: Macrophage correlates with immunophenotype and predicts anti-PD-L1 response of urothelial cancer
Source: Theranostics. 2020 May 25;10(15):7002–14. doi: 10.7150/thno.46176 (PMC7295060; doi:10.7150/thno.46176)
Supplement: Supplementary file 2 — Supplementary tables. [file thnov10p7002s2.xlsx]

## Sheet: S1
Table S1: Clinical and molecular characteristics of IMvigor210
	ID	Enrollment_IC	FMOne_mutation_burden_per_MB	Sex	Race	Intravesical_BCG_administered	Baseline_ECOG_Score	Met_Disease_Status	Sample_age	Tissue	Received_platinum	Sample_collected_pre.platinum	Neoantigen_burden_per_MB	sizeFactor	time	status	Lund	Lund2	TCGA_Subtype	BOR	binaryResponse	IC_Level	TC_Level	Immune_phenotype	Tobacco_use	Macrophage_M1_cibersort	Macrophage_M1_scale	Macrophage_M1_binary	TMEcluster	Macrophage_M2_cibersort_binary	FMOne_mutation_burden_per_MB_binary	Neoantigen_burden_per_MB_binary	TMB_M1_bestcutoff	Macrophage_M1_binary2	FMOne_mutation_burden_per_MB_binary2	TMB_M1_mean	TNB_M1_bestcutoff	Neoantigen_burden_per_MB2	TNB_M1_mean	FBXW7	FGFR1	FGFR2	FGFR3	FGFR4	FGFR_pathway	TP53	B_cell_naive_cibersort	B_cell_memory_cibersort	B_cell_plasma_cibersort
	SAM00b9e5c52da9	IC1	NA	M	WHITE	Y	1	Visceral	1-2 years	bladder	Y	Y	NA	1.21707	1.90554	1	MS2b2.1	UroB	III	NE	NE	IC1	TC0	excluded	PREVIOUS	0.00323004	-0.965143	Low	TMEclusterA	High	NA	NA	NA	Low	NA	NA	NA	NA	NA	NA	NA	NA	NA	NA	NA	NA	0	0	0.0193363
	SAM0257bbbbd388	IC1	18	M	WHITE	N	1	Visceral	more than 2 years	bladder	Y	Y	4.68627	1.56768	15.6386	1	MS2a1	Genomically unstable	II	SD	SDPD	IC1	TC0	excluded	PREVIOUS	0.00722376	-0.869008	Low	TMEclusterA	High	High	High	LH	Low	High	LH	LH	High	LH	0	0	0	0	0	0	1	0.0472983	0	0.111485
	SAM025b45c27e05	IC1	1	M	WHITE	N	0	Liver	1-2 years	bladder	Y	N	0.313725	1.64883	8.77207	1	MS2b1	Infiltrated	III	PD	SDPD	IC1	TC0	desert	PREVIOUS	0.00213355	-0.991537	Low	TMEclusterA	High	Low	Low	LL	Low	Low	LL	LL	Low	LL	0	0	0	0	0	0	1	0.0184207	0	0.00234352
	SAM032c642382a7	IC2	44	F	WHITE	N	1	Visceral	more than 2 years	bladder	Y	Y	6.19608	1.49481	2.49692	1	MS2b2.2	Basal/SCC-like	IV	PD	SDPD	IC2	TC2	inflamed	PREVIOUS	0.0767678	0.805021	Low	TMEclusterA	Low	High	High	LH	High	High	HH	LH	High	HH	1	0	0	0	0	0	1	0.0118586	0	0.00367272
	SAM04c589eb3fb3	IC1	50	M	WHITE	N	2	Visceral	(less than) 1 year	bladder	N	NA	NA	0.212295	0.689938	0	MS2b2.1	UroB	III	NE	NE	IC1	TC0	NE	NEVER	0.0713826	0.675393	Low	TMEclusterA	Low	High	NA	LH	High	High	HH	NA	High	HH	0	0	0	1	0	1	1	0.00661468	0	0.0238257
	SAM0571f17f4045	IC2	2	F	WHITE	N	0	LN Only	1-2 years	lymph node	Y	NA	1.47059	1.0322	4.53388	1	MS2b1	Infiltrated	II	SD	SDPD	IC2	TC0	excluded	PREVIOUS	0.0837798	0.97381	Low	TMEclusterA	Low	Low	High	LL	High	Low	HL	LH	Low	HL	0	0	0	0	0	0	0	0.112933	0.200701	0
	SAM065890737112	IC2	8	M	WHITE	Y	0	LN Only	(less than) 1 year	bladder	Y	Y	NA	1.43874	20.0739	0	MS1b	UroA	II	CR	CRPR	IC2	TC0	inflamed	PREVIOUS	0.062537	0.462466	Low	TMEclusterA	Low	Low	NA	LL	High	Low	HL	NA	Low	HL	0	0	0	0	0	0	1	0	0.05458	0.117234
	SAM0684af734db1	IC0	6	F	WHITE	N	1	Visceral	(less than) 1 year	bladder	N	NA	0.921569	1.36119	23.2608	0	MS1b	UroA	I	PR	CRPR	IC0	TC0	NE	PREVIOUS	0.0194615	-0.574427	Low	TMEclusterA	High	Low	Low	LL	Low	Low	LL	LL	Low	LL	0	0	0	1	0	1	0	0.0228395	0	0.00254102
	SAM075e037d95bc	IC1	11	M	WHITE	Y	0	Visceral	more than 2 years	kidney	Y	Y	0.745098	0.790563	21.3224	0	MS1b	UroA	I	PR	CRPR	IC1	TC0	excluded	NEVER	0.0526217	0.223789	Low	TMEclusterA	Low	Low	Low	LL	High	High	HH	LL	High	HH	0	0	0	1	0	1	0	0	0	0.0213141
	SAM07a93a28f801	IC1	18	M	WHITE	N	1	LN Only	(less than) 1 year	bladder	N	NA	2.11765	0.546177	12.846	0	MS2a1	Genomically unstable	II	PR	CRPR	IC1	TC0	excluded	PREVIOUS	0.0473687	0.0973418	Low	TMEclusterA	High	High	High	LH	High	High	HH	LH	High	HH	0	0	0	0	0	0	1	0.0463242	0	0.0403512
	SAM08cce2fa88f2	IC0	NA	F	WHITE	Y	1	Visceral	more than 2 years	bladder	Y	Y	NA	0.639472	22.1109	0	MS1b	UroA	I	SD	SDPD	IC0	TC0	excluded	CURRENT	0	-1.04289	Low	TMEclusterB	Low	NA	NA	NA	Low	NA	NA	NA	NA	NA	NA	NA	NA	NA	NA	NA	NA	0.0303916	0.045161	0
	SAM09c84ec0cf34	IC0	NA	M	WHITE	N	1	Liver	(less than) 1 year	NA	Y	N	NA	0.661994	6.50513	1	MS1b	UroA	I	PD	SDPD	IC0	TC0	inflamed	PREVIOUS	0.00079934	-1.02365	Low	TMEclusterA	Low	NA	NA	NA	Low	NA	NA	NA	NA	NA	NA	NA	NA	NA	NA	NA	NA	0	0.014439	0
	SAM0a0f2bac4b20	IC1	2	M	WHITE	N	0	Liver	(less than) 1 year	kidney	Y	Y	0.215686	1.37594	1.18275	1	MS2b2.2	Basal/SCC-like	III	PD	SDPD	IC1	TC1	NE	NEVER	0.0440394	0.0172006	Low	TMEclusterB	Low	Low	Low	LL	High	Low	HL	LL	Low	HL	0	0	0	0	0	0	0	0.0533632	0	0.0387716
	SAM0a7c2091dd56	IC2	8	M	WHITE	N	1	Visceral	(less than) 1 year	bladder	Y	N	1.27451	0.937676	2.62834	1	MS2b2.2	Basal/SCC-like	III	PD	SDPD	IC2	TC1	excluded	NEVER	0.0869085	1.04912	Low	TMEclusterA	Low	Low	Low	LL	High	Low	HL	LL	Low	HL	0	0	0	0	0	0	0	0.00274811	0	0.0323068
	SAM0bdb3428bd13	IC0	NA	F	WHITE	N	1	Visceral	(less than) 1 year	lymph node	Y	N	NA	1.01875	2.23409	1	MS2b1	Infiltrated	II	PD	SDPD	IC0	TC0	NE	NEVER	0.0100284	-0.801495	Low	TMEclusterA	Low	NA	NA	NA	Low	NA	NA	NA	NA	NA	NA	NA	NA	NA	NA	NA	NA	0.00214706	0	0.00417805
	SAM0ce9c983b20f	IC2	9	M	WHITE	N	0	NA	1-2 years	ureter	Y	Y	NA	0.886362	6.6037	1	MS2b2.2	Basal/SCC-like	III	PD	SDPD	IC2	TC0	excluded	NEVER	0.0111316	-0.77494	Low	TMEclusterA	Low	Low	NA	LL	Low	Low	LL	NA	Low	LL	0	0	0	0	0	0	1	0.0259533	0	0.0338877
	SAM0d855cff64e6	IC1	4	F	WHITE	N	1	Visceral	(less than) 1 year	bladder	Y	Y	0.137255	1.13302	2.85832	1	MS2b2.2	Basal/SCC-like	IV	PD	SDPD	IC1	TC0	desert	CURRENT	0	-1.04289	Low	TMEclusterA	Low	Low	Low	LL	Low	Low	LL	LL	Low	LL	0	0	0	0	0	0	0	0.036886	0	0.00679062
	SAM0f956e757453	IC1	32	M	WHITE	Y	1	Visceral	(less than) 1 year	ureter	N	NA	4.09804	0.730244	10.4148	1	MS2b1	Infiltrated	II	PD	SDPD	IC1	TC0	excluded	PREVIOUS	0.0505157	0.173095	Low	TMEclusterA	High	High	High	LH	High	High	HH	LH	High	HH	0	0	0	0	0	0	1	0.0668622	0	0.0341934
	SAM110501d0eedb	IC1	21	M	WHITE	Y	1	LN Only	more than 2 years	bladder	Y	Y	3.52941	1.17522	4.27105	1	MS2a1	Genomically unstable	II	PD	SDPD	IC1	TC0	desert	NEVER	0.0767876	0.805499	Low	TMEclusterA	High	High	High	LH	High	High	HH	LH	High	HH	0	0	0	0	0	0	1	0.0608662	0.0366442	0.0474494
	SAM12502d970c10	IC2	10	M	WHITE	N	0	Visceral	more than 2 years	kidney	Y	Y	1.07843	0.712692	7.3922	1	MS1b	UroA	I	SD	SDPD	IC2	TC0	inflamed	PREVIOUS	0.0346228	-0.209473	Low	TMEclusterA	Low	Low	Low	LL	Low	Low	LL	LL	Low	LL	0	0	0	1	0	1	0	0.0806498	0	0.0435899
	SAM14938611a2d3	IC1	38	M	WHITE	Y	2	LN Only	1-2 years	bladder	N	NA	6.68627	1.15817	21.4209	0	MS2a1	Genomically unstable	II	PR	CRPR	IC1	TC0	desert	PREVIOUS	0.0899946	1.12341	Low	TMEclusterB	Low	High	High	LH	High	High	HH	LH	High	HH	0	0	0	0	0	0	1	0.0303701	0.0823943	0.091832
	SAM14df63a65411	IC2	7	F	WHITE	N	0	Liver	(less than) 1 year	bladder	Y	Y	0.568627	1.73628	21.4209	0	MS1b	UroA	III	PR	CRPR	IC2	TC2	excluded	PREVIOUS	0.0472043	0.0933829	Low	TMEclusterA	Low	Low	Low	LL	High	Low	HL	LL	Low	HL	0	0	0	1	0	1	1	0.00916116	0	0.00245104
	SAM166a419a4e5a	IC1	5	M	WHITE	N	1	Visceral	1-2 years	bladder	Y	N	0.27451	1.27231	5.38809	1	MS2b1	Infiltrated	IV	PD	SDPD	IC1	TC0	excluded	PREVIOUS	0.0173722	-0.624721	Low	TMEclusterA	Low	Low	Low	LL	Low	Low	LL	LL	Low	LL	0	0	0	0	0	0	0	0	0.0201701	0.0764307
	SAM17c45bf16bb6	IC0	5	M	WHITE	N	0	Liver	(less than) 1 year	kidney	N	NA	0.431373	0.891639	2.69405	1	MS1b	UroA	I	NE	NE	IC0	TC0	excluded	NEVER	0.0162171	-0.652525	Low	TMEclusterA	Low	Low	Low	LL	Low	Low	LL	LL	Low	LL	0	0	0	0	0	0	0	0	0.138072	0.00869904
	SAM18039827e1b9	IC0	15	M	WHITE	N	1	Visceral	(less than) 1 year	bladder	Y	N	NA	1.91849	1.47844	1	MS1b	UroA	II	PD	SDPD	IC0	TC0	desert	NEVER	0	-1.04289	Low	TMEclusterB	Low	Low	NA	LL	Low	High	LH	NA	High	LH	0	0	0	0	0	0	1	0.0804909	0	0.036606
	SAM181b638b8248	IC2	NA	M	WHITE	N	1	Liver	(less than) 1 year	kidney	Y	Y	0.215686	0.885055	10.8747	1	MS2b1	Infiltrated	IV	PD	SDPD	IC2	TC2	excluded	CURRENT	0.0430768	-0.00597127	Low	TMEclusterB	Low	NA	Low	NA	Low	NA	NA	LL	NA	NA	0	0	0	0	0	0	0	0.0151742	0.00815047	0.00941739
	SAM187e056d6a2a	IC0	NA	M	WHITE	N	0	Visceral	(less than) 1 year	lung	Y	N	NA	0.838192	2.29979	1	MS1b	UroA	I	PD	SDPD	IC0	TC0	NE	CURRENT	0	-1.04289	Low	TMEclusterB	Low	NA	NA	NA	Low	NA	NA	NA	NA	NA	NA	NA	NA	NA	NA	NA	NA	0.0213631	0	0.123277
	SAM18a4dabbc557	IC2	18	M	WHITE	N	1	Visceral	1-2 years	bladder	Y	Y	2.03922	1.51423	16.46	1	MS2a2	Genomically unstable	II	PD	SDPD	IC2	TC2	excluded	PREVIOUS	0.0461677	0.0684313	Low	TMEclusterA	Low	High	High	LH	High	High	HH	LH	High	HH	0	0	0	0	0	0	1	0.0183226	0	0.00526417
	SAM18b9351e265a	IC2	7	M	BLACK OR AFRICAN AMERICAN	N	2	Liver	(less than) 1 year	ureter	N	NA	0.392157	0.793895	15.8686	1	MS2b1	Infiltrated	III	PD	SDPD	IC2	TC0	inflamed	PREVIOUS	0.0764333	0.79697	Low	TMEclusterA	Low	Low	Low	LL	High	Low	HL	LL	Low	HL	1	0	0	0	0	0	0	0.0454733	0	0.0256344
	SAM18bc1078bc15	IC1	19	M	WHITE	N	1	Visceral	(less than) 1 year	bladder	N	NA	1.80392	0.956425	6.89938	1	MS2a1	Genomically unstable	II	PD	SDPD	IC1	TC0	NE	PREVIOUS	0.0426406	-0.0164721	Low	TMEclusterA	Low	High	High	LH	Low	High	LH	LH	High	LH	0	0	0	0	0	0	1	0.0714603	0	0.00847294
	SAM18be5b395318	IC2	5	M	WHITE	N	1	Liver	(less than) 1 year	bladder	Y	Y	0.470588	0.965305	9.00205	1	MS2a1	Genomically unstable	IV	PD	SDPD	IC2	TC1	excluded	PREVIOUS	0.0112136	-0.772966	Low	TMEclusterB	Low	Low	Low	LL	Low	Low	LL	LL	Low	LL	0	0	0	0	0	0	1	0.0160777	0.013142	0.0120236
	SAM19fec8f3b3bd	IC2	5	M	WHITE	Y	1	Liver	(less than) 1 year	bladder	Y	Y	0.431373	0.631668	9.88912	1	MS2b2.2	Basal/SCC-like	III	PD	SDPD	IC2	TC2	excluded	PREVIOUS	0.0105831	-0.788144	Low	TMEclusterA	Low	Low	Low	LL	Low	Low	LL	LL	Low	LL	0	0	0	0	0	0	1	0.0239252	0	0.0138183
	SAM1a87df750b9d	IC1	8	M	WHITE	N	2	Visceral	(less than) 1 year	bladder	N	NA	1.17647	0.924222	5.38809	1	MS2b2.2	Basal/SCC-like	III	SD	SDPD	IC1	TC0	excluded	PREVIOUS	0.0645758	0.511541	Low	TMEclusterA	Low	Low	Low	LL	High	Low	HL	LL	Low	HL	0	0	1	0	0	1	1	0.0153195	0.0150491	0.0331874
	SAM1ab1b28d9f2b	IC1	13	F	WHITE	N	1	Liver	more than 2 years	ureter	N	NA	0.294118	0.549941	2.10267	1	MS2a1	Genomically unstable	II	PD	SDPD	IC1	TC0	desert	PREVIOUS	0	-1.04289	Low	TMEclusterB	Low	Low	Low	LL	Low	High	LH	LL	High	LH	0	0	0	0	0	0	1	0.032393	0.0553793	0.100548
	SAM1abf01dd4544	IC1	16	M	WHITE	N	2	Visceral	(less than) 1 year	kidney	N	NA	1.86275	0.507408	16.8542	0	MS2a2	Genomically unstable	II	PR	CRPR	IC1	TC0	excluded	PREVIOUS	0.0217417	-0.519539	Low	TMEclusterB	Low	Low	High	LL	Low	High	LH	LH	High	LH	0	0	0	0	0	0	1	0.00738679	0.0415419	0.0692656
	SAM1ac4e3dee297	IC1	2	M	WHITE	Y	1	Liver	(less than) 1 year	kidney	N	NA	0.647059	1.0557	5.51951	1	MS1b	UroA	I	PD	SDPD	IC1	TC0	excluded	PREVIOUS	0	-1.04289	Low	TMEclusterB	Low	Low	Low	LL	Low	Low	LL	LL	Low	LL	0	0	0	1	0	1	0	0	0.0344625	0.0538895
	SAM1bcc62d8290c	IC1	10	M	WHITE	Y	1	Visceral	(less than) 1 year	bladder	N	NA	1.4902	0.862554	18.6283	0	MS2a1	Genomically unstable	IV	NE	NE	IC1	TC0	excluded	PREVIOUS	0.064198	0.502447	Low	TMEclusterA	Low	Low	High	LL	High	Low	HL	LH	Low	HL	0	0	0	0	0	0	1	0.0780469	0	0.20608
	SAM1c0ecfb3eb63	IC2	NA	F	WHITE	N	0	Liver	(less than) 1 year	bladder	Y	NA	NA	1.16579	5.84805	1	MS2b2.2	Basal/SCC-like	III	PD	SDPD	IC2	TC0	excluded	PREVIOUS	0.157674	2.75255	High	TMEclusterA	Low	NA	NA	NA	High	NA	NA	NA	NA	NA	NA	NA	NA	NA	NA	NA	NA	0.0352734	0.0339759	0.0075143
	SAM1c8b086175ca	IC0	7	M	WHITE	N	0	Visceral	more than 2 years	bladder	Y	Y	0.54902	0.637736	20.7639	1	MS2b1	Infiltrated	I	PD	SDPD	IC0	TC0	excluded	PREVIOUS	0.00438598	-0.937317	Low	TMEclusterA	Low	Low	Low	LL	Low	Low	LL	LL	Low	LL	0	0	0	0	0	0	0	0.0544703	0.00580834	0.0598117
	SAM1dda30f1c5be	IC1	20	M	WHITE	N	0	NA	1-2 years	bladder	Y	Y	4.01961	1.37314	21.2567	0	MS2b1	Infiltrated	II	PD	SDPD	IC1	TC0	desert	PREVIOUS	0.0250912	-0.438913	Low	TMEclusterA	Low	High	High	LH	Low	High	LH	LH	High	LH	0	0	0	1	0	1	1	0.051665	0	0.043161
	SAM1e9c4d1d39ae	IC1	5	F	WHITE	N	0	Liver	more than 2 years	bladder	Y	Y	1.43137	1.75169	12.4189	1	MS2b2.2	Basal/SCC-like	II	PD	SDPD	IC1	TC0	inflamed	PREVIOUS	0.0183337	-0.601575	Low	TMEclusterB	Low	Low	Low	LL	Low	Low	LL	LL	Low	LL	0	0	0	0	0	0	0	0.0324424	0	0.0591346
	SAM1f3c93814cb9	IC0	5	F	WHITE	N	2	Visceral	(less than) 1 year	bladder	N	NA	1.13725	0.67746	1.44559	1	MS2a2	Genomically unstable	II	NE	NE	IC0	TC0	excluded	PREVIOUS	0.00539592	-0.913007	Low	TMEclusterA	High	Low	Low	LL	Low	Low	LL	LL	Low	LL	0	0	0	0	0	0	1	0.0441726	0.0177468	0.0290363
	SAM1f66db567eb5	IC2	38	M	WHITE	N	2	Liver	1-2 years	bladder	Y	N	4.5098	0.731951	16.5914	0	MS2b2.2	Basal/SCC-like	III	PR	CRPR	IC2	TC0	inflamed	CURRENT	0.0552499	0.287054	Low	TMEclusterA	Low	High	High	LH	High	High	HH	LH	High	HH	0	0	0	0	0	0	1	0.00487368	0.0365666	0.0144021
	SAM1f83ebd6be9b	IC1	6	M	WHITE	N	1	Liver	(less than) 1 year	kidney	N	NA	0.54902	0.472311	3.5154	1	MS1b	UroA	I	PD	SDPD	IC1	TC0	desert	NEVER	0	-1.04289	Low	TMEclusterB	Low	Low	Low	LL	Low	Low	LL	LL	Low	LL	0	0	0	1	0	1	0	0.0725377	0.0685523	0.000736412
	SAM1fa6bcb7fc48	IC2	8	M	WHITE	Y	1	Visceral	(less than) 1 year	bladder	Y	Y	1.23529	1.32591	22.7351	0	MS1b	UroA	I	PD	SDPD	IC2	TC0	inflamed	CURRENT	0.116699	1.76624	High	TMEclusterA	Low	Low	Low	HL	High	Low	HL	HL	Low	HL	0	0	0	1	0	1	1	0	0.0308073	0.0102232
	SAM203dcf14f927	IC1	13	M	WHITE	N	1	LN Only	more than 2 years	bladder	Y	Y	2.39216	1.44746	19.3511	0	MS2a2	Genomically unstable	II	CR	CRPR	IC1	TC1	inflamed	CURRENT	0.110569	1.61866	High	TMEclusterA	Low	Low	High	HL	High	High	HH	HH	High	HH	0	0	0	0	0	0	1	0.0395975	0.00700738	0.0268796
	SAM2070b416069c	IC1	5	M	WHITE	Y	1	Liver	more than 2 years	kidney	Y	Y	0.294118	1.12971	8.01643	1	MS1a	UroA	I	SD	SDPD	IC1	TC1	excluded	NEVER	0.0328076	-0.253167	Low	TMEclusterB	Low	Low	Low	LL	Low	Low	LL	LL	Low	LL	0	0	0	0	0	0	0	0.0374503	0.0187896	0.0221958
	SAM23095936e611	IC2	5	F	WHITE	N	0	Liver	more than 2 years	bladder	Y	Y	0.235294	1.33492	2.23409	1	MS1b	UroA	I	PD	SDPD	IC2	TC0	desert	PREVIOUS	0	-1.04289	Low	TMEclusterB	Low	Low	Low	LL	Low	Low	LL	LL	Low	LL	0	0	0	0	0	0	0	0.01724	0	0.0159293
	SAM23aa15d4a0b0	IC1	5	F	WHITE	N	1	Liver	more than 2 years	kidney	Y	Y	0.333333	0.967266	5.71663	1	MS2a1	Genomically unstable	II	PD	SDPD	IC1	TC0	excluded	NEVER	0.00394938	-0.947827	Low	TMEclusterB	Low	Low	Low	LL	Low	Low	LL	LL	Low	LL	0	0	0	1	0	1	1	0.113056	0	0.138151
	SAM25510f300d79	IC0	NA	M	WHITE	N	0	Visceral	(less than) 1 year	other	Y	N	1.82353	1.78516	20.6982	0	MS2b2.2	Basal/SCC-like	III	CR	CRPR	IC0	TC0	desert	PREVIOUS	0.00734683	-0.866045	Low	TMEclusterA	Low	NA	High	NA	Low	NA	NA	LH	NA	NA	NA	NA	NA	NA	NA	NA	NA	0	0	0.00558921
	SAM2570ff4aae6e	IC2	12	F	WHITE	N	1	LN Only	(less than) 1 year	lymph node	Y	N	1.52941	0.851526	22.3737	0	MS2b2.1	UroB	III	PR	CRPR	IC2	TC0	inflamed	CURRENT	0.0506231	0.175678	Low	TMEclusterA	Low	Low	High	LL	High	High	HH	LH	High	HH	0	0	0	1	0	1	0	0.0848696	0	0.017393
	SAM26104d5adc89	IC0	1	M	ASIAN	Y	1	Visceral	(less than) 1 year	bladder	N	NA	0.27451	0.958124	5.38809	1	MS1a	UroA	III	SD	SDPD	IC0	TC0	excluded	PREVIOUS	0.0287784	-0.350156	Low	TMEclusterB	Low	Low	Low	LL	Low	Low	LL	LL	Low	LL	0	0	0	0	0	0	0	0.0444284	0	0.0269341
	SAM2624229effe8	IC0	6	M	WHITE	N	1	Visceral	more than 2 years	bladder	Y	Y	0.431373	0.567845	2.56263	1	MS2b1	Infiltrated	I	PD	SDPD	IC0	TC0	excluded	PREVIOUS	0.0607951	0.420534	Low	TMEclusterA	Low	Low	Low	LL	High	Low	HL	LL	Low	HL	0	0	0	0	0	0	0	0.12726	0	0.0356085
	SAM27299aed7681	IC1	8	F	UNKNOWN	Y	0	NA	1-2 years	bladder	Y	Y	0.745098	1.86436	18.8583	0	MS1b	UroA	I	PR	CRPR	IC1	TC0	excluded	NEVER	0	-1.04289	Low	TMEclusterB	Low	Low	Low	LL	Low	Low	LL	LL	Low	LL	0	0	0	0	0	0	0	0	0.023846	0.0344973
	SAM28687037e4ff	IC2	6	M	WHITE	N	0	Visceral	(less than) 1 year	kidney	Y	Y	0.568627	1.50879	21.5852	0	MS2b2.2	Basal/SCC-like	III	SD	SDPD	IC2	TC2	inflamed	PREVIOUS	0.122784	1.9127	High	TMEclusterA	Low	Low	Low	HL	High	Low	HL	HL	Low	HL	0	0	0	0	0	0	1	0	0	0.0309466
	SAM28e6031ac18b	IC0	22	M	WHITE	N	1	Liver	(less than) 1 year	bladder	Y	N	NA	1.36404	9.23203	1	MS1a	UroA	I	SD	SDPD	IC0	TC0	desert	CURRENT	0.00098117	-1.01928	Low	TMEclusterB	Low	High	NA	LH	Low	High	LH	NA	High	LH	0	0	0	1	0	1	0	0	0	0.0445962
	SAM297c0301e861	IC1	1	M	WHITE	Y	1	Liver	more than 2 years	bladder	Y	N	NA	1.08512	8.08214	1	MS2b1	Infiltrated	IV	PD	SDPD	IC1	TC2	excluded	NEVER	0.0170742	-0.631892	Low	TMEclusterA	Low	Low	NA	LL	Low	Low	LL	NA	Low	LL	0	0	0	0	0	0	0	0.0305921	0	0.00537477
	SAM29da928587ad	IC1	NA	F	WHITE	N	1	Visceral	(less than) 1 year	ureter	Y	Y	0.490196	0.676961	2.59548	1	MS1a	UroA	III	PD	SDPD	IC1	TC0	desert	PREVIOUS	0.0225975	-0.498938	Low	TMEclusterB	Low	NA	Low	NA	Low	NA	NA	LL	NA	NA	NA	NA	NA	NA	NA	NA	NA	0.111542	0	0.148676
	SAM2b672f4336c7	IC0	2	M	WHITE	N	0	Visceral	more than 2 years	kidney	N	NA	0.156863	0.596754	15.3101	1	MS1b	UroA	I	SD	SDPD	IC0	TC0	desert	NEVER	0.0171254	-0.63066	Low	TMEclusterB	Low	Low	Low	LL	Low	Low	LL	LL	Low	LL	0	0	0	0	0	0	0	0.0830825	0	0.0349496
	SAM2bba8cb35e48	IC0	11	M	WHITE	N	1	Liver	more than 2 years	bladder	Y	Y	1.29412	0.800619	10.4805	1	MS2b1	Infiltrated	II	PD	SDPD	IC0	TC0	excluded	PREVIOUS	0.0204186	-0.551388	Low	TMEclusterA	Low	Low	Low	LL	Low	High	LH	LL	High	LH	0	0	0	0	0	0	0	0.0313561	0	0
	SAM2c9586161ce6	IC1	9	M	WHITE	N	0	Visceral	1-2 years	bladder	Y	Y	0.431373	1.48518	11.269	1	MS1b	UroA	I	PD	SDPD	IC1	TC0	desert	NEVER	0	-1.04289	Low	TMEclusterB	Low	Low	Low	LL	Low	Low	LL	LL	Low	LL	0	0	0	1	0	1	0	0.00621024	0	0.0699158
	SAM2dc3f04e45e9	IC2	NA	M	WHITE	N	1	Liver	(less than) 1 year	kidney	Y	N	NA	1.14586	10.1848	1	MS2b2.2	Basal/SCC-like	II	PD	SDPD	IC2	TC2	inflamed	PREVIOUS	0.190039	3.53162	High	TMEclusterA	Low	NA	NA	NA	High	NA	NA	NA	NA	NA	0	0	0	0	0	0	1	0	0.000339313	0
	SAM2dc578e0165f	IC2	8	M	ASIAN	N	1	Visceral	(less than) 1 year	bladder	Y	Y	NA	1.76519	1.97125	1	MS2a2	Genomically unstable	IV	NE	NE	IC2	TC2	excluded	PREVIOUS	0.0220277	-0.512655	Low	TMEclusterA	Low	Low	NA	LL	Low	Low	LL	NA	Low	LL	0	0	0	0	0	0	1	0.0219278	0	0.0119415
	SAM2de7cffb5f72	IC1	NA	M	WHITE	Y	1	LN Only	1-2 years	bladder	Y	Y	NA	0.445911	1.83984	1	MS2a1	Genomically unstable	II	NE	NE	IC1	TC2	NE	PREVIOUS	0.00600794	-0.898274	Low	TMEclusterB	Low	NA	NA	NA	Low	NA	NA	NA	NA	NA	NA	NA	NA	NA	NA	NA	NA	0	0.0837163	0.042799
	SAM2e7aa8fa0ab3	IC1	14	M	WHITE	N	1	Visceral	(less than) 1 year	kidney	N	NA	2.70588	1.27953	7.72074	1	MS1b	UroA	II	PD	SDPD	IC1	TC0	excluded	PREVIOUS	0.0677764	0.588586	Low	TMEclusterA	Low	Low	High	LL	High	High	HH	LH	High	HH	0	0	0	0	0	0	0	0.063163	0	0.0875091
	SAM2e9ac0b1b250	IC2	18	M	WHITE	N	1	NA	1-2 years	bladder	Y	Y	1.76471	0.478279	22.1437	0	MS2b2.2	Basal/SCC-like	IV	CR	CRPR	IC2	TC2	NE	PREVIOUS	0.175335	3.17767	High	TMEclusterA	Low	High	High	HH	High	High	HH	HH	High	HH	0	0	0	0	0	0	0	0.00465181	0	0.0166166
	SAM2eb07dedf07f	IC2	13	M	WHITE	Y	0	Visceral	1-2 years	bladder	Y	Y	1.13725	0.30554	20.501	0	MS2b1	Infiltrated	II	PR	CRPR	IC2	TC0	inflamed	PREVIOUS	0.0945178	1.23229	High	TMEclusterA	Low	Low	Low	HL	High	High	HH	HL	High	HH	0	0	0	0	0	0	1	0.0405097	0	0.126575
	SAM2f228939632f	IC1	8	F	BLACK OR AFRICAN AMERICAN	N	1	Liver	more than 2 years	bladder	Y	N	0.45098	0.891808	7.88501	1	MS2b1	Infiltrated	IV	PD	SDPD	IC1	TC0	excluded	NEVER	0.0509213	0.182858	Low	TMEclusterA	Low	Low	Low	LL	High	Low	HL	LL	Low	HL	0	0	0	0	0	0	1	0.0169042	0	0.0485585
	SAM30b5c6c54cf7	IC2	6	F	WHITE	N	1	LN Only	1-2 years	bladder	Y	N	NA	0.754702	9.26489	1	MS2b2.2	Basal/SCC-like	IV	CR	CRPR	IC2	TC0	excluded	PREVIOUS	0.0279123	-0.371004	Low	TMEclusterA	High	Low	NA	LL	Low	Low	LL	NA	Low	LL	0	0	0	0	0	0	0	0	0	0.0107307
	SAM30cf07d4874f	IC1	NA	M	WHITE	Y	1	Liver	1-2 years	bladder	Y	N	NA	1.33751	11.6632	1	MS2b1	Infiltrated	II	SD	SDPD	IC1	TC0	excluded	NEVER	0.00649004	-0.88667	Low	TMEclusterB	Low	NA	NA	NA	Low	NA	NA	NA	NA	NA	NA	NA	NA	NA	NA	NA	NA	0.0922585	0	0.0183728
	SAM31291c256373	IC1	32	M	WHITE	Y	1	Visceral	(less than) 1 year	other	Y	N	3.21569	1.39034	1.1499	1	MS2b1	Infiltrated	II	NE	NE	IC1	TC0	inflamed	CURRENT	0.0410095	-0.0557348	Low	TMEclusterA	High	High	High	LH	Low	High	LH	LH	High	LH	0	0	0	0	0	0	1	0.0511621	0	0.0821136
	SAM31d9176e11fb	IC2	23	M	WHITE	Y	0	LN Only	(less than) 1 year	bladder	N	NA	4.23529	0.81157	17.117	0	MS2b2.1	UroB	I	CR	CRPR	IC2	TC1	inflamed	NEVER	0.0848112	0.998639	Low	TMEclusterA	Low	High	High	LH	High	High	HH	LH	High	HH	1	0	0	0	0	0	0	0.00262042	0.0111783	0.0692228
	SAM31f41dd0d6ca	IC1	NA	F	WHITE	Y	1	NA	(less than) 1 year	lymph node	Y	N	0.705882	1.27301	8.27926	1	MS2b2.1	UroB	I	SD	SDPD	IC1	TC0	NE	PREVIOUS	0.0279203	-0.37081	Low	TMEclusterB	Low	NA	Low	NA	Low	NA	NA	LL	NA	NA	NA	NA	NA	NA	NA	NA	NA	0	0.225896	0.0150297
	SAM3330c03fdf00	IC1	2	M	WHITE	N	0	LN Only	(less than) 1 year	lymph node	Y	N	NA	1.14051	19.1869	0	MS2b1	Infiltrated	IV	PD	SDPD	IC1	TC0	NE	NEVER	0.0478613	0.109199	Low	TMEclusterB	Low	Low	NA	LL	High	Low	HL	NA	Low	HL	0	0	0	0	0	0	0	0.045318	0.200648	0
	SAM34430ef08e5b	IC1	NA	M	WHITE	N	0	Visceral	more than 2 years	bladder	Y	Y	NA	0.567628	18.1684	0	MS2b1	Infiltrated	IV	PD	SDPD	NE	NE	NE	NEVER	0.0172011	-0.628839	Low	TMEclusterB	Low	NA	NA	NA	Low	NA	NA	NA	NA	NA	NA	NA	NA	NA	NA	NA	NA	0	0.08869	0.0823292
	SAM36851bc8b9ae	IC1	7	M	WHITE	N	1	Visceral	(less than) 1 year	bladder	Y	Y	0.333333	0.739707	3.54825	1	MS1b	UroA	I	SD	SDPD	IC1	TC2	excluded	PREVIOUS	0.011903	-0.756371	Low	TMEclusterB	Low	Low	Low	LL	Low	Low	LL	LL	Low	LL	0	0	0	0	0	0	0	0	0.060704	0.0435932
	SAM36a9225b0222	IC2	1	M	ASIAN	N	1	Liver	1-2 years	bladder	Y	N	0.607843	1.68128	23.8193	0	MS2b1	Infiltrated	IV	SD	SDPD	IC2	TC2	inflamed	PREVIOUS	0.145992	2.47136	High	TMEclusterA	Low	Low	Low	HL	High	Low	HL	HL	Low	HL	0	0	0	0	0	0	1	0.0326531	0	0.0356093
	SAM36d87392593b	IC2	7	M	WHITE	N	0	Visceral	1-2 years	ureter	Y	Y	0.352941	1.00066	23.6879	0	MS2b2.2	Basal/SCC-like	III	SD	SDPD	IC2	TC2	excluded	NEVER	0.0586119	0.367981	Low	TMEclusterA	Low	Low	Low	LL	High	Low	HL	LL	Low	HL	0	0	0	0	0	0	1	0.0645358	0	0.147656
	SAM3779e979db6b	IC1	NA	M	WHITE	N	0	Visceral	more than 2 years	bladder	Y	Y	NA	1.42225	1.31417	1	MS1a	UroA	I	NE	NE	IC1	TC0	excluded	CURRENT	0	-1.04289	Low	TMEclusterB	Low	NA	NA	NA	Low	NA	NA	NA	NA	NA	NA	NA	NA	NA	NA	NA	NA	0.048216	0.0152875	0
	SAM3785587846ce	IC1	9	F	WHITE	Y	1	Liver	1-2 years	ureter	Y	Y	NA	1.11873	7.06366	1	MS1b	UroA	I	NE	NE	IC1	TC0	NE	PREVIOUS	0	-1.04289	Low	TMEclusterB	Low	Low	NA	LL	Low	Low	LL	NA	Low	LL	0	0	0	1	0	1	0	0.0870728	0	0.118831
	SAM3894ac3956a5	IC1	5	M	WHITE	N	0	Visceral	(less than) 1 year	bladder	Y	Y	NA	1.90566	2.10267	0	MS1b	UroA	I	PD	SDPD	IC1	TC0	excluded	PREVIOUS	0.0157065	-0.664816	Low	TMEclusterB	Low	Low	NA	LL	Low	Low	LL	NA	Low	LL	0	0	0	1	0	1	0	0.0313391	0.068328	0.0203544
	SAM39eb94fa504d	IC2	6	M	WHITE	N	1	Visceral	1-2 years	bladder	Y	Y	NA	1.08337	17.9055	1	MS2b2.2	Basal/SCC-like	III	PD	SDPD	IC2	TC0	excluded	PREVIOUS	0.0445821	0.0302634	Low	TMEclusterA	Low	Low	NA	LL	High	Low	HL	NA	Low	HL	0	0	0	0	0	0	0	0.0140985	0	0.0570636
	SAM3a1c9632ff7b	IC0	NA	M	WHITE	N	0	Visceral	(less than) 1 year	lung	N	NA	NA	0.627821	16.0329	0	MS1b	UroA	II	SD	SDPD	IC0	TC0	NE	NEVER	0.0308197	-0.301018	Low	TMEclusterA	Low	NA	NA	NA	Low	NA	NA	NA	NA	NA	NA	NA	NA	NA	NA	NA	NA	0.0475602	0	0.0182242
	SAM3b1066e5801b	IC2	2	M	WHITE	N	1	LN Only	(less than) 1 year	lymph node	Y	N	0.176471	0.386722	15.6386	0	MS2b1	Infiltrated	IV	SD	SDPD	IC2	TC0	excluded	NEVER	0.0277773	-0.374253	Low	TMEclusterB	Low	Low	Low	LL	Low	Low	LL	LL	Low	LL	0	0	0	0	0	0	0	0.0637307	0.241321	0.00531146
	SAM3b15b4c6311d	IC2	44	M	WHITE	N	1	Visceral	more than 2 years	bladder	Y	Y	5.82353	1.59823	21.4538	0	MS2b2.2	Basal/SCC-like	III	CR	CRPR	IC2	TC2	inflamed	NEVER	0.19661	3.6898	High	TMEclusterA	Low	High	High	HH	High	High	HH	HH	High	HH	1	0	0	0	0	0	1	0.0232121	0	0.0426927
	SAM3cb94b0d5297	IC1	15	M	WHITE	N	1	Visceral	1-2 years	kidney	Y	Y	2.23529	0.674091	5.05955	1	MS2b1	Infiltrated	IV	PD	SDPD	IC1	TC0	excluded	CURRENT	0.0430251	-0.00721552	Low	TMEclusterA	Low	Low	High	LL	Low	High	LH	LH	High	LH	0	0	0	0	0	0	1	0.0599696	0	0.0578758
	SAM3e04eb914f3d	IC2	17	M	WHITE	N	1	Liver	(less than) 1 year	lymph node	Y	N	1.41176	1.28662	17.2813	0	MS2b1	Infiltrated	I	PR	CRPR	IC2	TC0	excluded	NEVER	0.128463	2.04939	High	TMEclusterA	Low	High	Low	HH	High	High	HH	HL	High	HH	NA	NA	NA	NA	NA	NA	NA	0.064762	0.00451907	0.00395276
	SAM3e8baff50d7a	IC0	11	M	WHITE	Y	0	Liver	1-2 years	kidney	Y	N	1.21569	1.69543	6.96509	1	MS2a1	Genomically unstable	II	SD	SDPD	IC0	TC0	desert	NEVER	0.0111361	-0.774832	Low	TMEclusterA	Low	Low	Low	LL	Low	High	LH	LL	High	LH	0	0	0	0	0	0	1	0.0370291	0	0.00249174
	SAM3ee5dcd894f0	IC0	NA	M	WHITE	Y	0	Visceral	1-2 years	bladder	Y	N	NA	0.932179	8.70637	1	MS2b2.1	UroB	I	PD	SDPD	IC0	TC0	desert	CURRENT	0	-1.04289	Low	TMEclusterA	Low	NA	NA	NA	Low	NA	NA	NA	NA	NA	NA	NA	NA	NA	NA	NA	NA	0.01018	0	0.0135028
	SAM3f2033c90438	IC0	NA	M	WHITE	Y	1	Liver	(less than) 1 year	lymph node	Y	N	NA	1.16308	0.821355	1	MS2b2.2	Basal/SCC-like	II	NE	NE	IC0	TC0	inflamed	PREVIOUS	0.0899908	1.12332	Low	TMEclusterA	Low	NA	NA	NA	High	NA	NA	NA	NA	NA	NA	NA	NA	NA	NA	NA	NA	0.0561669	0	0.131135
	SAM3f446449bf81	IC2	NA	M	WHITE	Y	1	LN Only	(less than) 1 year	bladder	Y	N	0.980392	0.895025	0.755647	1	MS2b2.1	UroB	I	NE	NE	IC2	TC0	inflamed	NEVER	0.262115	5.26661	High	TMEclusterA	Low	NA	Low	NA	High	NA	NA	HL	NA	NA	NA	NA	NA	NA	NA	NA	NA	0.0248585	0.0175656	0.000807143
	SAM415f36ad349e	IC1	NA	M	WHITE	N	0	LN Only	1-2 years	bladder	Y	N	0.431373	1.09846	17.9713	1	MS2b2.2	Basal/SCC-like	IV	PD	SDPD	IC1	TC0	excluded	PREVIOUS	0	-1.04289	Low	TMEclusterA	Low	NA	Low	NA	Low	NA	NA	LL	NA	NA	NA	NA	NA	NA	NA	NA	NA	0.0245335	0	0.00304189
	SAM4305ab968b90	IC0	12	M	WHITE	N	1	Liver	more than 2 years	bladder	Y	N	0.392157	1.34512	1.41273	1	MS1b	UroA	I	PD	SDPD	IC0	TC0	desert	PREVIOUS	0	-1.04289	Low	TMEclusterB	Low	Low	Low	LL	Low	High	LH	LL	High	LH	0	0	0	1	0	1	0	0.0329885	0	0
	SAM4501e41e4751	IC1	6	M	WHITE	N	1	Liver	1-2 years	bladder	Y	Y	0.921569	1.36335	1.11704	1	MS2b2.2	Basal/SCC-like	III	PD	SDPD	IC1	TC1	excluded	NEVER	0.0435892	0.00636318	Low	TMEclusterB	Low	Low	Low	LL	High	Low	HL	LL	Low	HL	0	0	0	0	0	0	0	0	0.038805	0.0838391
	SAM4581bac493af	IC2	16	M	WHITE	N	0	LN Only	(less than) 1 year	bladder	Y	Y	3	0.986933	20.0411	0	MS2a2	Genomically unstable	II	NE	NE	IC2	TC0	NE	NEVER	0.0549431	0.279667	Low	TMEclusterA	Low	Low	High	LL	High	High	HH	LH	High	HH	0	0	0	0	0	0	1	0.00141998	0	0.0393942
	SAM45c8e6412c66	IC1	5	M	WHITE	N	1	LN Only	(less than) 1 year	bladder	Y	N	1.39216	1.29793	3.48255	1	MS2b2.2	Basal/SCC-like	III	PD	SDPD	IC1	TC2	inflamed	PREVIOUS	0.0601719	0.405534	Low	TMEclusterA	Low	Low	Low	LL	High	Low	HL	LL	Low	HL	0	0	0	0	0	0	1	0.0162401	0	0.0383457
	SAM468a9e1dc821	IC2	8	M	WHITE	N	1	Visceral	(less than) 1 year	NA	Y	N	NA	0.737269	3.8768	1	MS2b2.1	UroB	IV	PD	SDPD	IC2	TC0	desert	PREVIOUS	0	-1.04289	Low	TMEclusterA	Low	Low	NA	LL	Low	Low	LL	NA	Low	LL	0	0	0	0	0	0	0	0	0	0.00337416
	SAM47fc46c3d6be	IC2	8	M	WHITE	N	0	LN Only	(less than) 1 year	bladder	N	NA	0.803922	0.761637	18.7269	0	MS2b1	Infiltrated	IV	SD	SDPD	IC2	TC0	inflamed	PREVIOUS	0.0766474	0.802124	Low	TMEclusterA	Low	Low	Low	LL	High	Low	HL	LL	Low	HL	0	0	0	0	0	0	0	0	0.0155517	0.0407963
	SAM4918c524b83a	IC1	14	M	WHITE	Y	2	Visceral	(less than) 1 year	bladder	N	NA	NA	0.709871	0.62423	0	MS1b	UroA	I	NE	NE	IC1	TC0	desert	CURRENT	0.069031	0.618785	Low	TMEclusterA	High	Low	NA	LL	High	High	HH	NA	High	HH	1	0	0	0	0	0	0	0.0494671	0	0.0364154
	SAM491e341d5a82	IC1	13	F	WHITE	N	0	Visceral	more than 2 years	bladder	Y	Y	NA	0.978218	1.87269	1	MS2a1	Genomically unstable	II	NE	NE	IC1	TC0	desert	NEVER	0.0599691	0.400653	Low	TMEclusterA	Low	Low	NA	LL	High	High	HH	NA	High	HH	0	0	0	0	0	0	1	0.0587396	0	0.019707
	SAM49d48750e294	IC1	0	M	UNKNOWN	N	0	Visceral	1-2 years	bladder	Y	Y	0.607843	1.10497	9.85626	1	MS2b1	Infiltrated	II	PD	SDPD	IC1	TC0	excluded	PREVIOUS	0.00587729	-0.901419	Low	TMEclusterA	Low	Low	Low	LL	Low	Low	LL	LL	Low	LL	0	0	0	0	0	0	0	0.0463577	0	0.118969
	SAM49f9b2e57aa5	IC0	5	M	WHITE	Y	1	Liver	1-2 years	kidney	Y	Y	1.45098	0.997797	7.45791	1	MS1b	UroA	I	PD	SDPD	IC0	TC0	excluded	PREVIOUS	0.0174258	-0.62343	Low	TMEclusterB	Low	Low	Low	LL	Low	Low	LL	LL	Low	LL	0	0	0	0	0	0	0	0.0332247	0.165593	0.100826
	SAM4b0175e8db6e	IC1	6	M	WHITE	N	1	Liver	more than 2 years	kidney	Y	Y	NA	1.05102	2.06982	1	MS2b1	Infiltrated	I	PD	SDPD	IC1	TC0	desert	PREVIOUS	0.00116874	-1.01476	Low	TMEclusterB	Low	Low	NA	LL	Low	Low	LL	NA	Low	LL	0	0	0	0	0	0	0	0	0.0832216	0.0380197
	SAM4b7ea015fd9e	IC1	NA	F	WHITE	Y	1	Visceral	(less than) 1 year	kidney	Y	N	NA	0.81558	13.2731	1	MS1b	UroA	I	PD	SDPD	IC1	TC0	excluded	NEVER	0	-1.04289	Low	TMEclusterB	Low	NA	NA	NA	Low	NA	NA	NA	NA	NA	NA	NA	NA	NA	NA	NA	NA	0	0.00646596	0.00614537
	SAM4caabd64e7fd	IC1	59	M	WHITE	N	1	NA	1-2 years	ureter	N	NA	11.6863	0.790146	15.7043	0	MS1a	UroA	III	PR	CRPR	IC1	TC0	excluded	PREVIOUS	0.0605215	0.413949	Low	TMEclusterA	Low	High	High	LH	High	High	HH	LH	High	HH	1	0	0	1	0	1	0	0.00909557	0.0205328	0.00449768
	SAM4edbe45817b3	IC2	26	M	WHITE	N	1	NA	(less than) 1 year	bladder	Y	Y	3.68627	0.907538	1.05133	1	MS2b2.2	Basal/SCC-like	III	NE	NE	IC2	TC2	inflamed	PREVIOUS	0.0525674	0.222483	Low	TMEclusterA	Low	High	High	LH	High	High	HH	LH	High	HH	0	0	0	0	0	0	0	0	0.00404753	0.0244775
	SAM5234688806a7	IC0	13	M	WHITE	N	1	Liver	more than 2 years	kidney	Y	Y	0.313725	0.356537	5.8809	1	MS1b	UroA	I	PD	SDPD	IC0	TC0	desert	PREVIOUS	0.054791	0.276008	Low	TMEclusterB	Low	Low	Low	LL	High	High	HH	LL	High	HH	0	0	0	1	0	1	0	0	0.0452955	0.00802612
	SAM52500cabdd36	IC1	12	F	OTHER	N	0	LN Only	1-2 years	ureter	Y	Y	0.745098	0.725809	20.4682	0	MS2a1	Genomically unstable	II	SD	SDPD	IC1	TC0	excluded	PREVIOUS	0.0542475	0.262925	Low	TMEclusterB	Low	Low	Low	LL	High	High	HH	LL	High	HH	0	0	0	0	0	0	0	0	0.0729471	0.0666978
	SAM52e3fa3ad574	IC1	4	M	WHITE	Y	1	Liver	1-2 years	lymph node	Y	N	0.254902	0.964846	7.95072	1	MS2b1	Infiltrated	II	PD	SDPD	IC1	TC0	NE	PREVIOUS	0.0122695	-0.747549	Low	TMEclusterB	Low	Low	Low	LL	Low	Low	LL	LL	Low	LL	0	0	0	0	0	0	0	0.0711643	0.16509	0
	SAM548551ef782c	IC0	11	M	WHITE	N	1	Liver	1-2 years	bladder	Y	Y	1.82353	1.95402	17.2813	0	MS2a1	Genomically unstable	IV	PR	CRPR	IC0	TC0	desert	NEVER	0.0246794	-0.448825	Low	TMEclusterA	Low	Low	High	LL	Low	High	LH	LH	High	LH	0	1	0	0	0	1	0	0.0350154	0.0220334	0.0358243
	SAM54e58f1b0230	IC0	5	M	WHITE	N	1	Liver	(less than) 1 year	bladder	Y	N	NA	1.34632	4.36961	1	MS1b	UroA	I	PD	SDPD	IC0	TC0	desert	NEVER	0.00398335	-0.947009	Low	TMEclusterB	Low	Low	NA	LL	Low	Low	LL	NA	Low	LL	0	0	0	0	0	0	1	0	0	0.0158261
	SAM553c3c35b847	IC0	NA	F	WHITE	N	0	Liver	(less than) 1 year	kidney	Y	Y	NA	0.978528	6.70226	1	MS2b1	Infiltrated	IV	PD	SDPD	IC0	TC0	NE	PREVIOUS	0.0129822	-0.730394	Low	TMEclusterB	Low	NA	NA	NA	Low	NA	NA	NA	NA	NA	NA	NA	NA	NA	NA	NA	NA	0	0.00903203	0.00906979
	SAM557dde1b9f3e	IC1	5	M	WHITE	N	1	Visceral	more than 2 years	ureter	Y	Y	NA	0.583186	6.70226	1	MS1a	UroA	I	PD	SDPD	IC1	TC0	excluded	NEVER	0.0439389	0.0147805	Low	TMEclusterB	Low	Low	NA	LL	High	Low	HL	NA	Low	HL	0	0	0	0	0	0	0	0	0.0255041	0.116371
	SAM560f23d6a3ad	IC2	19	M	NATIVE HAWAIIAN OR OTHER PACIFIC ISLANDER	N	0	NA	(less than) 1 year	other	Y	Y	0.647059	1.0572	21.3881	0	MS2b2.2	Basal/SCC-like	IV	CR	CRPR	IC2	TC2	inflamed	PREVIOUS	0.0734946	0.72623	Low	TMEclusterA	Low	High	Low	LH	High	High	HH	LL	High	HH	0	0	0	0	0	0	1	0.0108898	0	0.036898
	SAM563d6233dfa2	IC0	NA	M	WHITE	N	1	Liver	(less than) 1 year	bladder	Y	N	0.607843	0.977704	2.13552	1	MS1a	UroA	IV	PD	SDPD	IC0	TC0	NE	PREVIOUS	0	-1.04289	Low	TMEclusterB	Low	NA	Low	NA	Low	NA	NA	LL	NA	NA	NA	NA	NA	NA	NA	NA	NA	0.00427857	0	0
	SAM568ce160abd9	IC0	NA	F	WHITE	Y	0	Visceral	1-2 years	bladder	Y	N	NA	0.318993	12.846	1	MS2b1	Infiltrated	III	SD	SDPD	IC0	TC0	NE	PREVIOUS	0	-1.04289	Low	TMEclusterB	Low	NA	NA	NA	Low	NA	NA	NA	NA	NA	NA	NA	NA	NA	NA	NA	NA	0.117599	0	0.0205495
	SAM572f19794c96	IC1	33	M	WHITE	N	1	Visceral	1-2 years	kidney	N	NA	5.5098	0.678423	16.8214	0	MS2b2.2	Basal/SCC-like	III	CR	CRPR	IC1	TC2	excluded	PREVIOUS	0.0303758	-0.311703	Low	TMEclusterA	Low	High	High	LH	Low	High	LH	LH	High	LH	0	0	0	0	0	0	0	0	0.0389698	0.0351895
	SAM5767dd75d142	IC1	32	M	WHITE	N	1	NA	1-2 years	other	Y	Y	NA	0.742625	18.1684	0	MS2a2	Genomically unstable	IV	PR	CRPR	IC1	TC0	excluded	NEVER	0.151063	2.59342	High	TMEclusterA	Low	High	NA	HH	High	High	HH	NA	High	HH	0	0	0	0	0	0	1	0.0593064	0	0.124592
	SAM58e7832f4e7d	IC0	2	M	WHITE	Y	1	Visceral	more than 2 years	bladder	N	NA	0.333333	0.853529	16.46	0	MS1a	UroA	I	PR	CRPR	IC0	TC0	desert	NEVER	0	-1.04289	Low	TMEclusterA	High	Low	Low	LL	Low	Low	LL	LL	Low	LL	0	0	0	1	0	1	1	0.0694974	0	0.0386161
	SAM59289ca42c99	IC1	4	M	WHITE	N	0	Liver	(less than) 1 year	kidney	N	NA	0.235294	0.438422	1.70842	1	MS2b2.2	Basal/SCC-like	III	NE	NE	IC1	TC0	excluded	PREVIOUS	0.033578	-0.23462	Low	TMEclusterA	Low	Low	Low	LL	Low	Low	LL	LL	Low	LL	0	0	0	0	0	0	0	0.000709342	0	0.0587706
	SAM59b825252c0d	IC1	15	M	WHITE	N	1	LN Only	more than 2 years	lymph node	Y	N	NA	2.55122	0.525667	1	MS2b2.2	Basal/SCC-like	III	NE	NE	IC1	TC0	NE	NEVER	0.0801545	0.886544	Low	TMEclusterA	Low	Low	NA	LL	High	High	HH	NA	High	HH	0	0	0	0	0	0	1	0.00765629	0.0175897	0.0519792
	SAM59f392864f5d	IC2	14	M	OTHER	N	0	LN Only	more than 2 years	bladder	Y	N	NA	1.02602	17.7741	1	MS2b1	Infiltrated	II	SD	SDPD	IC2	TC0	excluded	PREVIOUS	0.0832714	0.961573	Low	TMEclusterB	Low	Low	NA	LL	High	High	HH	NA	High	HH	0	0	0	0	0	0	1	0.00937898	0	0.0559466
	SAM59fda9035d1d	IC0	NA	M	WHITE	N	1	Visceral	(less than) 1 year	NA	Y	N	NA	0.493701	3.74538	1	MS2b1	Infiltrated	IV	PD	SDPD	IC0	TC0	NE	NEVER	0.00887399	-0.829284	Low	TMEclusterA	High	NA	NA	NA	Low	NA	NA	NA	NA	NA	NA	NA	NA	NA	NA	NA	NA	0.0401816	0	0.00506772
	SAM5a2347c0498a	IC0	9	M	WHITE	N	1	Visceral	1-2 years	bladder	Y	Y	1.33333	1.92475	4.89528	1	MS2a1	Genomically unstable	II	SD	SDPD	IC0	TC0	desert	NEVER	0.0120129	-0.753725	Low	TMEclusterB	High	Low	Low	LL	Low	Low	LL	LL	Low	LL	0	0	0	0	0	0	1	0.0592807	0.0194467	0
	SAM5b57e47fdcb3	IC2	12	F	ASIAN	N	1	Liver	more than 2 years	ureter	Y	Y	NA	0.977806	3.84394	1	MS1b	UroA	I	PD	SDPD	IC2	TC0	NE	NEVER	0.0367608	-0.158008	Low	TMEclusterB	Low	Low	NA	LL	Low	High	LH	NA	High	LH	1	0	0	0	0	0	1	0	0.0759981	0.118526
	SAM5c139c5c1c4f	IC2	NA	M	WHITE	N	1	Liver	more than 2 years	bladder	Y	Y	NA	0.655137	7.22793	1	MS2b2.1	UroB	III	PD	SDPD	IC2	TC0	excluded	PREVIOUS	0.0203021	-0.554192	Low	TMEclusterB	Low	NA	NA	NA	Low	NA	NA	NA	NA	NA	NA	NA	NA	NA	NA	NA	NA	0	0.0317648	0
	SAM5cc2d9036053	IC0	11	M	WHITE	N	1	LN Only	(less than) 1 year	bladder	N	NA	0.411765	0.264372	5.68378	1	MS2b1	Infiltrated	I	PD	SDPD	IC0	TC0	desert	NEVER	0.00813838	-0.846992	Low	TMEclusterA	High	Low	Low	LL	Low	High	LH	LL	High	LH	0	0	0	0	0	0	1	0.0583358	0	0.0207658
	SAM5cfa1699bdb7	IC0	10	M	WHITE	Y	0	Visceral	(less than) 1 year	liver	Y	N	1.21569	0.788406	15.8357	0	MS2b1	Infiltrated	II	PD	SDPD	IC0	TC0	NE	PREVIOUS	0.103364	1.44523	High	TMEclusterA	High	Low	Low	HL	High	Low	HL	HL	Low	HL	0	0	0	0	0	0	1	0.128346	0	0.0112893
	SAM5d1dfd5207f5	IC0	12	M	WHITE	Y	1	Visceral	(less than) 1 year	bladder	Y	N	NA	1.83819	10.9076	1	MS1b	UroA	I	PD	SDPD	IC0	TC0	NE	NEVER	0	-1.04289	Low	TMEclusterB	Low	Low	NA	LL	Low	High	LH	NA	High	LH	0	0	0	1	0	1	1	0	0	0.0224668
	SAM5d989c86255e	IC1	13	F	UNKNOWN	N	1	Liver	(less than) 1 year	bladder	Y	N	1.41176	0.812834	3.44969	1	MS2a2	Genomically unstable	III	PD	SDPD	IC1	TC0	desert	PREVIOUS	0.00685386	-0.877912	Low	TMEclusterB	High	Low	Low	LL	Low	High	LH	LL	High	LH	0	0	0	0	0	0	0	0.0670796	0	0.0795262
	SAM5e3bae090b8c	IC2	6	M	WHITE	Y	1	Liver	more than 2 years	kidney	Y	Y	0.823529	1.02852	6.73511	1	MS1b	UroA	I	PD	SDPD	IC2	TC0	excluded	PREVIOUS	0.0708256	0.661983	Low	TMEclusterA	Low	Low	Low	LL	High	Low	HL	LL	Low	HL	0	0	0	0	0	0	1	0.0145047	0.018233	0.0798786
	SAM5fc9ae0aed1f	IC2	6	M	WHITE	N	2	LN Only	(less than) 1 year	bladder	N	NA	2.01961	0.881794	0.62423	1	MS2b2.2	Basal/SCC-like	IV	NE	NE	IC2	TC2	inflamed	PREVIOUS	0.0485141	0.124912	Low	TMEclusterA	Low	Low	High	LL	High	Low	HL	LH	Low	HL	0	0	0	0	0	0	1	0	0.0257483	0.026413
	SAM5fe7a81a39dd	IC2	21	M	WHITE	Y	0	LN Only	more than 2 years	ureter	Y	N	3.82353	0.884286	17.0842	1	MS2a1	Genomically unstable	II	PD	SDPD	IC2	TC0	inflamed	CURRENT	0.0771129	0.813328	Low	TMEclusterA	Low	High	High	LH	High	High	HH	LH	High	HH	0	0	0	0	0	0	1	0.00631733	0.0444051	0
	SAM5ffd7e4cd794	IC0	NA	M	WHITE	N	1	NA	(less than) 1 year	liver	Y	N	NA	2.1054	1.21561	1	MS2a1	Genomically unstable	I	NE	NE	IC0	TC0	NE	PREVIOUS	0.0514702	0.196071	Low	TMEclusterA	High	NA	NA	NA	High	NA	NA	NA	NA	NA	NA	NA	NA	NA	NA	NA	NA	0.00153435	0	0.00775099
	SAM6083aac8db99	IC1	14	M	WHITE	N	0	Visceral	(less than) 1 year	bladder	Y	Y	NA	1.84954	20.6324	0	MS2a2	Genomically unstable	II	PR	CRPR	IC1	TC0	inflamed	PREVIOUS	0.0812684	0.913358	Low	TMEclusterA	Low	Low	NA	LL	High	High	HH	NA	High	HH	0	0	0	0	0	0	0	0.0273671	0	0.086209
	SAM6157c8f38b72	IC1	9	M	WHITE	N	0	Visceral	(less than) 1 year	bladder	N	NA	1.80392	0.670758	16.5914	0	MS2b1	Infiltrated	I	PR	CRPR	IC1	TC0	desert	PREVIOUS	0.106452	1.51956	High	TMEclusterA	Low	Low	High	HL	High	Low	HL	HH	Low	HL	0	0	0	0	0	0	0	0.0625045	0	0.023534
	SAM61b9d4d84c64	IC2	27	M	WHITE	N	1	Liver	1-2 years	bladder	Y	Y	5.88235	1.8785	21.3881	0	MS2a1	Genomically unstable	I	SD	SDPD	IC2	TC0	inflamed	PREVIOUS	0.114499	1.71327	High	TMEclusterA	Low	High	High	HH	High	High	HH	HH	High	HH	0	0	0	0	0	0	1	0.0119785	0.0675266	0.0649956
	SAM61baf919bb01	IC0	NA	F	WHITE	N	1	Visceral	(less than) 1 year	lymph node	Y	N	NA	0.939829	15.6057	1	MS2b1	Infiltrated	I	SD	SDPD	IC1	TC0	desert	NEVER	0.127553	2.02749	High	TMEclusterA	Low	NA	NA	NA	High	NA	NA	NA	NA	NA	NA	NA	NA	NA	NA	NA	NA	0.0464405	0.0767721	0
	SAM62fb1388c871	IC1	5	F	WHITE	N	0	Visceral	more than 2 years	kidney	Y	N	0.784314	1.28824	22.5051	0	MS2a1	Genomically unstable	IV	PD	SDPD	IC1	TC0	NE	PREVIOUS	0.00645988	-0.887395	Low	TMEclusterB	Low	Low	Low	LL	Low	Low	LL	LL	Low	LL	0	0	0	0	0	0	1	0	0.0599242	0.0709686
	SAM63405b04ab2d	IC0	NA	M	WHITE	Y	0	Liver	1-2 years	bladder	Y	Y	0.156863	0.73549	6.80082	1	MS2b1	Infiltrated	II	PD	SDPD	IC0	TC0	NE	NEVER	0.0862898	1.03423	Low	TMEclusterA	Low	NA	Low	NA	High	NA	NA	LL	NA	NA	NA	NA	NA	NA	NA	NA	NA	0.0393716	0	0.0906324
	SAM63b2189c36d7	IC0	14	M	WHITE	N	1	Liver	more than 2 years	bladder	Y	Y	0.980392	1.20141	3.97536	1	MS1b	UroA	I	PD	SDPD	IC0	TC0	desert	CURRENT	0	-1.04289	Low	TMEclusterB	Low	Low	Low	LL	Low	High	LH	LL	High	LH	0	0	0	0	0	0	0	0	0.103633	0.00194277
	SAM65afda25b920	IC2	4	M	WHITE	Y	2	Visceral	more than 2 years	bladder	N	NA	0.294118	0.289938	8.08214	1	MS2b1	Infiltrated	III	SD	SDPD	IC2	TC2	excluded	CURRENT	0.0398683	-0.0832038	Low	TMEclusterA	Low	Low	Low	LL	Low	Low	LL	LL	Low	LL	0	0	0	0	0	0	1	0.0839146	0	0.000376575
	SAM6662f5181f87	IC1	5	M	WHITE	N	0	Liver	(less than) 1 year	bladder	N	NA	0.490196	0.918382	19.2854	0	MS1a	UroA	I	PD	SDPD	IC1	TC0	inflamed	PREVIOUS	0.0592332	0.382938	Low	TMEclusterA	Low	Low	Low	LL	High	Low	HL	LL	Low	HL	0	0	0	0	0	0	0	0.0382702	9.12124e-05	0.0606496
	SAM670649e105b5	IC2	15	F	WHITE	N	0	LN Only	(less than) 1 year	bladder	Y	Y	2.68627	1.14889	22.078	0	MS2b2.2	Basal/SCC-like	I	CR	CRPR	IC2	TC0	excluded	NEVER	0.0783805	0.843842	Low	TMEclusterA	Low	Low	High	LL	High	High	HH	LH	High	HH	0	0	0	0	0	0	1	0	0.0141299	0.0416889
	SAM675a12a09c15	IC1	13	M	WHITE	N	0	Liver	1-2 years	bladder	Y	N	1.2549	0.874536	2.89117	1	MS1a	UroA	I	PD	SDPD	IC1	TC0	desert	PREVIOUS	0.0238321	-0.469219	Low	TMEclusterB	High	Low	Low	LL	Low	High	LH	LL	High	LH	0	0	0	0	0	0	0	0.0172903	0	0.0078876
	SAM6780ed436b55	IC2	14	F	WHITE	N	1	Visceral	more than 2 years	bladder	Y	Y	2.54902	1.12775	6.2423	1	MS2b2.2	Basal/SCC-like	III	PD	SDPD	IC2	TC0	inflamed	PREVIOUS	0.125955	1.98904	High	TMEclusterA	Low	Low	High	HL	High	High	HH	HH	High	HH	0	0	0	0	0	0	1	0.0130248	0	0.0315274
	SAM6792d6e98068	IC2	17	M	BLACK OR AFRICAN AMERICAN	Y	2	Liver	(less than) 1 year	bladder	N	NA	1.11765	1.0716	6.01232	1	MS1b	UroA	I	PD	SDPD	IC2	TC0	desert	PREVIOUS	0	-1.04289	Low	TMEclusterB	High	High	Low	LH	Low	High	LH	LL	High	LH	0	0	0	0	0	0	0	0	0	0.0301086
	SAM681e4bf7cf85	IC2	7	M	WHITE	N	0	NA	1-2 years	bladder	Y	Y	1.86275	1.58635	23.3922	0	MS1b	UroA	I	PR	CRPR	IC2	TC0	excluded	NEVER	0.107534	1.5456	High	TMEclusterA	Low	Low	High	HL	High	Low	HL	HH	Low	HL	0	0	0	0	0	0	0	0.0701532	0	0.0250137
	SAM6964a6d7b967	IC1	5	M	WHITE	N	1	Visceral	(less than) 1 year	bladder	N	NA	1.17647	0.886016	16.2628	1	MS2a1	Genomically unstable	II	PD	SDPD	IC0	TC1	NE	PREVIOUS	0	-1.04289	Low	TMEclusterB	Low	Low	Low	LL	Low	Low	LL	LL	Low	LL	0	0	0	1	0	1	0	0	0	0.102312
	SAM698d8d76b934	IC1	6	F	WHITE	N	1	Visceral	(less than) 1 year	bladder	Y	Y	1.01961	1.23441	0.427105	1	MS2b2.2	Basal/SCC-like	IV	NE	NE	IC1	TC0	excluded	NEVER	0.0397964	-0.0849365	Low	TMEclusterA	Low	Low	Low	LL	Low	Low	LL	LL	Low	LL	0	0	0	0	0	0	1	0.0824075	0	0.0578312
	SAM6cb230f208a8	IC0	20	M	WHITE	N	0	Visceral	1-2 years	lung	Y	Y	1.03922	0.772357	23.2279	0	MS1b	UroA	I	PR	CRPR	IC0	TC1	desert	PREVIOUS	0.0122377	-0.748315	Low	TMEclusterA	Low	High	Low	LH	Low	High	LH	LL	High	LH	0	1	0	0	0	1	0	0.0570466	0	0.015302
	SAM6cbc10abddb0	IC2	3	M	WHITE	N	1	LN Only	(less than) 1 year	bladder	Y	Y	0.960784	0.933544	5.94661	1	MS2b2.2	Basal/SCC-like	III	PD	SDPD	IC2	TC0	inflamed	NEVER	0.0719479	0.689	Low	TMEclusterA	Low	Low	Low	LL	High	Low	HL	LL	Low	HL	0	0	0	0	0	0	1	0	0.00897177	0
	SAM6d2ae0c39b96	IC1	NA	M	BLACK OR AFRICAN AMERICAN	N	1	LN Only	(less than) 1 year	lymph node	Y	Y	NA	1.08796	22.1109	0	MS1b	UroA	I	PD	SDPD	IC1	TC0	excluded	CURRENT	0.0431647	-0.00385622	Low	TMEclusterA	Low	NA	NA	NA	Low	NA	NA	NA	NA	NA	NA	NA	NA	NA	NA	NA	NA	0.00845154	0.17187	0.0572699
	SAM6dd7ad1d797d	IC1	NA	M	WHITE	N	1	Visceral	1-2 years	bladder	Y	Y	3.56863	1.24941	19.2854	1	MS2b2.2	Basal/SCC-like	III	PD	SDPD	IC1	TC2	NE	PREVIOUS	0.023158	-0.485447	Low	TMEclusterA	Low	NA	High	NA	Low	NA	NA	LH	NA	NA	NA	NA	NA	NA	NA	NA	NA	0.0167901	0	0.0293997
	SAM6f2a102a99df	IC2	8	F	WHITE	N	1	NA	(less than) 1 year	NA	N	NA	2.07843	0.74348	19.2854	0	MS2a2	Genomically unstable	II	CR	CRPR	IC2	TC2	NE	NEVER	0.118714	1.81473	High	TMEclusterA	Low	Low	High	HL	High	Low	HL	HH	Low	HL	0	0	0	0	0	0	1	0.0912162	0	0.0626952
	SAM6ff654a20f98	IC1	6	M	WHITE	N	0	NA	(less than) 1 year	kidney	N	NA	1.03922	0.673915	18.5626	0	MS2b1	Infiltrated	I	CR	CRPR	IC1	TC0	excluded	PREVIOUS	0.0331497	-0.244931	Low	TMEclusterB	Low	Low	Low	LL	Low	Low	LL	LL	Low	LL	0	1	0	0	0	1	1	0.0941536	0	0.0744225
	SAM7114d99032ec	IC0	17	M	WHITE	N	1	Visceral	1-2 years	bladder	Y	Y	2.17647	1.08297	10.8419	1	MS1b	UroA	I	PD	SDPD	IC0	TC0	NE	NEVER	0.0808844	0.904114	Low	TMEclusterB	Low	High	High	LH	High	High	HH	LH	High	HH	0	0	0	0	0	0	0	0.0597758	0	0.0100318
	SAM714285adf612	IC2	5	M	WHITE	N	1	Liver	1-2 years	kidney	Y	Y	0.980392	1.3311	0.62423	1	MS2b1	Infiltrated	IV	NE	NE	IC2	TC2	inflamed	NEVER	0.125553	1.97936	High	TMEclusterA	Low	Low	Low	HL	High	Low	HL	HL	Low	HL	0	0	0	0	0	0	0	0.0127354	0.0156256	0.0179474
	SAM716f54e468f4	IC2	6	M	WHITE	N	1	Liver	1-2 years	kidney	Y	Y	1.56863	1.35678	21.191	0	MS2b1	Infiltrated	II	SD	SDPD	IC2	TC0	NE	NEVER	0.0701244	0.645104	Low	TMEclusterB	Low	Low	High	LL	High	Low	HL	LH	Low	HL	0	0	0	0	0	0	1	0.00746585	0.0720635	0.0419892
	SAM727c0e92a2a7	IC2	1	M	WHITE	Y	0	LN Only	(less than) 1 year	lymph node	N	NA	0.333333	0.955961	18.7269	0	MS2a2	Genomically unstable	II	PR	CRPR	IC2	TC2	NE	PREVIOUS	0.168083	3.00311	High	TMEclusterA	Low	Low	Low	HL	High	Low	HL	HL	Low	HL	0	0	0	0	0	0	1	0.0748272	0.104005	0
	SAM73663ee4a96e	IC2	NA	M	WHITE	N	0	LN Only	(less than) 1 year	kidney	N	NA	NA	0.796165	21.2567	0	MS1b	UroA	I	CR	CRPR	IC2	TC0	excluded	PREVIOUS	0.0928104	1.19119	High	TMEclusterA	Low	NA	NA	NA	High	NA	NA	NA	NA	NA	NA	NA	NA	NA	NA	NA	NA	0.0595886	0	0.215639
	SAM73b653ae20d1	IC2	3	F	WHITE	N	1	Visceral	(less than) 1 year	other	Y	Y	0.960784	1.36227	1.80698	1	MS2b2.2	Basal/SCC-like	III	NE	NE	IC2	TC2	inflamed	NEVER	0.0152499	-0.675805	Low	TMEclusterA	Low	Low	Low	LL	Low	Low	LL	LL	Low	LL	0	0	0	0	0	0	1	0.00803103	0	0.0092223
	SAM75142fcab9df	IC2	7	F	WHITE	N	1	LN Only	more than 2 years	kidney	Y	Y	0.27451	1.36783	11.9261	1	MS2b1	Infiltrated	I	PD	SDPD	IC2	TC0	excluded	NEVER	0.0288769	-0.347785	Low	TMEclusterB	Low	Low	Low	LL	Low	Low	LL	LL	Low	LL	0	0	0	0	0	0	0	0.0335202	0	0.0420078
	SAM7538ad9ff524	IC1	21	F	WHITE	N	1	NA	(less than) 1 year	bladder	N	NA	2.39216	0.657817	19.1211	0	MS2b2.1	UroB	III	SD	SDPD	IC1	TC0	inflamed	PREVIOUS	0.0239201	-0.467102	Low	TMEclusterA	Low	High	High	LH	Low	High	LH	LH	High	LH	0	0	0	1	0	1	0	0.00655092	0	0.0278261
	SAM753d4bb52dbe	IC1	7	M	WHITE	N	1	Visceral	(less than) 1 year	ureter	Y	Y	NA	1.52308	11.3676	1	MS2b1	Infiltrated	I	SD	SDPD	IC1	TC0	excluded	CURRENT	0.0178461	-0.613313	Low	TMEclusterB	Low	Low	NA	LL	Low	Low	LL	NA	Low	LL	0	0	0	0	0	0	1	0.031794	0.101826	0.0706733
	SAM75f12d1a55fc	IC2	6	M	WHITE	N	0	Visceral	1-2 years	lung	Y	N	0.333333	0.748056	14.7515	0	MS2b1	Infiltrated	IV	SD	SDPD	IC2	TC0	inflamed	PREVIOUS	0.0301038	-0.318251	Low	TMEclusterB	Low	Low	Low	LL	Low	Low	LL	LL	Low	LL	0	0	0	0	0	0	0	0	0.0775974	0.0387613
	SAM76a431ba6ce1	IC1	6	M	WHITE	N	0	Visceral	(less than) 1 year	kidney	N	NA	0.215686	0.804777	14.1273	1	MS2b1	Infiltrated	III	PD	SDPD	IC1	TC0	inflamed	NEVER	0.0430678	-0.00618743	Low	TMEclusterA	High	Low	Low	LL	Low	Low	LL	LL	Low	LL	0	0	0	0	0	0	0	0.00174191	0.0275026	0.0538548
	SAM771445e92421	IC1	NA	M	WHITE	N	0	LN Only	more than 2 years	bladder	Y	N	0.215686	0.490146	19.4168	0	MS2b1	Infiltrated	III	CR	CRPR	IC1	TC0	inflamed	NEVER	0.11009	1.60713	High	TMEclusterB	Low	NA	Low	NA	High	NA	NA	HL	NA	NA	NA	NA	NA	NA	NA	NA	NA	0	0.0535343	0
	SAM7746b76437e6	IC0	5	M	WHITE	N	1	Liver	1-2 years	bladder	Y	Y	0.392157	1.66593	2.82546	1	MS1b	UroA	I	NE	NE	IC0	TC0	desert	PREVIOUS	0	-1.04289	Low	TMEclusterB	Low	Low	Low	LL	Low	Low	LL	LL	Low	LL	0	0	0	1	0	1	0	0.001647	0	0.00737574
	SAM7829a341b9f3	IC2	3	M	WHITE	Y	1	NA	(less than) 1 year	bladder	N	NA	0.745098	0.714102	3.8768	1	MS2b2.2	Basal/SCC-like	IV	PD	SDPD	IC2	TC1	inflamed	PREVIOUS	0.0471132	0.0911922	Low	TMEclusterA	Low	Low	Low	LL	High	Low	HL	LL	Low	HL	0	0	0	0	0	0	1	0.0107287	0	0.0579168
	SAM7893196e0e89	IC0	5	M	ASIAN	N	1	Visceral	(less than) 1 year	bladder	Y	N	0.941176	1.54839	2.66119	1	MS2b2.2	Basal/SCC-like	III	PD	SDPD	IC0	TC0	NE	PREVIOUS	0	-1.04289	Low	TMEclusterB	High	Low	Low	LL	Low	Low	LL	LL	Low	LL	0	0	0	0	0	0	1	0	0	0.0237641
	SAM7a9093b9c7e9	IC0	1	M	WHITE	N	1	NA	1-2 years	kidney	Y	Y	0.215686	0.821923	1.80698	1	MS2b1	Infiltrated	II	NE	NE	IC0	TC0	desert	NEVER	0.027343	-0.384708	Low	TMEclusterB	Low	Low	Low	LL	Low	Low	LL	LL	Low	LL	0	0	0	0	0	0	0	0.0746646	0	0.0190947
	SAM7aa01fc49a80	IC1	NA	M	WHITE	N	1	Liver	more than 2 years	bladder	N	NA	1.03922	1.06346	2.13552	1	MS2b1	Infiltrated	II	PD	SDPD	IC1	TC0	excluded	PREVIOUS	0.0162126	-0.652632	Low	TMEclusterB	Low	NA	Low	NA	Low	NA	NA	LL	NA	NA	NA	NA	NA	NA	NA	NA	NA	0.0593892	0.070204	0.00840692
	SAM7b40007f4aa4	IC0	12	F	WHITE	N	1	Visceral	(less than) 1 year	ureter	N	NA	NA	0.978981	21.6509	0	MS2a1	Genomically unstable	IV	PR	CRPR	IC0	TC0	NE	NEVER	0.0014684	-1.00755	Low	TMEclusterB	Low	Low	NA	LL	Low	High	LH	NA	High	LH	0	1	1	0	0	1	1	0	0.0616501	0
	SAM7bff231634e9	IC2	NA	M	WHITE	N	1	Visceral	(less than) 1 year	ureter	Y	Y	0.72549	1.22719	10.2505	1	MS2b2.2	Basal/SCC-like	III	SD	SDPD	IC2	TC2	NE	PREVIOUS	0.0762711	0.793066	Low	TMEclusterA	Low	NA	Low	NA	High	NA	NA	LL	NA	NA	NA	NA	NA	NA	NA	NA	NA	0	0.00509081	0.00890156
	SAM7c67b05aa109	IC0	5	F	WHITE	N	0	Visceral	1-2 years	bladder	Y	Y	0.529412	1.17525	8.24641	1	MS1b	UroA	I	SD	SDPD	IC0	TC1	NE	NEVER	0	-1.04289	Low	TMEclusterB	Low	Low	Low	LL	Low	Low	LL	LL	Low	LL	0	0	0	0	0	0	0	0.00943745	0	0.00783997
	SAM7d2dfba6cd84	IC1	4	M	WHITE	N	0	Liver	1-2 years	lymph node	Y	Y	0.156863	0.7465	12.7146	1	MS2b1	Infiltrated	IV	SD	SDPD	IC1	TC0	inflamed	CURRENT	0.017051	-0.632451	Low	TMEclusterB	Low	Low	Low	LL	Low	Low	LL	LL	Low	LL	0	0	0	0	0	0	0	0.0164076	0.0178824	0.0394703
	SAM7d7c54623618	IC0	8	M	WHITE	N	0	Liver	(less than) 1 year	bladder	Y	N	2.09804	1.1321	21.2238	0	MS2a1	Genomically unstable	II	PR	CRPR	IC0	TC0	excluded	CURRENT	0	-1.04289	Low	TMEclusterA	Low	Low	High	LL	Low	Low	LL	LH	Low	LL	0	0	0	0	0	0	1	0.0198523	0.00637337	0.00479819
	SAM7edacb3deb65	IC0	NA	M	WHITE	Y	1	LN Only	1-2 years	kidney	N	NA	0.647059	0.571193	18.0041	0	MS2a1	Genomically unstable	II	NE	NE	IC0	TC0	desert	PREVIOUS	0.0327312	-0.255006	Low	TMEclusterB	Low	NA	Low	NA	Low	NA	NA	LL	NA	NA	NA	NA	NA	NA	NA	NA	NA	0.00343156	0.00858807	0.031189
	SAM7ee2b6e4d6b3	IC0	36	M	WHITE	Y	1	Visceral	1-2 years	kidney	Y	Y	6.80392	1.43324	1.70842	1	MS1b	UroA	I	NE	NE	IC0	TC0	excluded	PREVIOUS	0	-1.04289	Low	TMEclusterB	Low	High	High	LH	Low	High	LH	LH	High	LH	0	0	0	1	0	1	0	0.025497	0	0.172165
	SAM7f0d9cc7f001	IC1	NA	M	WHITE	N	1	Liver	more than 2 years	bladder	Y	Y	NA	0.649813	4.63244	1	MS2b1	Infiltrated	II	PD	SDPD	IC1	TC0	excluded	NEVER	0	-1.04289	Low	TMEclusterB	Low	NA	NA	NA	Low	NA	NA	NA	NA	NA	NA	NA	NA	NA	NA	NA	NA	0.0235726	0.094101	0
	SAM7fb6987514a4	IC2	1	M	BLACK OR AFRICAN AMERICAN	N	0	Liver	1-2 years	bladder	Y	N	NA	1.1566	22.8337	0	MS2b1	Infiltrated	III	PD	SDPD	IC2	TC0	excluded	NEVER	0.106861	1.5294	High	TMEclusterA	Low	Low	NA	HL	High	Low	HL	NA	Low	HL	0	0	0	0	0	0	0	0.00538383	0.0041326	0.0326002
	SAM7fb7a13c096b	IC0	11	M	ASIAN	N	2	Liver	(less than) 1 year	kidney	N	NA	0.764706	0.483769	1.67556	1	MS2b1	Infiltrated	II	PD	SDPD	IC0	TC0	excluded	CURRENT	0.0177744	-0.615038	Low	TMEclusterB	Low	Low	Low	LL	Low	High	LH	LL	High	LH	0	0	0	0	0	0	1	0.131823	0.165426	0.0655945
	SAM80c6183220e6	IC1	8	M	WHITE	N	0	LN Only	(less than) 1 year	kidney	N	NA	0.215686	0.541934	14.7515	0	MS2b2.2	Basal/SCC-like	III	PD	SDPD	IC1	TC0	inflamed	CURRENT	0.105665	1.50063	High	TMEclusterA	Low	Low	Low	HL	High	Low	HL	HL	Low	HL	0	0	0	0	0	0	1	0.00246421	0.0494178	0.0131791
	SAM81b71522417a	IC0	7	F	WHITE	N	0	Liver	(less than) 1 year	bladder	N	NA	1.07843	1.70566	2.13552	1	MS1b	UroA	I	PD	SDPD	IC0	TC0	NE	PREVIOUS	0.0270543	-0.391657	Low	TMEclusterB	Low	Low	Low	LL	Low	Low	LL	LL	Low	LL	0	0	0	1	0	1	1	0.0290471	0	0.0311715
	SAM822b226466a1	IC0	NA	M	WHITE	Y	1	Visceral	1-2 years	other	Y	Y	1.09804	1.26144	17.2813	0	MS1b	UroA	I	SD	SDPD	IC0	TC0	desert	PREVIOUS	0.012003	-0.753964	Low	TMEclusterB	Low	NA	Low	NA	Low	NA	NA	LL	NA	NA	NA	NA	NA	NA	NA	NA	NA	0	0	0.0118381
	SAM8533e5e261d6	IC0	5	M	WHITE	N	0	Visceral	1-2 years	bladder	Y	N	1.72549	1.52308	12.8131	1	MS1b	UroA	I	PR	CRPR	IC0	TC0	desert	PREVIOUS	0.00792971	-0.852015	Low	TMEclusterB	Low	Low	High	LL	Low	Low	LL	LH	Low	LL	0	0	0	1	0	1	0	0.034771	0	0
	SAM85e41e7f33f9	IC1	10	M	WHITE	N	2	Visceral	(less than) 1 year	bladder	N	NA	1.2549	1.16474	0.62423	1	MS2b2.2	Basal/SCC-like	IV	NE	NE	IC1	TC1	inflamed	PREVIOUS	0.0219427	-0.514702	Low	TMEclusterA	Low	Low	Low	LL	Low	Low	LL	LL	Low	LL	0	0	0	0	0	0	1	0.0108744	0	0.0106823
	SAM85f0a3ac1c45	IC2	8	M	WHITE	N	1	Visceral	1-2 years	lung	Y	Y	0.27451	1.12474	5.84805	1	MS1b	UroA	III	PD	SDPD	IC2	TC0	excluded	CURRENT	0	-1.04289	Low	TMEclusterB	Low	Low	Low	LL	Low	Low	LL	LL	Low	LL	0	0	0	0	0	0	0	0.173076	0	0.101659
	SAM87a8e18eb45b	IC1	14	F	WHITE	N	2	Visceral	(less than) 1 year	bladder	N	NA	0.313725	1.04861	2.75975	1	MS1b	UroA	I	PD	SDPD	IC1	TC0	excluded	NEVER	0.0206878	-0.544908	Low	TMEclusterB	High	Low	Low	LL	Low	High	LH	LL	High	LH	0	0	0	1	0	1	0	0.00779273	0	0.0126389
	SAM8884fe446d20	IC2	13	M	WHITE	N	1	NA	(less than) 1 year	bladder	Y	N	6	0.794959	23.1622	0	MS2b2.2	Basal/SCC-like	III	PR	CRPR	IC2	TC2	inflamed	NEVER	0.0461071	0.0669717	Low	TMEclusterA	Low	Low	High	LL	High	High	HH	LH	High	HH	0	0	0	0	0	0	1	0.0166527	0	0.00496687
	SAM8a1b0e02ee42	IC0	14	M	ASIAN	N	0	LN Only	1-2 years	bladder	Y	Y	0.843137	1.79684	20.5667	0	MS2a1	Genomically unstable	II	CR	CRPR	IC0	TC0	desert	NEVER	0.0168214	-0.637978	Low	TMEclusterB	Low	Low	Low	LL	Low	High	LH	LL	High	LH	0	1	0	1	0	1	1	0.0468377	0	0.0236448
	SAM8a42c0d59187	IC0	3	M	WHITE	Y	1	Liver	(less than) 1 year	NA	Y	N	0.27451	0.891949	2.82546	1	MS1b	UroA	III	NE	NE	IC0	TC0	NE	NEVER	0.00390726	-0.948841	Low	TMEclusterA	High	Low	Low	LL	Low	Low	LL	LL	Low	LL	0	0	0	0	0	0	0	0.0530952	0	0.0143765
	SAM8b4b8b0f9e73	IC1	7	M	WHITE	N	0	LN Only	(less than) 1 year	kidney	N	NA	1	0.581736	15.6715	0	MS2b1	Infiltrated	I	SD	SDPD	IC1	TC0	excluded	PREVIOUS	0.0442522	0.0223236	Low	TMEclusterB	Low	Low	Low	LL	High	Low	HL	LL	Low	HL	0	0	0	0	0	0	0	0.00736498	0.0589292	0.0531118
	SAM8e43e9caf307	IC1	4	F	WHITE	N	0	Liver	(less than) 1 year	bladder	Y	Y	1	1.39204	0.492813	1	MS2a1	Genomically unstable	II	NE	NE	IC1	TC0	excluded	PREVIOUS	0.00452222	-0.934038	Low	TMEclusterB	Low	Low	Low	LL	Low	Low	LL	LL	Low	LL	0	0	0	0	0	0	1	0.0625475	0	0.0147384
	SAM8e43e9caf307	IC1	4	F	WHITE	N	0	Liver	(less than) 1 year	bladder	Y	Y	1	1.39204	0.492813	1	MS2a1	Genomically unstable	II	NE	NE	IC1	TC0	excluded	PREVIOUS	0.00452222	-0.934038	Low	TMEclusterB	Low	Low	Low	LL	Low	Low	LL	LL	Low	LL	0	0	0	0	0	0	1	0.0625475	0	0.0147384
	SAM8e469834acc1	IC1	6	M	WHITE	N	1	Liver	more than 2 years	bladder	Y	Y	NA	0.978557	3.71253	1	MS1a	UroA	I	PD	SDPD	IC1	TC0	excluded	NEVER	0.0657264	0.539239	Low	TMEclusterB	High	Low	NA	LL	High	Low	HL	NA	Low	HL	0	0	0	0	0	0	0	0.00251292	0.0345058	0.0121862
	SAM8e8ef2368dfa	IC0	6	M	WHITE	N	0	Visceral	(less than) 1 year	kidney	Y	N	0.509804	1.04275	4.50103	1	MS2b1	Infiltrated	IV	PD	SDPD	IC0	TC0	desert	CURRENT	0.00354714	-0.957509	Low	TMEclusterB	Low	Low	Low	LL	Low	Low	LL	LL	Low	LL	0	0	0	0	0	0	0	0.0612756	0	0.0805375
	SAM8f2275c36e8c	IC1	5	M	WHITE	N	0	Visceral	1-2 years	bladder	Y	Y	NA	1.63105	20.731	0	MS1b	UroA	I	SD	SDPD	IC1	TC0	desert	NEVER	0.00547409	-0.911125	Low	TMEclusterA	Low	Low	NA	LL	Low	Low	LL	NA	Low	LL	0	0	0	1	0	1	0	0.0045087	0	0.0179818
	SAM91c47b054ffb	IC2	49	M	WHITE	Y	0	Visceral	(less than) 1 year	bladder	Y	N	2.70588	1.10269	17.0185	1	MS2a1	Genomically unstable	II	PR	CRPR	IC2	TC0	inflamed	PREVIOUS	0.106162	1.51259	High	TMEclusterA	Low	High	High	HH	High	High	HH	HH	High	HH	0	0	0	0	0	0	1	0.0744521	0	0.0430167
	SAM9306c5c92444	IC2	12	M	WHITE	N	1	Visceral	1-2 years	bladder	Y	NA	2.23529	1.77258	15.4415	0	MS2a1	Genomically unstable	II	PD	SDPD	IC2	TC1	inflamed	NEVER	0.0376786	-0.135915	Low	TMEclusterA	Low	Low	High	LL	Low	High	LH	LH	High	LH	0	0	0	0	0	0	1	0	0.0583929	0.00913906
	SAM9410b866974a	IC0	NA	M	WHITE	N	1	LN Only	1-2 years	bladder	Y	N	NA	1.46748	6.73511	1	MS2b1	Infiltrated	IV	SD	SDPD	IC0	TC0	NE	NEVER	0.026951	-0.394142	Low	TMEclusterA	Low	NA	NA	NA	Low	NA	NA	NA	NA	NA	NA	NA	NA	NA	NA	NA	NA	0	0.0100627	0
	SAM943df5cf15df	IC1	5	M	WHITE	N	1	Visceral	(less than) 1 year	bladder	Y	N	0.117647	0.984679	2.13552	1	MS2b2.2	Basal/SCC-like	III	PD	SDPD	IC1	TC0	desert	PREVIOUS	0.00836513	-0.841533	Low	TMEclusterA	Low	Low	Low	LL	Low	Low	LL	LL	Low	LL	0	0	0	0	0	0	0	0.00790427	0	0.0157365
	SAM9448d858692c	IC2	8	M	WHITE	Y	1	Liver	(less than) 1 year	kidney	Y	N	NA	0.9508	2.03696	1	MS2b1	Infiltrated	II	NE	NE	IC2	TC1	inflamed	PREVIOUS	0.0802699	0.889323	Low	TMEclusterB	Low	Low	NA	LL	High	Low	HL	NA	Low	HL	0	0	0	0	0	0	1	0.0331539	0	0.0233668
	SAM94859b440b1d	IC1	11	M	BLACK OR AFRICAN AMERICAN	N	1	Visceral	more than 2 years	kidney	N	NA	0.215686	0.507752	13.3388	1	MS1b	UroA	I	PD	SDPD	IC1	TC0	excluded	NEVER	0	-1.04289	Low	TMEclusterB	Low	Low	Low	LL	Low	High	LH	LL	High	LH	0	0	0	0	0	0	0	0	0.0448956	0.0113525
	SAM9539a4f19ebc	IC0	NA	M	WHITE	N	0	Liver	(less than) 1 year	bladder	Y	N	0.431373	1.46802	7.95072	1	MS1b	UroA	I	SD	SDPD	IC0	TC0	desert	NEVER	0.00876122	-0.831999	Low	TMEclusterA	Low	NA	Low	NA	Low	NA	NA	LL	NA	NA	NA	NA	NA	NA	NA	NA	NA	0.0399381	0	0.0210399
	SAM957378bd907f	IC0	NA	M	WHITE	N	0	Liver	1-2 years	ureter	Y	N	0.196078	0.870142	2.23409	1	MS2b1	Infiltrated	II	PD	SDPD	IC0	TC0	excluded	PREVIOUS	0.0257178	-0.423828	Low	TMEclusterB	Low	NA	Low	NA	Low	NA	NA	LL	NA	NA	NA	NA	NA	NA	NA	NA	NA	0.0103361	0.203907	0
	SAM95c70496ffb5	IC2	NA	F	OTHER	N	0	Visceral	(less than) 1 year	lymph node	Y	N	NA	0.567752	0.361396	1	MS2b1	Infiltrated	III	NE	NE	IC2	TC0	inflamed	NEVER	0.0422342	-0.0262538	Low	TMEclusterB	Low	NA	NA	NA	Low	NA	NA	NA	NA	NA	NA	NA	NA	NA	NA	NA	NA	0	0.0532491	0.0757749
	SAM961d04c42bd9	IC0	17	M	WHITE	N	1	Visceral	(less than) 1 year	bladder	Y	N	1.72549	1.54621	5.8809	1	MS2a1	Genomically unstable	I	PD	SDPD	IC0	TC0	excluded	CURRENT	0.0146245	-0.690861	Low	TMEclusterB	Low	High	High	LH	Low	High	LH	LH	High	LH	0	0	0	0	0	0	1	0.0341713	0	0.0142853
	SAM9681450bbc90	IC2	21	M	WHITE	N	1	Visceral	more than 2 years	bladder	Y	Y	NA	1.18287	4.96099	1	MS2b1	Infiltrated	III	NE	NE	IC2	TC0	inflamed	PREVIOUS	0.120581	1.85966	High	TMEclusterA	Low	High	NA	HH	High	High	HH	NA	High	HH	0	0	0	0	0	0	1	0	0.0175577	0.00554264
	SAM9725303dce0c	IC1	22	M	WHITE	Y	1	Liver	more than 2 years	bladder	N	NA	4.43137	1.30737	8.90349	0	MS2a1	Genomically unstable	II	PD	SDPD	IC1	TC0	desert	NEVER	0.0292713	-0.33829	Low	TMEclusterB	Low	High	High	LH	Low	High	LH	LH	High	LH	0	0	0	0	0	0	1	0.0486561	0	0
	SAM978a587b207e	IC0	NA	M	WHITE	N	0	LN Only	(less than) 1 year	bladder	Y	N	1.92157	1.04287	2.10267	1	MS2a2	Genomically unstable	II	PD	SDPD	IC1	TC2	excluded	CURRENT	0.0297016	-0.327932	Low	TMEclusterA	High	NA	High	NA	Low	NA	NA	LH	NA	NA	0	0	0	0	0	0	1	0.0449305	0	0.0126544
	SAM97a00e0929fb	IC2	18	M	OTHER	N	0	Liver	(less than) 1 year	kidney	N	NA	2.86275	0.710257	12.7146	0	MS2a1	Genomically unstable	II	PR	CRPR	IC2	TC0	excluded	PREVIOUS	0.0724119	0.700168	Low	TMEclusterA	Low	High	High	LH	High	High	HH	LH	High	HH	0	0	0	0	0	0	1	0.076078	0	0.158116
	SAM99a46b9eec27	IC0	5	M	WHITE	N	1	Liver	1-2 years	kidney	Y	Y	0.72549	1.96569	3.61396	1	MS2b1	Infiltrated	I	PD	SDPD	IC0	TC0	excluded	PREVIOUS	0.032241	-0.266806	Low	TMEclusterB	Low	Low	Low	LL	Low	Low	LL	LL	Low	LL	0	0	0	0	0	0	0	0	0.0253188	0.0321085
	SAM99b1f6a9534e	IC1	5	F	WHITE	N	0	Liver	(less than) 1 year	bladder	Y	Y	1	1.04395	0.492813	1	MS2a1	Genomically unstable	II	NE	NE	IC1	TC0	excluded	PREVIOUS	0.0261724	-0.412885	Low	TMEclusterB	Low	Low	Low	LL	Low	Low	LL	LL	Low	LL	0	0	0	0	0	0	1	0.0351799	0.0450108	0.0384359
	SAM99b1f6a9534e	IC1	5	F	WHITE	N	0	Liver	(less than) 1 year	bladder	Y	Y	1	1.04395	0.492813	1	MS2a1	Genomically unstable	II	NE	NE	IC1	TC0	excluded	PREVIOUS	0.0261724	-0.412885	Low	TMEclusterB	Low	Low	Low	LL	Low	Low	LL	LL	Low	LL	0	0	0	0	0	0	1	0.0351799	0.0450108	0.0384359
	SAM9a2cf3c06fb3	IC1	4	M	WHITE	N	0	Visceral	more than 2 years	bladder	Y	Y	0.862745	1.60661	5.65092	1	MS2b1	Infiltrated	II	PD	SDPD	IC1	TC0	inflamed	PREVIOUS	0.035889	-0.178993	Low	TMEclusterB	Low	Low	Low	LL	Low	Low	LL	LL	Low	LL	0	0	0	0	0	0	1	0.0591174	0	0.00791867
	SAM9aa6a095a9d6	IC1	5	M	WHITE	Y	0	NA	more than 2 years	kidney	Y	Y	0.647059	0.882239	8.83778	1	MS2b2.1	UroB	I	PD	SDPD	IC1	TC0	excluded	PREVIOUS	0.0351802	-0.196055	Low	TMEclusterB	Low	Low	Low	LL	Low	Low	LL	LL	Low	LL	0	0	0	1	0	1	0	0	0.0704582	0.0289139
	SAM9b9d48b0b02c	IC1	5	M	WHITE	Y	1	Liver	more than 2 years	bladder	Y	Y	2.11765	1.584	2.89117	1	MS2a1	Genomically unstable	II	NE	NE	IC1	TC0	inflamed	PREVIOUS	0.0173935	-0.624207	Low	TMEclusterB	Low	Low	High	LL	Low	Low	LL	LH	Low	LL	0	0	0	0	0	0	1	0.00956866	0	0.0959077
	SAM9cafb905b36a	IC2	12	M	WHITE	N	0	LN Only	(less than) 1 year	kidney	Y	Y	0.588235	1.53249	7.62218	1	MS2b2.2	Basal/SCC-like	IV	PD	SDPD	IC2	TC2	inflamed	PREVIOUS	0.0445199	0.0287676	Low	TMEclusterA	High	Low	Low	LL	High	High	HH	LL	High	HH	0	0	0	0	0	0	1	0	0.00442542	0.0291219
	SAM9d2494119c05	IC0	NA	M	WHITE	N	1	Liver	(less than) 1 year	liver	Y	N	NA	0.958447	1.44559	1	MS1b	UroA	I	PD	SDPD	IC0	TC0	NE	NEVER	0.0469104	0.0863095	Low	TMEclusterA	High	NA	NA	NA	High	NA	NA	NA	NA	NA	NA	NA	NA	NA	NA	NA	NA	0.0525602	0	0.00342316
	SAM9daccafc18db	IC0	NA	F	WHITE	N	0	Visceral	(less than) 1 year	kidney	Y	Y	NA	0.597249	16.46	0	MS2b2.2	Basal/SCC-like	III	PD	SDPD	IC0	TC0	desert	CURRENT	0.0559224	0.303241	Low	TMEclusterA	Low	NA	NA	NA	High	NA	NA	NA	NA	NA	NA	NA	NA	NA	NA	NA	NA	0.0554345	0	0.0167781
	SAM9e11ec6bea80	IC2	10	M	WHITE	N	1	Visceral	more than 2 years	bladder	Y	N	NA	1.39537	15.4086	1	MS2b2.2	Basal/SCC-like	IV	SD	SDPD	IC2	TC2	inflamed	PREVIOUS	0.0634339	0.484056	Low	TMEclusterA	High	Low	NA	LL	High	Low	HL	NA	Low	HL	0	0	0	0	0	0	1	0	0.00860066	0
	SAM9eebdef2858a	IC1	NA	F	WHITE	N	1	Liver	more than 2 years	bladder	Y	Y	NA	0.620737	0.821355	1	MS2a1	Genomically unstable	IV	NE	NE	IC1	TC0	excluded	NEVER	0.0147621	-0.687549	Low	TMEclusterA	Low	NA	NA	NA	Low	NA	NA	NA	NA	NA	NA	NA	NA	NA	NA	NA	NA	0.0515129	0	0.0228597
	SAM9fb814c22bdb	IC1	6	F	WHITE	N	0	NA	(less than) 1 year	bladder	N	NA	0.431373	0.771397	19.1211	1	MS2b1	Infiltrated	III	SD	SDPD	IC1	TC0	desert	PREVIOUS	0.0594407	0.387932	Low	TMEclusterA	Low	Low	Low	LL	High	Low	HL	LL	Low	HL	0	0	0	0	0	0	0	0.0535083	0	0.00735915
	SAMa0ca029b7afd	IC0	12	M	WHITE	N	1	Visceral	(less than) 1 year	NA	N	NA	0.745098	0.642024	0.361396	1	MS1b	UroA	II	NE	NE	IC0	TC0	NE	PREVIOUS	0.0471457	0.0919745	Low	TMEclusterA	Low	Low	Low	LL	High	High	HH	LL	High	HH	0	0	0	0	0	0	0	0.0606886	0.30199	0.00496688
	SAMa1871f491b02	IC0	NA	F	WHITE	N	1	Liver	more than 2 years	bladder	Y	Y	3.33333	1.62959	1.74127	1	MS1b	UroA	I	PD	SDPD	IC0	TC0	desert	NEVER	0.0174161	-0.623662	Low	TMEclusterA	Low	NA	High	NA	Low	NA	NA	LH	NA	NA	NA	NA	NA	NA	NA	NA	NA	0.025532	0	0
	SAMa1e62d323e1d	IC2	15	F	WHITE	Y	0	Visceral	1-2 years	bladder	Y	N	0.921569	1.31402	10.5791	1	MS2a1	Genomically unstable	II	SD	SDPD	IC2	TC0	inflamed	PREVIOUS	0.0824179	0.941027	Low	TMEclusterA	Low	Low	Low	LL	High	High	HH	LL	High	HH	0	0	0	1	0	1	1	0	0.0500686	0.0516376
	SAMa321770ac31c	IC2	8	M	WHITE	N	0	Visceral	(less than) 1 year	lymph node	Y	N	1.41176	1.38859	7.06366	0	MS2b2.2	Basal/SCC-like	II	PD	SDPD	IC2	TC0	excluded	PREVIOUS	0.120139	1.84904	High	TMEclusterA	Low	Low	Low	HL	High	Low	HL	HL	Low	HL	0	0	0	0	0	0	1	0	0.0314651	0.0940698
	SAMa424c75831b4	IC2	6	M	WHITE	N	1	Visceral	1-2 years	bladder	Y	N	0.686275	0.776142	3.54825	1	MS1b	UroA	II	PD	SDPD	IC2	TC0	NE	PREVIOUS	0.0651029	0.52423	Low	TMEclusterA	Low	Low	Low	LL	High	Low	HL	LL	Low	HL	1	0	0	0	0	0	1	0	0.0266364	0.00831325
	SAMa535fcdf18a0	IC0	19	M	WHITE	N	1	NA	1-2 years	bladder	Y	Y	0.882353	0.899224	17.2813	0	MS1b	UroA	I	PR	CRPR	IC0	TC0	NE	PREVIOUS	0.0463354	0.0724679	Low	TMEclusterB	Low	High	Low	LH	High	High	HH	LL	High	HH	1	0	0	1	0	1	0	0.00400822	0	0.021083
	SAMa90d73f8d891	IC0	12	M	WHITE	N	0	Visceral	(less than) 1 year	other	Y	N	0.72549	0.848679	1.01848	1	MS2b2.2	Basal/SCC-like	III	PD	SDPD	IC0	TC0	NE	PREVIOUS	0.0147045	-0.688934	Low	TMEclusterA	High	Low	Low	LL	Low	High	LH	LL	High	LH	0	0	0	0	0	0	0	0.0524976	0	0.0262776
	SAMa913c6139ec8	IC2	NA	M	WHITE	N	0	Visceral	(less than) 1 year	kidney	Y	N	1.52941	0.942285	5.12526	1	MS2b1	Infiltrated	II	SD	SDPD	IC2	TC0	excluded	NEVER	0.00355151	-0.957404	Low	TMEclusterB	Low	NA	High	NA	Low	NA	NA	LH	NA	NA	NA	NA	NA	NA	NA	NA	NA	0.0602461	0.0362615	0.0152939
	SAMa9ca8536d2b1	IC1	3	M	WHITE	N	0	LN Only	1-2 years	bladder	N	NA	0.352941	0.84613	21.848	0	MS2b1	Infiltrated	III	SD	SDPD	IC1	TC1	NE	PREVIOUS	0.00667803	-0.882144	Low	TMEclusterA	Low	Low	Low	LL	Low	Low	LL	LL	Low	LL	0	0	0	0	0	0	1	0.0182113	0.0761107	0
	SAMaabf4afe4213	IC0	18	M	WHITE	N	1	Visceral	(less than) 1 year	lymph node	N	NA	2	0.879312	2.62834	1	MS2a1	Genomically unstable	II	PD	SDPD	IC0	TC0	NE	NEVER	0.0820859	0.933038	Low	TMEclusterA	Low	High	High	LH	High	High	HH	LH	High	HH	0	0	0	0	0	0	1	0.0399069	0.119891	0
	SAMaaf505c36f93	IC1	15	M	WHITE	N	1	LN Only	more than 2 years	kidney	Y	Y	1.72549	1.53825	20.5667	0	MS1b	UroA	I	PR	CRPR	IC1	TC0	excluded	PREVIOUS	0.0422228	-0.0265283	Low	TMEclusterA	High	Low	High	LL	Low	High	LH	LH	High	LH	0	0	0	0	0	0	1	0.0482942	0.0145768	0.235513
	SAMab8052a03398	IC2	NA	M	WHITE	N	1	LN Only	(less than) 1 year	lymph node	Y	N	0.0392157	0.767621	13.306	1	MS2b1	Infiltrated	III	SD	SDPD	IC2	TC0	inflamed	NEVER	0.0691089	0.62066	Low	TMEclusterA	High	NA	Low	NA	High	NA	NA	LL	NA	NA	NA	NA	NA	NA	NA	NA	NA	0.0185612	0	0.0453161
	SAMabc151b01ea3	IC1	NA	F	WHITE	N	1	Liver	(less than) 1 year	bladder	Y	N	NA	0.74401	0.558522	1	MS2b2.2	Basal/SCC-like	IV	PD	SDPD	IC1	TC0	excluded	NEVER	0.0483954	0.122055	Low	TMEclusterA	High	NA	NA	NA	High	NA	NA	NA	NA	NA	0	0	0	0	0	0	0	0.0602665	0	0.0272256
	SAMad83c9c53537	IC1	6	M	WHITE	N	0	Visceral	1-2 years	kidney	Y	Y	0.745098	1.29695	14.9815	0	MS1a	UroA	I	PD	SDPD	IC1	TC0	NE	PREVIOUS	0.00899203	-0.826443	Low	TMEclusterA	High	Low	Low	LL	Low	Low	LL	LL	Low	LL	0	0	0	0	0	0	0	0.0778742	0	0.143089
	SAMae02629a97f7	IC0	NA	F	WHITE	N	0	Liver	(less than) 1 year	kidney	Y	N	NA	0.772283	3.25257	1	MS1b	UroA	II	PD	SDPD	IC0	TC0	NE	PREVIOUS	0	-1.04289	Low	TMEclusterB	Low	NA	NA	NA	Low	NA	NA	NA	NA	NA	NA	NA	NA	NA	NA	NA	NA	0	0	0.0818224
	SAMae1690469964	IC1	NA	M	BLACK OR AFRICAN AMERICAN	Y	0	Visceral	1-2 years	ureter	Y	Y	NA	1.80588	21.1581	1	MS1b	UroA	I	SD	SDPD	IC1	TC0	NE	CURRENT	0.018678	-0.593286	Low	TMEclusterA	Low	NA	NA	NA	Low	NA	NA	NA	NA	NA	NA	NA	NA	NA	NA	NA	NA	0.0421249	0	0.135387
	SAMae4da274eded	IC0	NA	F	WHITE	Y	1	Liver	(less than) 1 year	bladder	Y	Y	NA	1.48462	4.99384	1	MS2a2	Genomically unstable	II	PD	SDPD	IC0	TC0	NE	NEVER	0.012447	-0.743278	Low	TMEclusterB	Low	NA	NA	NA	Low	NA	NA	NA	NA	NA	NA	NA	NA	NA	NA	NA	NA	0.0410842	0.0568563	0.0394536
	SAMaec7380f9ab0	IC2	4	M	WHITE	N	2	NA	(less than) 1 year	ureter	N	NA	NA	1.30867	20.8624	0	MS2a2	Genomically unstable	IV	PR	CRPR	IC2	TC0	excluded	NEVER	0.053809	0.252368	Low	TMEclusterA	Low	Low	NA	LL	High	Low	HL	NA	Low	HL	0	0	0	0	0	0	1	0	0	0.0454998
	SAMaf42c1541269	IC2	14	M	WHITE	N	1	Liver	(less than) 1 year	bladder	N	NA	2.19608	0.795428	5.51951	0	MS2a2	Genomically unstable	II	SD	SDPD	IC2	TC0	inflamed	PREVIOUS	0.0541279	0.260045	Low	TMEclusterA	Low	Low	High	LL	High	High	HH	LH	High	HH	0	0	0	0	0	0	1	0.0265999	0	0.028342
	SAMaf7578d55754	IC0	NA	F	WHITE	N	1	NA	(less than) 1 year	other	Y	N	2.66667	1.35651	0.229979	1	MS2a2	Genomically unstable	II	NE	NE	IC2	TC2	excluded	PREVIOUS	0.039543	-0.0910339	Low	TMEclusterA	Low	NA	High	NA	Low	NA	NA	LH	NA	NA	NA	NA	NA	NA	NA	NA	NA	0	0.0729953	0.10952
	SAMaff272833538	IC2	5	M	WHITE	Y	1	Liver	(less than) 1 year	kidney	Y	Y	1.27451	1.309	2.13552	1	MS2a2	Genomically unstable	I	NE	NE	IC2	TC0	excluded	NEVER	0.00976106	-0.807931	Low	TMEclusterB	Low	Low	Low	LL	Low	Low	LL	LL	Low	LL	0	0	0	0	0	0	1	0.0932132	0	0.0584664
	SAMb0a83e5fbde9	IC0	7	M	WHITE	Y	1	Visceral	more than 2 years	lung	Y	N	0.352941	0.805644	23.3265	0	MS1b	UroA	I	SD	SDPD	IC0	TC0	NE	PREVIOUS	0	-1.04289	Low	TMEclusterB	Low	Low	Low	LL	Low	Low	LL	LL	Low	LL	0	0	0	0	0	0	0	0.0553312	0	0.0239237
	SAMb0d11db9aa79	IC2	3	F	WHITE	N	0	Visceral	1-2 years	lung	Y	N	0.843137	1.26897	10.5462	1	MS2b2.1	UroB	I	PD	SDPD	IC2	TC0	inflamed	NEVER	0.0770415	0.81161	Low	TMEclusterA	Low	Low	Low	LL	High	Low	HL	LL	Low	HL	0	0	0	1	0	1	0	0	0.0111154	0.0723359
	SAMb15ac6e4c4ef	IC1	11	M	WHITE	Y	0	Visceral	more than 2 years	bladder	Y	Y	1.5098	1.28557	20.0082	0	MS2a1	Genomically unstable	II	PR	CRPR	IC1	TC0	NE	PREVIOUS	0.127405	2.02393	High	TMEclusterA	Low	Low	High	HL	High	High	HH	HH	High	HH	0	0	0	0	0	0	0	0.0630106	0	0.137715
	SAMb15ad09d6e24	IC2	4	F	WHITE	N	0	LN Only	(less than) 1 year	bladder	Y	Y	NA	1.17946	3.8768	1	MS2b1	Infiltrated	IV	PD	SDPD	IC2	TC2	excluded	NEVER	0.0526994	0.225658	Low	TMEclusterA	Low	Low	NA	LL	High	Low	HL	NA	Low	HL	0	0	0	0	0	0	0	0.00335735	0.0111511	0.00769953
	SAMb2e4a082541a	IC1	NA	F	WHITE	N	1	Visceral	1-2 years	bladder	Y	N	NA	0.720924	4.36961	1	MS2b1	Infiltrated	IV	PD	SDPD	IC1	TC0	NE	NEVER	0.0112875	-0.771188	Low	TMEclusterB	Low	NA	NA	NA	Low	NA	NA	NA	NA	NA	NA	NA	NA	NA	NA	NA	NA	0.0741574	0.187649	0
	SAMb2f1d0e54ece	IC2	NA	M	WHITE	N	1	Visceral	(less than) 1 year	bladder	Y	N	0.862745	0.798489	11.4004	1	MS2b1	Infiltrated	IV	PR	CRPR	IC2	TC2	desert	PREVIOUS	0.0478796	0.10964	Low	TMEclusterA	High	NA	Low	NA	High	NA	NA	LL	NA	NA	NA	NA	NA	NA	NA	NA	NA	0.052277	0	0.0227541
	SAMb3c02294aba7	IC0	18	M	WHITE	Y	1	Visceral	(less than) 1 year	other	Y	N	NA	1.06556	22.4066	0	MS2a1	Genomically unstable	II	PR	CRPR	IC0	TC1	desert	PREVIOUS	0	-1.04289	Low	TMEclusterB	Low	High	NA	LH	Low	High	LH	NA	High	LH	0	0	0	0	0	0	1	0.00161829	0.0198656	0.000583275
	SAMb419a8fcbfcd	IC2	19	M	WHITE	Y	1	Liver	1-2 years	bladder	Y	N	NA	1.56615	22.7351	0	MS2a1	Genomically unstable	IV	PR	CRPR	IC2	TC0	excluded	PREVIOUS	0.0460447	0.0654716	Low	TMEclusterA	Low	High	NA	LH	High	High	HH	NA	High	HH	0	0	0	0	0	0	1	0.0803543	0	0.0112784
	SAMb470eb8f04be	IC2	35	M	WHITE	N	0	LN Only	more than 2 years	bladder	Y	Y	NA	1.43812	20.0739	0	MS1b	UroA	I	CR	CRPR	IC2	TC0	excluded	NEVER	0.0208856	-0.540146	Low	TMEclusterB	Low	High	NA	LH	Low	High	LH	NA	High	LH	0	0	0	0	0	0	0	0.00153909	0.0308174	0.000316635
	SAMb4c7a001537d	IC1	5	M	WHITE	N	1	Visceral	1-2 years	kidney	Y	Y	NA	0.815851	3.18686	1	MS1b	UroA	I	PD	SDPD	IC1	TC1	inflamed	PREVIOUS	0.0708994	0.66376	Low	TMEclusterA	Low	Low	NA	LL	High	Low	HL	NA	Low	HL	0	0	0	0	0	0	0	0.0575731	0	0.0350002
	SAMb8070b7937e7	IC1	5	M	WHITE	Y	0	Liver	(less than) 1 year	bladder	Y	Y	0.333333	0.92136	21.0267	1	MS1b	UroA	I	SD	SDPD	IC1	TC0	desert	PREVIOUS	0.00695469	-0.875485	Low	TMEclusterB	Low	Low	Low	LL	Low	Low	LL	LL	Low	LL	0	0	0	0	0	0	0	0	0.0228545	0.0163915
	SAMb8101c538753	IC2	16	M	WHITE	N	1	Liver	(less than) 1 year	bladder	N	NA	3.76471	0.562345	13.4045	1	MS2b2.2	Basal/SCC-like	IV	SD	SDPD	IC2	TC2	inflamed	PREVIOUS	0.0512625	0.191071	Low	TMEclusterA	High	Low	High	LL	High	High	HH	LH	High	HH	0	0	0	0	0	0	1	5.21139e-05	0	0.0194849
	SAMb8f13a0525a6	IC2	4	M	WHITE	N	0	Liver	1-2 years	kidney	Y	Y	0.529412	0.97032	2.69405	1	MS2b2.2	Basal/SCC-like	IV	NE	NE	IC2	TC0	excluded	NEVER	0.0528847	0.230119	Low	TMEclusterA	Low	Low	Low	LL	High	Low	HL	LL	Low	HL	0	0	0	0	0	0	1	0.054747	0	0.044602
	SAMb963dda93cfd	IC2	8	M	OTHER	N	1	Liver	1-2 years	bladder	Y	Y	0.882353	1.69362	2.75975	1	MS2b2.2	Basal/SCC-like	IV	PD	SDPD	IC2	TC2	excluded	CURRENT	0.0140013	-0.705863	Low	TMEclusterA	Low	Low	Low	LL	Low	Low	LL	LL	Low	LL	0	0	0	0	0	0	1	0.0158699	0	0.0024785
	SAMba1a34b5a060	IC2	5	M	WHITE	N	0	Visceral	(less than) 1 year	bladder	Y	N	0.901961	1.02302	12.846	1	MS2b2.2	Basal/SCC-like	III	PD	SDPD	IC2	TC0	inflamed	NEVER	0.0319723	-0.273273	Low	TMEclusterB	Low	Low	Low	LL	Low	Low	LL	LL	Low	LL	0	0	0	0	0	0	1	0.0161965	0.0202364	0.0875584
	SAMba7176afe070	IC0	5	F	WHITE	N	0	Visceral	more than 2 years	kidney	Y	Y	NA	1.03046	3.44969	0	MS1a	UroA	I	PD	SDPD	IC0	TC0	excluded	NEVER	0.0149486	-0.683058	Low	TMEclusterB	Low	Low	NA	LL	Low	Low	LL	NA	Low	LL	0	0	0	1	0	1	0	0	0	0.0763516
	SAMbc8dc3a7b54e	IC0	7	F	WHITE	Y	1	Visceral	(less than) 1 year	bladder	N	NA	0.745098	1.01781	14.7515	1	MS2a1	Genomically unstable	II	PD	SDPD	IC0	TC0	desert	PREVIOUS	0.0372682	-0.145794	Low	TMEclusterA	Low	Low	Low	LL	Low	Low	LL	LL	Low	LL	0	0	0	0	0	0	1	0.103985	0	0.0401837
	SAMbcb07ba81cee	IC2	NA	M	WHITE	N	0	Liver	more than 2 years	bladder	Y	Y	NA	0.352492	2.52977	1	MS2b2.2	Basal/SCC-like	III	PD	SDPD	IC2	TC0	excluded	PREVIOUS	0.0844648	0.9903	Low	TMEclusterB	Low	NA	NA	NA	High	NA	NA	NA	NA	NA	NA	NA	NA	NA	NA	NA	NA	0	0.00155035	0.028346
	SAMbcbc7957c264	IC1	9	M	WHITE	Y	1	Visceral	1-2 years	bladder	Y	Y	NA	1.70139	4.17248	1	MS1b	UroA	I	PD	SDPD	IC1	TC0	desert	NEVER	0.00555273	-0.909232	Low	TMEclusterB	Low	Low	NA	LL	Low	Low	LL	NA	Low	LL	0	0	0	1	0	1	0	0	0.0169441	0.00312306
	SAMbd8ee73983b8	IC1	9	M	WHITE	Y	1	LN Only	1-2 years	bladder	Y	N	1.01961	0.950789	0.854209	1	MS1b	UroA	II	NE	NE	IC1	TC0	excluded	NEVER	0.00435043	-0.938173	Low	TMEclusterB	Low	Low	Low	LL	Low	Low	LL	LL	Low	LL	0	0	0	0	0	0	1	0.102619	0	0.0971512
	SAMbda79f955628	IC2	20	F	WHITE	N	1	NA	1-2 years	bladder	Y	Y	1.2549	0.37328	20.6324	0	MS2a2	Genomically unstable	II	SD	SDPD	IC2	TC0	inflamed	PREVIOUS	0.0991247	1.34319	High	TMEclusterA	Low	High	Low	HH	High	High	HH	HL	High	HH	0	0	0	0	0	0	1	0.0189075	0	0.0205522
	SAMbe25e2c88f3e	IC2	NA	M	WHITE	N	2	LN Only	(less than) 1 year	lymph node	N	NA	NA	0.696806	2.92402	1	MS2b2.2	Basal/SCC-like	IV	NE	NE	IC2	TC1	NE	PREVIOUS	0.0411285	-0.0528708	Low	TMEclusterA	Low	NA	NA	NA	Low	NA	NA	NA	NA	NA	NA	NA	NA	NA	NA	NA	NA	0.0144442	0	0.0159285
	SAMbe83eae4026e	IC1	10	F	WHITE	Y	1	Liver	(less than) 1 year	lymph node	Y	N	0.784314	0.98462	2.7269	1	MS1b	UroA	I	PD	SDPD	IC1	TC0	excluded	NEVER	0.00989666	-0.804667	Low	TMEclusterA	Low	Low	Low	LL	Low	Low	LL	LL	Low	LL	0	0	0	0	0	0	0	0.0393475	0.0244727	0.0744068
	SAMbf1a3ae828e6	IC2	35	M	WHITE	N	0	Visceral	more than 2 years	bladder	Y	N	3.7451	1.2704	20.731	0	MS2b1	Infiltrated	II	CR	CRPR	IC2	TC0	excluded	PREVIOUS	0.0497538	0.154753	Low	TMEclusterB	Low	High	High	LH	High	High	HH	LH	High	HH	0	0	0	0	0	0	1	0.0263363	0.0319708	0
	SAMbf91f27e7f9b	IC2	3	M	WHITE	N	0	Liver	1-2 years	kidney	Y	Y	NA	0.778596	0.591376	1	MS2b1	Infiltrated	I	NE	NE	IC2	TC0	excluded	PREVIOUS	0.127225	2.01961	High	TMEclusterB	Low	Low	NA	HL	High	Low	HL	NA	Low	HL	0	0	0	0	0	0	1	0.00281542	0.16545	0.0489516
	SAMbfdffb97c446	IC1	6	F	WHITE	N	1	Visceral	(less than) 1 year	bladder	Y	Y	1.45098	1.29314	6.70226	1	MS2b2.2	Basal/SCC-like	IV	SD	SDPD	IC1	TC2	excluded	CURRENT	0.0566368	0.320438	Low	TMEclusterA	Low	Low	Low	LL	High	Low	HL	LL	Low	HL	0	0	0	0	0	0	1	0.0814344	0	0.0119435
	SAMc0d625a50eb8	IC0	3	F	WHITE	N	1	Visceral	1-2 years	bladder	Y	N	0.294118	1.00769	13.2731	1	MS2b1	Infiltrated	I	SD	SDPD	IC0	TC0	desert	NEVER	0.0129871	-0.730274	Low	TMEclusterA	Low	Low	Low	LL	Low	Low	LL	LL	Low	LL	0	0	0	0	0	0	0	0.0661805	0	0.063269
	SAMc0da5d48686d	IC1	5	M	WHITE	N	1	Visceral	(less than) 1 year	bladder	Y	Y	1.17647	1.6304	9.49487	1	MS2a2	Genomically unstable	IV	PD	SDPD	IC1	TC2	desert	NEVER	0.0104649	-0.79099	Low	TMEclusterA	Low	Low	Low	LL	Low	Low	LL	LL	Low	LL	0	0	0	0	0	0	0	0.0321033	0	0
	SAMc0ef41aa6c8b	IC0	5	M	WHITE	Y	0	Visceral	(less than) 1 year	NA	Y	N	0.960784	0.986296	9.56057	1	MS1b	UroA	I	PD	SDPD	IC0	TC0	desert	NEVER	0.00809454	-0.848047	Low	TMEclusterA	Low	Low	Low	LL	Low	Low	LL	LL	Low	LL	0	1	0	0	0	1	1	0.0213043	0	0.00496619
	SAMc1251c7bfee2	IC2	5	M	WHITE	N	0	Visceral	(less than) 1 year	bladder	Y	Y	1.09804	1.63589	21.6181	0	MS2a2	Genomically unstable	IV	PR	CRPR	IC2	TC0	excluded	PREVIOUS	0.0512654	0.191141	Low	TMEclusterA	Low	Low	Low	LL	High	Low	HL	LL	Low	HL	0	0	0	0	0	0	1	0.00536421	0	0.0171737
	SAMc1b27bc16435	IC2	5	M	WHITE	N	0	Visceral	more than 2 years	kidney	Y	Y	1.41176	0.555512	24.1807	0	MS2a1	Genomically unstable	I	PR	CRPR	IC2	TC0	excluded	PREVIOUS	0.0405894	-0.065846	Low	TMEclusterA	Low	Low	Low	LL	Low	Low	LL	LL	Low	LL	0	0	0	1	0	1	1	0.0446714	0	0.00684473
	SAMc2a1820d4e6b	IC2	NA	M	WHITE	N	0	LN Only	(less than) 1 year	bladder	Y	N	NA	1.31778	20.731	0	MS2b1	Infiltrated	I	CR	CRPR	IC2	TC0	excluded	NEVER	0.135598	2.22115	High	TMEclusterA	Low	NA	NA	NA	High	NA	NA	NA	NA	NA	NA	NA	NA	NA	NA	NA	NA	0	0.0703965	0.00355304
	SAMc57eadb2d82b	IC0	3	M	OTHER	Y	1	Visceral	(less than) 1 year	bladder	Y	NA	0.196078	0.768499	8.01643	1	MS1b	UroA	I	PD	SDPD	IC0	TC0	desert	NEVER	0	-1.04289	Low	TMEclusterB	High	Low	Low	LL	Low	Low	LL	LL	Low	LL	0	0	0	1	0	1	1	0.00243181	0	0.00413916
	SAMc692536a795a	IC1	10	M	WHITE	Y	1	NA	1-2 years	ureter	Y	Y	NA	1.01426	5.65092	1	MS2b1	Infiltrated	II	PD	SDPD	IC1	TC0	desert	PREVIOUS	0.10428	1.46729	High	TMEclusterA	Low	Low	NA	HL	High	Low	HL	NA	Low	HL	0	0	0	0	0	0	1	0.118395	0	0.0326646
	SAMc6eff056c89a	IC0	3	M	WHITE	N	1	LN Only	(less than) 1 year	lymph node	N	NA	0.45098	0.875813	1.80698	1	MS2b2.1	UroB	III	PD	SDPD	IC0	TC0	excluded	PREVIOUS	0.0167407	-0.639921	Low	TMEclusterA	Low	Low	Low	LL	Low	Low	LL	LL	Low	LL	0	0	0	1	0	1	0	0	0.186089	0.0376923
	SAMc919aebc7fdd	IC2	3	M	WHITE	N	0	LN Only	1-2 years	bladder	Y	Y	0.607843	0.617165	20.731	0	MS2b1	Infiltrated	IV	PR	CRPR	IC2	TC0	inflamed	NEVER	0.131553	2.12378	High	TMEclusterA	Low	Low	Low	HL	High	Low	HL	HL	Low	HL	0	0	0	0	0	0	0	0.0541552	0.0887057	0
	SAMc97f35a29d16	IC0	13	M	WHITE	N	1	Visceral	(less than) 1 year	bladder	Y	Y	NA	0.265934	0.821355	0	MS1a	UroA	II	NE	NE	IC0	TC0	desert	PREVIOUS	0.00675144	-0.880377	Low	TMEclusterB	Low	Low	NA	LL	Low	High	LH	NA	High	LH	0	0	0	1	0	1	0	0.0551179	0	0.00876137
	SAMcabb6d58ff55	IC2	11	F	BLACK OR AFRICAN AMERICAN	N	1	Visceral	(less than) 1 year	lung	Y	N	1.35294	0.898815	20.271	0	MS2b2.2	Basal/SCC-like	IV	SD	SDPD	IC2	TC2	inflamed	NEVER	0.105528	1.49732	High	TMEclusterA	Low	Low	Low	HL	High	High	HH	HL	High	HH	0	0	0	0	0	0	1	0.0561072	0.121936	0.029877
	SAMcb132b0cdd2c	IC1	NA	M	WHITE	N	1	LN Only	(less than) 1 year	lymph node	Y	N	0.843137	1.3659	2.52977	1	MS2a2	Genomically unstable	II	PD	SDPD	IC1	TC2	desert	CURRENT	0.0400361	-0.0791657	Low	TMEclusterB	Low	NA	Low	NA	Low	NA	NA	LL	NA	NA	NA	NA	NA	NA	NA	NA	NA	0.218201	0.0107021	0.027494
	SAMcc4675f394a1	IC0	NA	M	WHITE	N	1	Liver	(less than) 1 year	liver	Y	Y	NA	1.19941	3.12115	1	MS1a	UroA	I	PD	SDPD	IC0	TC0	NE	PREVIOUS	0.0226825	-0.496892	Low	TMEclusterB	Low	NA	NA	NA	Low	NA	NA	NA	NA	NA	NA	NA	NA	NA	NA	NA	NA	0.000979862	0	0.00471527
	SAMcc7a42d87e9c	IC2	26	F	WHITE	N	1	Visceral	(less than) 1 year	ureter	N	NA	4.96078	0.737523	17.2156	0	MS2a1	Genomically unstable	I	PR	CRPR	IC2	TC0	inflamed	PREVIOUS	0.10016	1.3681	High	TMEclusterA	Low	High	High	HH	High	High	HH	HH	High	HH	1	0	0	0	0	0	0	0.0215872	0	0.0530738
	SAMce39dd79b441	IC2	14	M	WHITE	N	0	Visceral	(less than) 1 year	bladder	N	NA	0.843137	0.683708	6.27515	1	MS2b2.2	Basal/SCC-like	IV	PD	SDPD	IC2	TC0	inflamed	PREVIOUS	0.0444074	0.026059	Low	TMEclusterA	Low	Low	Low	LL	High	High	HH	LL	High	HH	0	0	0	0	0	0	1	0.0341544	0	0.0227271
	SAMcee0fa8c05b4	IC1	7	M	WHITE	N	1	Liver	more than 2 years	bladder	Y	Y	1.37255	1.5152	1.67556	1	MS2a1	Genomically unstable	II	NE	NE	IC1	TC1	excluded	PREVIOUS	0.0816206	0.921837	Low	TMEclusterA	Low	Low	Low	LL	High	Low	HL	LL	Low	HL	0	0	0	0	0	0	1	0	0.126446	0.0521921
	SAMcf018fee2acd	IC0	NA	M	WHITE	N	0	Visceral	more than 2 years	lung	Y	Y	NA	1.77996	16.23	1	MS1a	UroA	I	PD	SDPD	IC0	TC0	excluded	PREVIOUS	0.00918379	-0.821827	Low	TMEclusterB	Low	NA	NA	NA	Low	NA	NA	NA	NA	NA	NA	NA	NA	NA	NA	NA	NA	0.0461854	0	0
	SAMd027124354ce	IC0	4	F	WHITE	N	0	NA	1-2 years	ureter	N	NA	0.764706	1.43111	23.5236	0	MS2b2.2	Basal/SCC-like	III	CR	CRPR	IC0	TC0	desert	NEVER	0.0245516	-0.4519	Low	TMEclusterA	Low	Low	Low	LL	Low	Low	LL	LL	Low	LL	0	0	0	0	0	0	1	0.024964	0	0.00695708
	SAMd0e47be700b0	IC0	5	M	WHITE	N	1	Visceral	1-2 years	kidney	Y	Y	NA	0.948339	0.887064	1	MS1b	UroA	II	NE	NE	IC0	TC0	desert	NEVER	0.0225626	-0.499779	Low	TMEclusterB	Low	Low	NA	LL	Low	Low	LL	NA	Low	LL	0	0	0	0	0	0	1	0.0677172	0	0.0526611
	SAMd135d5867fe3	IC2	3	M	WHITE	Y	1	Visceral	1-2 years	bladder	Y	Y	0.607843	1.03082	3.61396	1	MS2b2.2	Basal/SCC-like	IV	PD	SDPD	IC2	TC2	excluded	PREVIOUS	0.0304866	-0.309037	Low	TMEclusterA	High	Low	Low	LL	Low	Low	LL	LL	Low	LL	0	0	0	0	0	0	1	0	0	0.000820872
	SAMd1bd63734394	IC1	22	M	WHITE	Y	1	Liver	(less than) 1 year	bladder	Y	N	NA	1.32842	1.9384	1	MS2b2.2	Basal/SCC-like	III	PD	SDPD	IC1	TC0	NE	PREVIOUS	0.0984124	1.32604	High	TMEclusterA	Low	High	NA	HH	High	High	HH	NA	High	HH	0	0	0	1	0	1	1	0	0	0.00475288
	SAMd215b503f99a	IC0	NA	M	WHITE	N	1	Visceral	more than 2 years	bladder	Y	N	NA	1.07858	1.70842	0	MS2b1	Infiltrated	I	SD	SDPD	IC0	TC0	NE	NEVER	0.00218127	-0.990388	Low	TMEclusterB	Low	NA	NA	NA	Low	NA	NA	NA	NA	NA	NA	NA	NA	NA	NA	NA	NA	0	0.0206685	0.0858829
	SAMd2492b2a31bb	IC2	3	F	WHITE	N	0	LN Only	(less than) 1 year	lymph node	Y	N	0.490196	0.824884	7.85216	1	MS2b2.2	Basal/SCC-like	III	PD	SDPD	IC2	TC2	desert	NEVER	0.0281113	-0.366212	Low	TMEclusterA	Low	Low	Low	LL	Low	Low	LL	LL	Low	LL	0	0	0	0	0	0	1	0	0	0.00179025
	SAMd35318127278	IC1	62	M	WHITE	Y	1	LN Only	(less than) 1 year	kidney	N	NA	10.0196	1.76734	21.5852	0	MS2a1	Genomically unstable	II	CR	CRPR	IC1	TC1	excluded	PREVIOUS	0.065254	0.527868	Low	TMEclusterA	Low	High	High	LH	High	High	HH	LH	High	HH	1	0	0	1	0	1	0	0	0.0179817	0.140227
	SAMd3601288319e	IC2	14	M	OTHER	N	0	LN Only	1-2 years	other	Y	N	0.784314	0.96954	23.1294	0	MS2a1	Genomically unstable	II	CR	CRPR	IC2	TC0	excluded	PREVIOUS	0.1136	1.69162	High	TMEclusterA	Low	Low	Low	HL	High	High	HH	HL	High	HH	0	0	0	0	0	0	1	0.0105516	0.0192654	0
	SAMd3bd67996035	IC2	7	M	WHITE	N	0	LN Only	more than 2 years	lymph node	Y	Y	1.56863	1.33588	20.8296	0	MS2a2	Genomically unstable	II	CR	CRPR	IC2	TC0	excluded	PREVIOUS	0.0642969	0.504828	Low	TMEclusterB	Low	Low	High	LL	High	Low	HL	LH	Low	HL	0	0	0	0	0	0	0	0	0.233539	0.0149891
	SAMd43f8933066b	IC1	15	M	UNKNOWN	N	0	Visceral	more than 2 years	bladder	Y	Y	1.88235	0.903453	20.0082	0	MS2b1	Infiltrated	II	PR	CRPR	IC1	TC0	inflamed	PREVIOUS	0.101166	1.39233	High	TMEclusterA	Low	Low	High	HL	High	High	HH	HH	High	HH	0	0	0	0	0	0	0	0.0318266	0	0.0201689
	SAMd4c0837b0997	IC2	5	M	WHITE	N	0	Liver	1-2 years	kidney	N	NA	0.529412	1.24023	5.38809	1	MS2b2.1	UroB	III	PD	SDPD	IC2	TC1	excluded	PREVIOUS	0.0662187	0.551088	Low	TMEclusterA	Low	Low	Low	LL	High	Low	HL	LL	Low	HL	0	0	0	0	0	0	1	0.109169	0	0.0313064
	SAMd5ab7fbfab4e	IC2	35	M	WHITE	N	0	LN Only	more than 2 years	bladder	Y	Y	4.64706	0.903065	18.1027	0	MS2a2	Genomically unstable	II	NE	NE	IC2	TC2	excluded	PREVIOUS	0.119605	1.83618	High	TMEclusterA	Low	High	High	HH	High	High	HH	HH	High	HH	0	0	0	0	0	0	1	0	0.0994024	0.0106341
	SAMd636e3461955	IC1	NA	M	WHITE	Y	1	LN Only	1-2 years	bladder	Y	Y	0.196078	0.933865	10.4805	1	MS2b1	Infiltrated	IV	PD	SDPD	IC1	TC0	inflamed	PREVIOUS	0	-1.04289	Low	TMEclusterA	Low	NA	Low	NA	Low	NA	NA	LL	NA	NA	NA	NA	NA	NA	NA	NA	NA	0.0200898	0	0.000910218
	SAMd697ba701077	IC0	NA	F	WHITE	Y	0	LN Only	more than 2 years	ureter	Y	Y	NA	1.22069	21.1581	1	MS1a	UroA	II	SD	SDPD	IC0	TC0	excluded	PREVIOUS	0.0585171	0.365699	Low	TMEclusterB	Low	NA	NA	NA	High	NA	NA	NA	NA	NA	NA	NA	NA	NA	NA	NA	NA	0.0456573	0	0.00589976
	SAMd7d57ee3a863	IC2	24	M	WHITE	N	1	NA	(less than) 1 year	bladder	Y	NA	NA	1.12889	20.271	0	MS2b2.2	Basal/SCC-like	IV	CR	CRPR	IC2	TC0	inflamed	PREVIOUS	0.0928637	1.19247	High	TMEclusterA	Low	High	NA	HH	High	High	HH	NA	High	HH	1	0	0	0	0	0	1	0	0.00120819	0.0293577
	SAMd86389d0d768	IC0	NA	M	WHITE	N	1	Visceral	(less than) 1 year	bladder	Y	N	1.41176	0.789802	2.20123	1	MS1b	UroA	I	PD	SDPD	IC0	TC0	desert	PREVIOUS	0	-1.04289	Low	TMEclusterB	Low	NA	Low	NA	Low	NA	NA	LL	NA	NA	NA	NA	NA	NA	NA	NA	NA	0	0	0.0281291
	SAMd98bac0a070f	IC0	8	M	WHITE	Y	1	Liver	(less than) 1 year	ureter	Y	N	0.72549	1.22811	2.06982	1	MS1a	UroA	III	PD	SDPD	IC0	TC0	desert	PREVIOUS	0.0407869	-0.0610934	Low	TMEclusterB	Low	Low	Low	LL	Low	Low	LL	LL	Low	LL	0	0	0	1	0	1	0	0.0456196	0	0.0507545
	SAMda4d892fddc8	IC1	4	M	WHITE	N	0	Visceral	(less than) 1 year	kidney	N	NA	0.27451	0.421491	14.1273	0	MS2b1	Infiltrated	IV	PD	SDPD	IC1	TC0	NE	PREVIOUS	0.0260844	-0.415003	Low	TMEclusterA	Low	Low	Low	LL	Low	Low	LL	LL	Low	LL	0	0	0	0	0	0	0	0.117974	0	0.0603662
	SAMdab9ca8fb5de	IC0	14	M	WHITE	N	2	Liver	(less than) 1 year	bladder	N	NA	2.92157	1.52933	0.197125	0	MS1a	UroA	I	PD	SDPD	IC0	TC0	excluded	PREVIOUS	0.0587284	0.370785	Low	TMEclusterB	Low	Low	High	LL	High	High	HH	LH	High	HH	0	0	0	0	0	0	1	0.0167302	0.0186399	0.0270723
	SAMdad5c29dc105	IC1	5	M	WHITE	N	1	Visceral	more than 2 years	bladder	Y	Y	0.666667	1.53079	2.43121	1	MS1b	UroA	II	PD	SDPD	IC1	TC0	excluded	CURRENT	0.0918603	1.16832	High	TMEclusterA	Low	Low	Low	HL	High	Low	HL	HL	Low	HL	0	0	0	1	0	1	1	0.063409	0	0.160837
	SAMdb3f50c9129c	IC0	10	M	WHITE	N	1	Visceral	(less than) 1 year	bladder	Y	N	0.509804	1.16787	15.8029	1	MS2b1	Infiltrated	IV	PD	SDPD	IC0	TC0	excluded	CURRENT	0.00122576	-1.01339	Low	TMEclusterB	Low	Low	Low	LL	Low	Low	LL	LL	Low	LL	0	0	0	0	0	0	0	0.0882162	0	0.0928246
	SAMdcae54fcd7fa	IC1	NA	M	WHITE	Y	1	LN Only	more than 2 years	kidney	Y	N	1.43137	1.27868	6.2423	1	MS2b1	Infiltrated	II	SD	SDPD	IC1	TC0	excluded	PREVIOUS	0	-1.04289	Low	TMEclusterB	Low	NA	Low	NA	Low	NA	NA	LL	NA	NA	NA	NA	NA	NA	NA	NA	NA	0.0200328	0.0392769	0.123676
	SAMdee1011782cd	IC1	NA	M	WHITE	N	1	Visceral	(less than) 1 year	lymph node	Y	Y	NA	0.88244	3.90965	1	MS2b1	Infiltrated	I	PD	SDPD	IC1	TC0	NE	NEVER	0.0846922	0.995775	Low	TMEclusterA	Low	NA	NA	NA	High	NA	NA	NA	NA	NA	NA	NA	NA	NA	NA	NA	NA	0.0397106	0.0433027	0.0621765
	SAMdf3e42c8672a	IC2	19	M	WHITE	N	1	Visceral	(less than) 1 year	bladder	Y	Y	3.23529	0.791353	7.32649	1	MS2b2.2	Basal/SCC-like	III	PD	SDPD	IC2	TC2	inflamed	PREVIOUS	0.0404887	-0.0682701	Low	TMEclusterA	Low	High	High	LH	Low	High	LH	LH	High	LH	0	0	0	0	0	0	1	0.012796	0.0113488	0.042804
	SAMe07c4560772d	IC0	5	F	OTHER	Y	1	Visceral	more than 2 years	ureter	Y	Y	0.54902	1.28389	2.10267	0	MS1b	UroA	I	PD	SDPD	IC0	TC0	desert	NEVER	0.00088945	-1.02148	Low	TMEclusterB	Low	Low	Low	LL	Low	Low	LL	LL	Low	LL	0	0	0	1	0	1	0	0	0	0.00268356
	SAMe0c49ea0df5d	IC1	2	F	WHITE	N	1	Visceral	(less than) 1 year	bladder	N	NA	NA	0.911801	4.13963	1	MS2b2.1	UroB	III	SD	SDPD	IC1	TC0	excluded	PREVIOUS	0.0563512	0.313565	Low	TMEclusterA	Low	Low	NA	LL	High	Low	HL	NA	Low	HL	1	0	0	1	0	1	0	0.0449886	0	0.0142448
	SAMe1eb5d988760	IC2	14	M	WHITE	N	0	Liver	1-2 years	bladder	Y	Y	2.27451	1.20648	21.0595	0	MS2b1	Infiltrated	I	CR	CRPR	IC2	TC0	inflamed	PREVIOUS	0.107584	1.54681	High	TMEclusterB	Low	Low	High	HL	High	High	HH	HH	High	HH	0	0	0	0	0	0	1	0.00737725	0.0113674	0.0288225
	SAMe3210d3632b4	IC2	17	F	WHITE	Y	1	LN Only	(less than) 1 year	NA	Y	N	0.862745	1.18023	2.16838	1	MS2b2.2	Basal/SCC-like	III	PD	SDPD	IC2	TC2	inflamed	NEVER	0.0436491	0.0078061	Low	TMEclusterA	Low	High	Low	LH	High	High	HH	LL	High	HH	0	0	0	0	0	0	1	0.0164567	0	0.00392144
	SAMe3d4266775a9	IC0	NA	M	WHITE	Y	0	Visceral	1-2 years	bladder	Y	Y	NA	0.933748	13.9959	0	MS1b	UroA	I	PD	SDPD	IC0	TC0	NE	PREVIOUS	0.00787865	-0.853243	Low	TMEclusterB	Low	NA	NA	NA	Low	NA	NA	NA	NA	NA	NA	NA	NA	NA	NA	NA	NA	0.0281061	0	0.00594442
	SAMe41b1e773582	IC1	6	M	WHITE	N	1	NA	(less than) 1 year	bladder	Y	Y	0.470588	1.4048	0.854209	1	MS2b2.2	Basal/SCC-like	III	PD	SDPD	IC1	TC0	excluded	NEVER	0.0419217	-0.0337754	Low	TMEclusterA	Low	Low	Low	LL	Low	Low	LL	LL	Low	LL	0	0	0	0	0	0	0	0	0.0636223	0.0287194
	SAMe50d15fde368	IC1	9	F	WHITE	Y	1	Visceral	1-2 years	bladder	Y	Y	2.17647	1.70065	18.8912	0	MS1b	UroA	I	PR	CRPR	IC1	TC0	desert	PREVIOUS	0.0110677	-0.776477	Low	TMEclusterB	Low	Low	High	LL	Low	Low	LL	LH	Low	LL	0	0	0	1	0	1	0	0	0	0.0955147
	SAMe56c96c51190	IC1	5	F	WHITE	N	2	Liver	(less than) 1 year	kidney	N	NA	0.0980392	0.809542	9.7577	1	MS2b1	Infiltrated	III	PD	SDPD	IC1	TC2	excluded	NEVER	0.0243282	-0.457279	Low	TMEclusterA	Low	Low	Low	LL	Low	Low	LL	LL	Low	LL	0	0	0	0	0	0	0	0.0196184	0	0.0267307
	SAMe5bc41772bc9	IC1	5	M	WHITE	N	1	Liver	(less than) 1 year	liver	Y	N	0.27451	1.23262	6.11088	1	MS2b2.1	UroB	I	PD	SDPD	IC1	TC0	excluded	PREVIOUS	9.16716e-06	-1.04267	Low	TMEclusterB	Low	Low	Low	LL	Low	Low	LL	LL	Low	LL	0	0	0	0	0	0	0	0	0	0.00172106
	SAMe712352fb82a	IC0	NA	M	WHITE	N	0	NA	(less than) 1 year	bladder	Y	Y	NA	1.64079	22.1109	0	MS2a1	Genomically unstable	II	PR	CRPR	IC0	TC0	desert	PREVIOUS	0.0513119	0.192259	Low	TMEclusterB	Low	NA	NA	NA	High	NA	NA	NA	NA	NA	NA	NA	NA	NA	NA	NA	NA	0.0395433	0.0156143	0.018745
	SAMe7bcab05402e	IC0	NA	M	WHITE	N	1	Visceral	1-2 years	kidney	Y	N	NA	1.49069	7.91786	1	MS2b1	Infiltrated	I	SD	SDPD	IC0	TC0	NE	PREVIOUS	0	-1.04289	Low	TMEclusterB	Low	NA	NA	NA	Low	NA	NA	NA	NA	NA	NA	NA	NA	NA	NA	NA	NA	0.0204209	0	0.00484386
	SAMe7bf6c015192	IC2	7	M	WHITE	N	1	Visceral	(less than) 1 year	kidney	N	NA	1.37255	1.20882	3.12115	1	MS2b2.1	UroB	III	PD	SDPD	IC2	TC0	inflamed	PREVIOUS	0.0464377	0.07493	Low	TMEclusterA	Low	Low	Low	LL	High	Low	HL	LL	Low	HL	0	0	0	0	0	0	1	0	0.0226548	0.0420057
	SAMe7e4f7c076a7	IC2	1	M	WHITE	N	1	Visceral	(less than) 1 year	bladder	N	NA	0.196078	0.818856	1.97125	1	MS2b2.2	Basal/SCC-like	IV	PD	SDPD	IC2	TC2	inflamed	PREVIOUS	0.066591	0.560051	Low	TMEclusterA	Low	Low	Low	LL	High	Low	HL	LL	Low	HL	0	0	0	0	0	0	1	0.0119244	0	0.0160255
	SAMe9475f77504b	IC1	NA	M	WHITE	N	0	Liver	1-2 years	bladder	Y	Y	NA	0.721469	18.6612	0	MS2b1	Infiltrated	IV	SD	SDPD	IC1	TC0	excluded	NEVER	0.0715883	0.680344	Low	TMEclusterA	Low	NA	NA	NA	High	NA	NA	NA	NA	NA	NA	NA	NA	NA	NA	NA	NA	0.0374788	0	0.024223
	SAMe94c30c30616	IC1	6	M	WHITE	N	1	Visceral	more than 2 years	bladder	Y	Y	1.01961	1.15424	15.3758	1	MS2a2	Genomically unstable	I	SD	SDPD	IC1	TC0	excluded	PREVIOUS	0.0161492	-0.654158	Low	TMEclusterA	Low	Low	Low	LL	Low	Low	LL	LL	Low	LL	0	0	0	0	0	0	0	0.0298999	0	0.0806269
	SAMe97af0feefdf	IC1	3	F	WHITE	N	0	Visceral	(less than) 1 year	bladder	Y	N	0.705882	1.40309	11.1047	1	MS1a	UroA	I	PD	SDPD	IC1	TC0	excluded	PREVIOUS	0	-1.04289	Low	TMEclusterB	Low	Low	Low	LL	Low	Low	LL	LL	Low	LL	0	0	0	0	0	0	0	0	0.00762694	0.0186672
	SAMe9ae8beb82fa	IC1	7	M	WHITE	N	1	NA	(less than) 1 year	bladder	N	NA	1.33333	1.49889	5.48665	1	MS2b1	Infiltrated	III	PD	SDPD	IC1	TC0	desert	PREVIOUS	0.00705058	-0.873176	Low	TMEclusterB	Low	Low	Low	LL	Low	Low	LL	LL	Low	LL	0	0	0	0	0	0	0	0.0219851	0.0790993	0.0496261
	SAMeaa477a5384b	IC2	14	M	WHITE	N	0	NA	more than 2 years	bladder	Y	Y	2.76471	1.11991	21.5852	0	MS2b2.1	UroB	I	CR	CRPR	IC2	TC0	inflamed	PREVIOUS	0.116892	1.77086	High	TMEclusterA	Low	Low	High	HL	High	High	HH	HH	High	HH	0	0	0	0	0	0	0	0.016234	0.0528994	0.0407963
	SAMeb29625f76a5	IC1	2	M	WHITE	N	1	Visceral	1-2 years	kidney	Y	Y	0.0588235	1.33606	3.12115	1	MS1b	UroA	I	PD	SDPD	IC1	TC0	excluded	PREVIOUS	0.0795681	0.872428	Low	TMEclusterA	Low	Low	Low	LL	High	Low	HL	LL	Low	HL	0	0	0	1	0	1	0	0	0.0555649	0.0097331
	SAMeb587a68006b	IC1	NA	M	WHITE	Y	1	LN Only	1-2 years	bladder	N	NA	NA	1.28031	20.6982	0	MS2b1	Infiltrated	II	SD	SDPD	IC1	TC0	NE	PREVIOUS	0.044715	0.0334637	Low	TMEclusterA	Low	NA	NA	NA	High	NA	NA	NA	NA	NA	NA	NA	NA	NA	NA	NA	NA	0.0473644	0	0.0431859
	SAMee3844cc0b9f	IC0	NA	M	WHITE	Y	1	Visceral	(less than) 1 year	lymph node	Y	N	NA	0.891882	3.21971	1	MS2b1	Infiltrated	I	PD	SDPD	IC0	TC0	NE	PREVIOUS	0.12477	1.96051	High	TMEclusterA	High	NA	NA	NA	High	NA	NA	NA	NA	NA	NA	NA	NA	NA	NA	NA	NA	0.029361	0	0.0299703
	SAMef0e3d2415fd	IC2	1	M	WHITE	N	0	Visceral	(less than) 1 year	lung	N	NA	0.0392157	0.481345	10.1191	1	MS2b1	Infiltrated	IV	SD	SDPD	IC2	TC2	inflamed	PREVIOUS	0.0839383	0.977627	Low	TMEclusterA	Low	Low	Low	LL	High	Low	HL	LL	Low	HL	0	0	0	0	0	0	0	0	0.0352778	0.0277175
	SAMeff2ce356ccb	IC0	14	M	WHITE	Y	0	Visceral	more than 2 years	ureter	Y	Y	NA	1.07778	8.08214	1	MS1b	UroA	I	PD	SDPD	IC0	TC0	desert	NEVER	0.0300274	-0.32009	Low	TMEclusterB	High	Low	NA	LL	Low	High	LH	NA	High	LH	0	1	0	1	0	1	1	0	0.0157908	0
	SAMf20b827dca51	IC2	14	M	WHITE	N	0	LN Only	(less than) 1 year	kidney	Y	N	1.09804	0.811141	4.36961	1	MS2b1	Infiltrated	II	PD	SDPD	IC2	TC0	inflamed	NEVER	0.0561522	0.308774	Low	TMEclusterA	Low	Low	Low	LL	High	High	HH	LL	High	HH	0	0	0	0	0	0	1	0.0127187	0.0489497	0
	SAMf275eb859a39	IC1	9	M	BLACK OR AFRICAN AMERICAN	Y	0	Visceral	1-2 years	bladder	Y	Y	NA	1.48344	24.4764	0	MS1a	UroA	I	PR	CRPR	IC1	TC0	excluded	PREVIOUS	0.00798513	-0.85068	Low	TMEclusterB	Low	Low	NA	LL	Low	Low	LL	NA	Low	LL	0	0	0	1	0	1	0	0.0216004	0	0.0729367
	SAMf28c01545593	IC1	8	M	WHITE	Y	0	Visceral	more than 2 years	bladder	Y	Y	NA	1.01196	6.40657	1	MS1b	UroA	I	SD	SDPD	IC1	TC0	desert	PREVIOUS	0.011329	-0.770189	Low	TMEclusterB	Low	Low	NA	LL	Low	Low	LL	NA	Low	LL	0	0	0	1	0	1	0	0.0361838	0	0.012009
	SAMf2aae1443f67	IC1	7	F	WHITE	N	0	Visceral	1-2 years	bladder	Y	Y	0.803922	1.45673	10.3491	1	MS1b	UroA	III	PD	SDPD	IC1	TC0	desert	NEVER	0.0207554	-0.543281	Low	TMEclusterA	Low	Low	Low	LL	Low	Low	LL	LL	Low	LL	0	0	0	1	0	1	0	0.0424461	0	0.00520113
	SAMf2ce197162ce	IC1	3	M	WHITE	N	0	Liver	1-2 years	ureter	Y	Y	0.568627	1.36176	1.577	1	MS2a2	Genomically unstable	IV	NE	NE	IC1	TC1	NE	NEVER	0.0148572	-0.68526	Low	TMEclusterA	Low	Low	Low	LL	Low	Low	LL	LL	Low	LL	0	0	0	0	0	0	1	0.0356208	0	0.084435
	SAMf3a9bce50099	IC2	4	F	ASIAN	N	1	LN Only	(less than) 1 year	kidney	Y	Y	NA	1.05343	2.10267	0	MS2b1	Infiltrated	II	PD	SDPD	IC2	TC0	excluded	PREVIOUS	0.0344887	-0.212699	Low	TMEclusterA	Low	Low	NA	LL	Low	Low	LL	NA	Low	LL	0	0	0	0	0	0	1	0.044491	0.0587628	0.0807427
	SAMf82bbdc267c8	IC0	7	M	WHITE	N	0	Visceral	1-2 years	kidney	Y	Y	0.529412	1.17181	3.12115	1	MS1b	UroA	I	PD	SDPD	IC0	TC0	desert	CURRENT	0.0120002	-0.754033	Low	TMEclusterA	Low	Low	Low	LL	Low	Low	LL	LL	Low	LL	0	0	0	1	0	1	1	0.082395	0	0.0571172
	SAMfb7aec7cb0e2	IC2	NA	M	WHITE	N	1	NA	(less than) 1 year	bladder	Y	Y	5.92157	1.60244	22.538	0	MS2b2.2	Basal/SCC-like	IV	PR	CRPR	IC2	TC2	inflamed	PREVIOUS	0.10465	1.4762	High	TMEclusterA	Low	NA	High	NA	High	NA	NA	HH	NA	NA	NA	NA	NA	NA	NA	NA	NA	0.00289602	0.00775641	0.00746845
	SAMfd947610629d	IC0	5	M	WHITE	N	0	Visceral	1-2 years	bladder	Y	N	NA	0.753906	9.03491	1	MS2b1	Infiltrated	I	PD	SDPD	IC0	TC0	desert	PREVIOUS	0.0168514	-0.637256	Low	TMEclusterA	Low	Low	NA	LL	Low	Low	LL	NA	Low	LL	0	0	0	0	0	0	0	0.090684	0	0.0110279
	SAMfddc359e862b	IC0	NA	F	WHITE	Y	1	NA	1-2 years	bladder	Y	Y	NA	1.34007	1.9384	1	MS2b1	Infiltrated	II	NE	NE	IC0	TC0	excluded	PREVIOUS	0.0323599	-0.263944	Low	TMEclusterB	Low	NA	NA	NA	Low	NA	NA	NA	NA	NA	NA	NA	NA	NA	NA	NA	NA	0.0411567	0.110742	0.0358317
	SAMfed609955db9	IC2	7	F	WHITE	N	0	Visceral	(less than) 1 year	bladder	Y	Y	0.352941	1.04129	20.5667	0	MS1b	UroA	I	PD	SDPD	IC2	TC2	desert	NEVER	0	-1.04289	Low	TMEclusterB	High	Low	Low	LL	Low	Low	LL	LL	Low	LL	0	0	0	0	0	0	0	0	0	0.00299183
	SAMff41c4e8c08f	IC0	14	M	WHITE	N	0	Visceral	(less than) 1 year	bladder	Y	Y	NA	1.87245	2.46407	1	MS1a	UroA	I	NE	NE	IC0	TC0	excluded	PREVIOUS	0	-1.04289	Low	TMEclusterB	High	Low	NA	LL	Low	High	LH	NA	High	LH	0	0	0	0	0	0	0	0	0.112986	0.073747
	SAMffa5c7cad0e5	IC1	10	M	WHITE	N	1	Visceral	(less than) 1 year	other	Y	NA	NA	0.83755	15.54	1	MS2b1	Infiltrated	IV	PR	CRPR	IC1	TC0	desert	PREVIOUS	0.0229005	-0.491644	Low	TMEclusterA	Low	Low	NA	LL	Low	Low	LL	NA	Low	LL	0	0	0	0	0	0	0	0	0.00220101	0.00325463
[truncated: 22 more columns]

## Sheet: S2
Table S2: Feature selection processess
	Wilcoxon test (ICB response)		Survival analysis
features	p.value	adj.pvalue	p.value	HR	CI_low_0.95	CI_up_0.95
KEGG_ENDOMETRIAL_CANCER	3.49003e-07	0.00146789	0.0061	1.5072	1.1243	2.0204
Macrophage_M1_cibersort	4.2984e-07	0.00146789	0	0.2538	0.1448	0.4449
GO_CATECHOLAMINE_TRANSPORT	8.36481e-07	0.00146789	0	1.7739	1.355	2.3224
REACTOME_RECEPTOR_LIGAND_BINDING_INITIATES_THE_SECOND_PROTEOLYTIC_CLEAVAGE_OF_NOTCH_RECEPTOR	8.36481e-07	0.00146789	0.0004	1.7779	1.2949	2.4409
REACTOME_INTRINSIC_PATHWAY_FOR_APOPTOSIS	1.11265e-06	0.00146789	0	0.5267	0.3869	0.7169
GO_INSULIN_RECEPTOR_BINDING	1.27663e-06	0.00146789	0.0002	1.8254	1.334	2.4977
GO_LAMELLIPODIUM_ASSEMBLY	1.39486e-06	0.00146789	0.0005	1.6165	1.2337	2.118
REACTOME_HOMOLOGOUS_RECOMBINATION_REPAIR_OF_REPLICATION_INDEPENDENT_DOUBLE_STRAND_BREAKS	1.49936e-06	0.00146789	0.0046	0.6712	0.5094	0.8844
GO_LATERAL_ELEMENT	1.74526e-06	0.00146789	0.0012	0.6496	0.5003	0.8435
GO_MEIOTIC_CHROMOSOME_SEPARATION	2.17944e-06	0.00146789	0.0009	0.6436	0.4958	0.8355
GO_REGULATION_OF_EXTRACELLULAR_MATRIX_ASSEMBLY	2.17944e-06	0.00146789	0.0007	1.6038	1.2223	2.1044
GO_ADENYLATE_CYCLASE_ACTIVATING_G_PROTEIN_COUPLED_RECEPTOR_SIGNALING_PATHWAY	2.53127e-06	0.00153687	0.0047	1.4532	1.1212	1.8835
REACTOME_DOUBLE_STRAND_BREAK_REPAIR	3.20014e-06	0.00166418	0.0049	0.662	0.4968	0.8823
GO_REGULATION_OF_BICELLULAR_TIGHT_JUNCTION_ASSEMBLY	3.4855e-06	0.00166418	0.0005	1.9542	1.3373	2.8557
GO_REGULATION_OF_CENTRIOLE_REPLICATION	3.51261e-06	0.00166418	0.0088	0.5737	0.3785	0.8695
GO_NEGATIVE_REGULATION_OF_PEPTIDYL_THREONINE_PHOSPHORYLATION	3.62313e-06	0.00166418	0.0002	1.6436	1.2634	2.1381
GO_LIVER_REGENERATION	5.40019e-06	0.00184377	0.0065	1.7047	1.1611	2.5027
GO_CAJAL_BODY	6.62615e-06	0.00184377	0.0013	0.6315	0.4776	0.8352
GO_TRANSLESION_SYNTHESIS	6.67632e-06	0.00184377	0.0049	0.6552	0.488	0.8797
REACTOME_COMMON_PATHWAY	6.77775e-06	0.00184377	0.0001	1.7708	1.3229	2.3703
GO_POSITIVE_REGULATION_OF_RHO_PROTEIN_SIGNAL_TRANSDUCTION	7.09097e-06	0.00184377	0.0004	1.6037	1.2377	2.078
GO_CAMP_METABOLIC_PROCESS	7.81776e-06	0.00184377	0.0039	1.6603	1.1762	2.3437
GO_REGULATION_OF_INSULIN_RECEPTOR_SIGNALING_PATHWAY	8.48787e-06	0.00184377	0.0011	1.537	1.1872	1.9899
REACTOME_MRNA_DECAY_BY_5_TO_3_EXORIBONUCLEASE	8.48787e-06	0.00184377	0.0079	0.6578	0.4829	0.8961
GO_DOPAMINE_TRANSPORT	8.55143e-06	0.00184377	0	1.8474	1.4174	2.408
GO_ERROR_FREE_TRANSLESION_SYNTHESIS	8.81029e-06	0.00184377	0.0021	0.6331	0.4731	0.8473
GO_LAMELLIPODIUM_ORGANIZATION	8.94251e-06	0.00184377	0.0017	1.5241	1.1715	1.9827
MODULE_454	8.94251e-06	0.00184377	0.0021	2.223	1.3371	3.6959
REACTOME_M_G1_TRANSITION	8.94251e-06	0.00184377	0.0039	0.5746	0.3944	0.837
GO_NEPHRON_EPITHELIUM_DEVELOPMENT	9.1444e-06	0.00184377	0.001	1.5513	1.1941	2.0155
GO_KIDNEY_MORPHOGENESIS	9.21266e-06	0.00184377	0.0045	1.5524	1.1464	2.1021
REACTOME_CELL_CYCLE_CHECKPOINTS	9.21266e-06	0.00184377	0.005	0.5916	0.41	0.8538
GO_ERROR_PRONE_TRANSLESION_SYNTHESIS	1.06059e-05	0.00184377	0.0007	0.5762	0.419	0.7926
REACTOME_MITOTIC_M_M_G1_PHASES	1.15872e-05	0.00184377	0.002	0.5719	0.4012	0.8154
GO_CELL_JUNCTION_ASSEMBLY	1.18457e-05	0.00184377	0.0005	2.4711	1.4861	4.109
GO_DNA_SYNTHESIS_INVOLVED_IN_DNA_REPAIR	1.18457e-05	0.00184377	0.0057	0.5886	0.4042	0.857
GO_SINGLE_STRANDED_DNA_DEPENDENT_ATPASE_ACTIVITY	1.20211e-05	0.00184377	0.0057	0.6848	0.5237	0.8955
GO_FAT_CELL_DIFFERENTIATION	1.27478e-05	0.00184377	0.0003	1.9665	1.359	2.8455
REACTOME_ACTIVATION_OF_BH3_ONLY_PROTEINS	1.33202e-05	0.00184377	0.0078	0.5502	0.3542	0.8544
GO_BROWN_FAT_CELL_DIFFERENTIATION	1.36155e-05	0.00184377	0.0042	2.2055	1.2837	3.7891
GO_CHROMOSOME_SEPARATION	1.37153e-05	0.00184377	0.0011	0.6074	0.4503	0.8193
GO_PERINUCLEAR_ENDOPLASMIC_RETICULUM	1.47525e-05	0.00184377	0.001	1.677	1.2323	2.282
GO_REGULATION_OF_DNA_DEPENDENT_DNA_REPLICATION	1.49688e-05	0.00184377	0.0074	0.6769	0.5087	0.9007
REACTOME_DNA_REPLICATION	1.49688e-05	0.00184377	0.0079	0.6193	0.4348	0.882
GO_NEUROTRANSMITTER_RECEPTOR_ACTIVITY	1.52988e-05	0.00184377	0.0004	0.6259	0.4836	0.8101
MODULE_131	1.57497e-05	0.00184377	0.0003	1.6458	1.2565	2.1557
GO_MITOTIC_SPINDLE_ORGANIZATION	1.59798e-05	0.00184377	0.0039	0.516	0.3291	0.8091
GO_TRANSMEMBRANE_RECEPTOR_PROTEIN_KINASE_ACTIVITY	1.62131e-05	0.00184377	0.0009	1.5549	1.1988	2.0169
MODULE_485	1.62131e-05	0.00184377	0.0043	0.6831	0.5258	0.8876
GO_CELL_CELL_JUNCTION	1.6331e-05	0.00184377	0.0068	1.4305	1.104	1.8534
GO_CHROMOSOME_SEGREGATION	1.64497e-05	0.00184377	0.0037	0.5644	0.3835	0.8305
REACTOME_SIGNAL_ATTENUATION	1.68108e-05	0.00184377	0.0005	1.6047	1.2286	2.0958
Fanconi	1.70557e-05	0.00184377	0.0007	0.6334	0.486	0.8256
GO_NUCLEAR_CHROMOSOME_SEGREGATION	1.74294e-05	0.00184377	0.0046	0.5679	0.3838	0.8402
GO_REGULATION_OF_CELL_JUNCTION_ASSEMBLY	1.74294e-05	0.00184377	0.0055	1.4793	1.1217	1.9509
GO_CELL_DIFFERENTIATION_INVOLVED_IN_KIDNEY_DEVELOPMENT	1.79399e-05	0.00184377	0.0009	1.5527	1.1974	2.0133
GO_SPINDLE	1.84646e-05	0.00184377	0.0089	0.6062	0.4166	0.8821
GO_TELOMERE_MAINTENANCE_VIA_RECOMBINATION	1.9841e-05	0.00184377	0.0052	0.6035	0.4233	0.8603
GO_CANONICAL_WNT_SIGNALING_PATHWAY	1.99839e-05	0.00184377	0.0074	1.4817	1.1114	1.9754
GO_STRAND_DISPLACEMENT	2.04184e-05	0.00184377	0.0024	0.6594	0.5037	0.8633
GO_REGULATION_OF_POLYSACCHARIDE_METABOLIC_PROCESS	2.05653e-05	0.00184377	0.0034	1.7154	1.196	2.4602
GO_COHESIN_COMPLEX	2.11628e-05	0.00184377	0.0026	0.6215	0.4559	0.8471
MODULE_325	2.19329e-05	0.00184377	0.0001	0.4663	0.3173	0.6851
GO_REGULATION_OF_DOUBLE_STRAND_BREAK_REPAIR_VIA_HOMOLOGOUS_RECOMBINATION	2.20901e-05	0.00184377	0.0032	0.6644	0.5063	0.8719
GO_EPITHELIAL_CELL_PROLIFERATION	2.27297e-05	0.00184377	0.0034	1.4975	1.1426	1.9625
GO_REGULATION_OF_BONE_DEVELOPMENT	2.27297e-05	0.00184377	0.002	1.5084	1.1618	1.9584
GO_CELL_PROJECTION_MEMBRANE	2.28923e-05	0.00184377	0.0001	1.7025	1.3086	2.215
GO_NEGATIVE_REGULATION_OF_WOUND_HEALING	2.28923e-05	0.00184377	0.0004	1.7302	1.275	2.3478
GO_KIDNEY_EPITHELIUM_DEVELOPMENT	2.40621e-05	0.00186198	0.0052	1.4507	1.1174	1.8834
GO_RNA_DNA_HYBRID_RIBONUCLEASE_ACTIVITY	2.40621e-05	0.00186198	0.0036	0.6806	0.5251	0.882
GO_METANEPHRIC_NEPHRON_MORPHOGENESIS	2.44066e-05	0.00187031	0.0002	1.6705	1.2768	2.1856
GO_LAGGING_STRAND_ELONGATION	2.56498e-05	0.00190252	0.005	0.6865	0.528	0.8925
GO_PIGMENT_CELL_DIFFERENTIATION	2.6387e-05	0.00190252	0.009	1.5062	1.1076	2.0482
KEGG_THYROID_CANCER	2.65745e-05	0.00190252	0.0001	1.7576	1.3158	2.3478
GO_SISTER_CHROMATID_COHESION	2.71444e-05	0.00190252	0.0058	0.5937	0.4098	0.86
REACTOME_CELL_CYCLE_MITOTIC	2.79223e-05	0.00190252	0.0029	0.5798	0.4052	0.8296
GO_RECOMBINATIONAL_REPAIR	2.81201e-05	0.00190252	0.0018	0.5791	0.4107	0.8165
REACTOME_ACTIVATION_OF_THE_PRE_REPLICATIVE_COMPLEX	2.81201e-05	0.00190252	0.0052	0.6444	0.4734	0.8772
GO_CONDENSED_CHROMOSOME	2.83192e-05	0.00190252	0.0085	0.604	0.4148	0.8794
DNA_replication	2.87214e-05	0.00190252	0.0064	0.5549	0.3632	0.8476
GO_CONDENSED_NUCLEAR_CHROMOSOME	2.89246e-05	0.00190252	0.0059	0.681	0.5181	0.8951
GO_MAMMARY_GLAND_DEVELOPMENT	2.89246e-05	0.00190252	0.0077	1.4573	1.1048	1.9222
GO_NEGATIVE_REGULATION_OF_COAGULATION	2.9961e-05	0.00190435	0.0044	1.571	1.1509	2.1445
GO_POSITIVE_REGULATION_OF_METANEPHROS_DEVELOPMENT	2.9961e-05	0.00190435	0.0001	1.821	1.3377	2.4789
GO_QUATERNARY_AMMONIUM_GROUP_TRANSPORT	3.1693e-05	0.00190435	0.0049	2.233	1.2758	3.9083
REACTOME_MITOTIC_G1_G1_S_PHASES	3.23667e-05	0.00190435	0.0051	0.606	0.4268	0.8605
GO_NOTCH_RECEPTOR_PROCESSING	3.25943e-05	0.00190435	0.0004	1.7213	1.277	2.3202
GO_MITOTIC_SPINDLE_ASSEMBLY	3.28234e-05	0.00190435	0.0066	0.6277	0.4486	0.8783
GO_REGULATION_OF_CHROMOSOME_SEGREGATION	3.3054e-05	0.00190435	0.0037	0.5727	0.3933	0.834
Nucleotide_excision_repair	3.49553e-05	0.0019161	0.0051	0.6663	0.5015	0.8854
REACTOME_G1_S_TRANSITION	3.49553e-05	0.0019161	0.0027	0.5702	0.395	0.8229
GO_NEPHRON_DEVELOPMENT	3.52001e-05	0.0019161	0.0014	1.5299	1.1783	1.9864
Mismatch_Repair	3.52001e-05	0.0019161	0.0075	0.6565	0.4823	0.8935
REACTOME_ACTIVATION_OF_ATR_IN_RESPONSE_TO_REPLICATION_STRESS	3.52001e-05	0.0019161	0.0066	0.5757	0.3866	0.8574
GO_MAMMARY_GLAND_EPITHELIAL_CELL_PROLIFERATION	3.56946e-05	0.00192971	0.0003	1.6292	1.2525	2.1191
GO_KINETOCHORE	3.64488e-05	0.00193081	0.0027	0.5542	0.3766	0.8155
GO_REGULATION_OF_RHO_PROTEIN_SIGNAL_TRANSDUCTION	3.64488e-05	0.00193081	0.0075	1.4383	1.102	1.8773
GO_RENAL_ABSORPTION	3.64488e-05	0.00193081	0.0004	1.5967	1.2324	2.0687
GO_CONDENSED_CHROMOSOME_CENTROMERIC_REGION	3.85347e-05	0.00193729	0.0028	0.55	0.3717	0.8139
pro_B_cells_xCell	3.93991e-05	0.00194872	0.0009	0.6023	0.447	0.8114
GO_DNA_REPLICATION_INITIATION	4.10167e-05	0.00194872	0.0075	0.5855	0.3955	0.8667
GO_INTRA_S_DNA_DAMAGE_CHECKPOINT	4.10167e-05	0.00194872	0.0001	0.5985	0.4597	0.7792
GO_REGULATION_OF_SISTER_CHROMATID_SEGREGATION	4.13016e-05	0.00194872	0.0025	0.6217	0.4567	0.8462
GO_TRANSMEMBRANE_RECEPTOR_PROTEIN_TYROSINE_KINASE_ACTIVITY	4.15885e-05	0.00194872	0.0021	1.5036	1.1597	1.9495
REACTOME_DOWNREGULATION_OF_TGF_BETA_RECEPTOR_SIGNALING	4.18772e-05	0.00194872	0	1.9338	1.465	2.5526
Homologous_recombination	4.30512e-05	0.00194872	0.0015	0.6532	0.502	0.8501
GO_DOUBLE_STRAND_BREAK_REPAIR	4.39521e-05	0.00194872	0.0015	0.562	0.3941	0.8012
GO_REGULATION_OF_CARBOHYDRATE_BIOSYNTHETIC_PROCESS	4.39521e-05	0.00194872	0.0007	1.6794	1.2458	2.2638
GO_REGULATION_OF_UBIQUITIN_PROTEIN_LIGASE_ACTIVITY	4.39521e-05	0.00194872	0.0008	0.5956	0.4398	0.8067
GO_REPLISOME	4.39521e-05	0.00194872	0.0052	0.6048	0.4249	0.8608
GO_PROLINE_RICH_REGION_BINDING	4.42564e-05	0.00194872	0	1.9198	1.4421	2.5558
GO_ESTABLISHMENT_OF_ENDOTHELIAL_BARRIER	4.51812e-05	0.00194872	0.0031	1.4839	1.1423	1.9275
GO_INSULIN_LIKE_GROWTH_FACTOR_RECEPTOR_SIGNALING_PATHWAY	4.61243e-05	0.00195563	0.0022	2.1234	1.3121	3.4365
GO_METANEPHRIC_NEPHRON_DEVELOPMENT	4.67634e-05	0.00195563	0.0078	1.42	1.0966	1.8386
GO_POSITIVE_REGULATION_OF_STEM_CELL_DIFFERENTIATION	4.70861e-05	0.00195563	0.0046	1.4837	1.1292	1.9493
GO_TRANSMEMBRANE_RECEPTOR_PROTEIN_SERINE_THREONINE_KINASE_ACTIVITY	4.74109e-05	0.00195563	0.0023	1.4942	1.1536	1.9355
GO_MITOTIC_RECOMBINATION	4.80669e-05	0.00195563	0.0034	0.5658	0.3863	0.8286
GO_NEGATIVE_REGULATION_OF_PEPTIDYL_SERINE_PHOSPHORYLATION	4.87314e-05	0.00196592	0.003	1.5337	1.1565	2.034
GO_BASOLATERAL_PLASMA_MEMBRANE	5.00868e-05	0.00197668	0.0061	1.4472	1.1112	1.8847
GO_EXODEOXYRIBONUCLEASE_ACTIVITY	5.00868e-05	0.00197668	0.0055	0.6391	0.466	0.8766
REACTOME_MAPK_TARGETS_NUCLEAR_EVENTS_MEDIATED_BY_MAP_KINASES	5.00868e-05	0.00197668	0.0077	1.5842	1.1292	2.2224
GO_CELL_CYCLE_PHASE_TRANSITION	5.04312e-05	0.00198037	0.0099	0.6187	0.4295	0.8913
GO_CELL_SUBSTRATE_ADHERENS_JUNCTION_ASSEMBLY	5.07778e-05	0.00198411	0.0056	1.5806	1.1433	2.1851
GO_PROTEIN_DNA_COMPLEX_SUBUNIT_ORGANIZATION	5.2187e-05	0.00201918	0.0063	0.6226	0.4432	0.8746
REACTOME_S_PHASE	5.47427e-05	0.00207733	0.0076	0.5815	0.3905	0.8658
KEGG_WNT_SIGNALING_PATHWAY	5.5874e-05	0.00209011	0.0069	1.5806	1.1341	2.2029
REACTOME_G2_M_CHECKPOINTS	5.5874e-05	0.00209011	0.0057	0.6033	0.4217	0.8631
REACTOME_ORGANIC_CATION_ANION_ZWITTERION_TRANSPORT	5.66404e-05	0.00210879	0.0016	1.6468	1.2089	2.2433
REACTOME_P53_DEPENDENT_G1_DNA_DAMAGE_RESPONSE	6.18701e-05	0.00219366	0.0061	0.6646	0.4963	0.8901
DDR	6.31402e-05	0.00219366	0.0019	0.6617	0.51	0.8586
GO_NEGATIVE_REGULATION_OF_ANOIKIS	6.84719e-05	0.00229004	0.0045	1.5698	1.1499	2.1429
GO_POSITIVE_REGULATION_OF_MITOTIC_SISTER_CHROMATID_SEPARATION	7.08169e-05	0.00235847	0.0095	0.6854	0.5152	0.9118
GO_SPINDLE_ASSEMBLY	7.22601e-05	0.00237645	0.0043	0.6258	0.4535	0.8635
REACTOME_APC_CDC20_MEDIATED_DEGRADATION_OF_NEK2A	7.27473e-05	0.00238255	0.008	0.6418	0.4626	0.8906
GO_ACETYLGALACTOSAMINYLTRANSFERASE_ACTIVITY	7.32377e-05	0.0023887	0.0005	1.6064	1.2286	2.1005
GO_CELL_JUNCTION_ORGANIZATION	7.42277e-05	0.00241103	0.0007	1.9226	1.3164	2.808
GO_REGULATION_OF_FIBROBLAST_GROWTH_FACTOR_RECEPTOR_SIGNALING_PATHWAY	7.62459e-05	0.00243647	0.0066	1.705	1.1605	2.505
GO_REGULATION_OF_GENERATION_OF_PRECURSOR_METABOLITES_AND_ENERGY	7.88417e-05	0.00248919	0.0036	1.4877	1.1388	1.9435
GO_NEGATIVE_REGULATION_OF_MITOTIC_NUCLEAR_DIVISION	8.0439e-05	0.00250367	0.0028	0.5893	0.4164	0.8339
GO_UDP_GLYCOSYLTRANSFERASE_ACTIVITY	8.09783e-05	0.00250367	0.0035	1.4776	1.137	1.9201
GO_CELLULAR_GLUCOSE_HOMEOSTASIS	8.15209e-05	0.00250367	0.0043	1.4606	1.1262	1.8943
GO_ACETYLCHOLINE_RECEPTOR_ACTIVITY	8.26164e-05	0.00250804	0	0.5638	0.435	0.7308
REACTOME_FORMATION_OF_FIBRIN_CLOT_CLOTTING_CASCADE	8.26164e-05	0.00250804	0.0008	1.7124	1.2486	2.3483
GO_METANEPHROS_MORPHOGENESIS	8.31694e-05	0.00251516	0.006	1.4966	1.1223	1.9957
GO_ACTIVIN_BINDING	8.48495e-05	0.00253681	0.0005	1.581	1.2206	2.0478
GO_EPIDERMAL_GROWTH_FACTOR_RECEPTOR_SIGNALING_PATHWAY	8.71394e-05	0.00258351	0.0002	1.6442	1.2695	2.1296
GO_DENDRITIC_SPINE_ORGANIZATION	8.88951e-05	0.0025987	0.0028	1.7354	1.2089	2.491
GO_DNA_RECOMBINATION	9.25072e-05	0.00265349	0.0084	0.5992	0.4095	0.8769
GO_NUCLEOSIDE_PHOSPHATE_CATABOLIC_PROCESS	9.31225e-05	0.00265349	0.0002	1.7586	1.3028	2.3738
GO_POSITIVE_REGULATION_OF_CARTILAGE_DEVELOPMENT	9.31225e-05	0.00265349	0.0028	1.5506	1.1635	2.0665
GO_PROTEIN_UBIQUITINATION	9.43648e-05	0.00267921	0.003	0.6187	0.4508	0.8492
GO_MITOTIC_SISTER_CHROMATID_COHESION	9.68964e-05	0.00271207	0.0032	0.6247	0.4571	0.8537
GO_REPLICATION_FORK	9.68964e-05	0.00271207	0.0023	0.5803	0.409	0.8234
KEGG_MISMATCH_REPAIR	9.88371e-05	0.00273727	0.0051	0.592	0.4101	0.8547
GO_TEMPERATURE_HOMEOSTASIS	0.000102153	0.00280841	0.0001	1.6721	1.2895	2.1681
KEGG_AXON_GUIDANCE	0.000102829	0.00280841	0.0091	1.4241	1.092	1.8573
GO_DNA_REPLICATION_FACTOR_A_COMPLEX	0.000105574	0.00282424	0.0013	0.6023	0.4418	0.8211
GO_DEOXYRIBONUCLEOTIDE_BIOSYNTHETIC_PROCESS	0.000106271	0.00282424	0.0019	0.6548	0.5014	0.855
GO_3_5_CYCLIC_AMP_PHOSPHODIESTERASE_ACTIVITY	0.000111274	0.00290822	0.007	1.4535	1.1078	1.9071
GO_ORGANIC_CATION_TRANSMEMBRANE_TRANSPORTER_ACTIVITY	0.000121158	0.00307493	0.0017	2.5378	1.4178	4.5426
GO_REGULATION_OF_HETEROTYPIC_CELL_CELL_ADHESION	0.000121952	0.00308516	0.0007	1.9129	1.3164	2.7797
GO_EPITHELIAL_CELL_DIFFERENTIATION_INVOLVED_IN_KIDNEY_DEVELOPMENT	0.000122751	0.00309544	0.0005	1.6246	1.2383	2.1315
GO_NEGATIVE_REGULATION_OF_PROTEIN_COMPLEX_DISASSEMBLY	0.000123554	0.00310578	0.0043	0.5659	0.3829	0.8366
GO_DNA_REPLICATION	0.000125176	0.00310774	0.0047	0.6159	0.44	0.862
GO_CHROMOSOME_TELOMERIC_REGION	0.000125995	0.00310774	0.0083	0.6978	0.5342	0.9116
KEGG_PATHWAYS_IN_CANCER	0.000125995	0.00310774	0.0062	1.438	1.1085	1.8653
GO_G2_DNA_DAMAGE_CHECKPOINT	0.000126818	0.00311831	0.0093	0.6404	0.4577	0.8959
GO_LYMPHANGIOGENESIS	0.000129319	0.00313104	0.0045	1.4727	1.1274	1.9238
GO_POLYSACCHARIDE_BIOSYNTHETIC_PROCESS	0.000134462	0.00322586	0.0004	1.8301	1.3088	2.5591
GO_REGULATION_OF_SPINDLE_CHECKPOINT	0.000137996	0.00327089	0.0051	0.5521	0.3643	0.8367
GO_ADHERENS_JUNCTION_ASSEMBLY	0.000139796	0.00330363	0.0085	1.4796	1.105	1.9812
MODULE_322	0.000143463	0.0033601	0	1.9759	1.4812	2.6359
GO_RESPONSE_TO_LEPTIN	0.000144394	0.00336194	0.0004	1.5923	1.2304	2.0607
GO_MEIOTIC_CELL_CYCLE	0.000146272	0.0033758	0.0017	0.6452	0.4904	0.8488
GO_S100_PROTEIN_BINDING	0.000149133	0.00338248	0.001	1.6123	1.2129	2.1433
GO_SINGLE_STRANDED_DNA_BINDING	0.000149133	0.00338248	0.0092	0.691	0.5233	0.9125
GO_MORPHOGENESIS_OF_AN_EPITHELIUM	0.000154018	0.00343014	0.0038	1.8472	1.2188	2.7996
GO_ORGANOPHOSPHATE_CATABOLIC_PROCESS	0.000154018	0.00343014	0.0016	1.5535	1.1808	2.0438
GO_SYNAPTONEMAL_COMPLEX	0.000154018	0.00343014	0.0033	0.6715	0.5149	0.8759
GO_OSTEOBLAST_DEVELOPMENT	0.000155013	0.00343014	0.0002	1.9005	1.3602	2.6554
GO_RUFFLE	0.000155013	0.00343014	0.0003	1.7702	1.2954	2.4189
GO_REGULATION_OF_CELL_CYCLE_PHASE_TRANSITION	0.000156014	0.00343014	0.0046	0.5891	0.4084	0.8498
GO_REGULATION_OF_ANOIKIS	0.000158034	0.00346491	0.0097	1.6171	1.1233	2.328
GO_EPITHELIAL_CELL_DEVELOPMENT	0.000159054	0.0034776	0.0005	1.8056	1.2943	2.5187
GO_NEGATIVE_REGULATION_OF_OXIDATIVE_STRESS_INDUCED_INTRINSIC_APOPTOTIC_SIGNALING_PATHWAY	0.000162149	0.00352574	0.0039	1.969	1.2432	3.1184
MODULE_491	0.000164244	0.00354544	0.0043	2.1003	1.2625	3.4941
GO_DNA_REPLICATION_CHECKPOINT	0.000165301	0.00354544	0.0068	0.5988	0.4131	0.8678
GO_RENAL_VESICLE_DEVELOPMENT	0.000165301	0.00354544	0.0032	1.4946	1.1439	1.9528
GO_POSITIVE_REGULATION_OF_VASCULAR_PERMEABILITY	0.000167435	0.00357179	0.0028	1.7985	1.2241	2.6426
GO_PROTEIN_KINASE_C_BINDING	0.000168511	0.00358506	0.0003	1.8029	1.3073	2.4863
GO_MULTICELLULAR_ORGANISMAL_HOMEOSTASIS	0.000170683	0.00360041	0.0025	1.6598	1.1947	2.306
GO_GLIAL_CELL_DIFFERENTIATION	0.000172882	0.00360041	0.0023	1.5174	1.1604	1.9843
GO_PLASMA_MEMBRANE_REGION	0.000172882	0.00360041	0.0008	1.7376	1.2592	2.3975
GO_TUBE_DEVELOPMENT	0.000175107	0.00363715	0.0047	1.8864	1.2152	2.9283
MODULE_198	0.000180788	0.00372574	0.0044	0.591	0.4115	0.8489
GO_HOMOLOGOUS_CHROMOSOME_SEGREGATION	0.000181945	0.00373912	0.0048	0.5656	0.3805	0.8406
GO_LOOP_OF_HENLE_DEVELOPMENT	0.000184279	0.00373912	0.0011	1.5562	1.1943	2.0277
GO_TISSUE_HOMEOSTASIS	0.000185457	0.00374377	0.0046	1.5693	1.1491	2.1432
GO_EPITHELIAL_CELL_MORPHOGENESIS	0.000186642	0.00375808	0.0004	1.6764	1.2603	2.2298
GO_DNA_METABOLIC_PROCESS	0.000189033	0.0037869	0.0097	0.6007	0.4084	0.8837
GO_NEGATIVE_REGULATION_OF_ORGANELLE_ORGANIZATION	0.000189033	0.0037869	0.0008	0.6332	0.4848	0.827
GO_MORPHOGENESIS_OF_EMBRYONIC_EPITHELIUM	0.00019024	0.00380142	0.0001	1.6819	1.2966	2.1818
GO_PROTEIN_MODIFICATION_BY_SMALL_PROTEIN_CONJUGATION_OR_REMOVAL	0.000191453	0.00381601	0.0051	0.6159	0.4387	0.8646
DDR_signature_gene_YF	0.000196381	0.00384624	0.0024	0.6589	0.5034	0.8623
KEGG_CHRONIC_MYELOID_LEUKEMIA	0.000196381	0.00384624	0.0091	1.4144	1.0898	1.8356
GO_REGULATION_OF_MITOTIC_CELL_CYCLE	0.000198889	0.00385708	0.009	0.6679	0.4933	0.9043
GO_NEGATIVE_REGULATION_OF_RECEPTOR_ACTIVITY	0.000200154	0.0038721	0.0001	1.8411	1.3555	2.5006
GO_NEGATIVE_REGULATION_OF_CYTOSKELETON_ORGANIZATION	0.000203996	0.00392717	0.0056	0.6372	0.4633	0.8763
GO_PROTEIN_POLYUBIQUITINATION	0.000203996	0.00392717	0.0078	0.6397	0.4602	0.8891
GO_MEIOSIS_I	0.000209226	0.00395077	0.0077	0.6313	0.4501	0.8854
GO_REGULATION_OF_METANEPHROS_DEVELOPMENT	0.000209226	0.00395077	0.0049	1.6125	1.1563	2.2487
GO_REGULATION_OF_EXTRACELLULAR_MATRIX_ORGANIZATION	0.000213231	0.00401349	0.003	1.4814	1.1432	1.9197
REACTOME_ASSOCIATION_OF_LICENSING_FACTORS_WITH_THE_PRE_REPLICATIVE_COMPLEX	0.000217308	0.00403579	0.007	0.6208	0.439	0.8779
REACTOME_REGULATION_OF_INSULIN_LIKE_GROWTH_FACTOR_IGF_ACTIVITY_BY_INSULIN_LIKE_GROWTH_FACTOR_BINDING_PROTEINS_IGFBPS	0.000222857	0.00410984	0.0071	1.5488	1.1263	2.1296
GO_REGULATION_OF_CARTILAGE_DEVELOPMENT	0.000227106	0.00414942	0.0038	1.8479	1.2196	2.7999
GO_REGULATION_OF_RAS_PROTEIN_SIGNAL_TRANSDUCTION	0.000227106	0.00414942	0.0057	1.6988	1.1671	2.4727
MODULE_324	0.000227106	0.00414942	0.0003	1.6932	1.2721	2.2536
GO_DNA_DEPENDENT_ATPASE_ACTIVITY	0.00022854	0.00415387	0.0089	0.6528	0.4741	0.8988
GO_ATP_DEPENDENT_MICROTUBULE_MOTOR_ACTIVITY	0.000229981	0.00415387	0.0028	0.536	0.3561	0.8068
GO_POSITIVE_REGULATION_OF_EPITHELIAL_TO_MESENCHYMAL_TRANSITION	0.000229981	0.00415387	0.0012	1.7759	1.2538	2.5155
GO_RIBONUCLEOPROTEIN_GRANULE	0.000235834	0.00424018	0.0094	0.7084	0.5462	0.9188
GO_POSITIVE_REGULATION_OF_CHONDROCYTE_DIFFERENTIATION	0.000237319	0.00425718	0.0034	1.4843	1.1394	1.9335
MODULE_98	0.000238812	0.00426248	0.0061	0.6094	0.4276	0.8683
GO_NEGATIVE_REGULATION_OF_MUSCLE_TISSUE_DEVELOPMENT	0.000240315	0.00426248	0.0029	1.55	1.1614	2.0686
GO_VASCULOGENESIS	0.000240315	0.00426248	0.0071	1.8525	1.1823	2.9027
GO_APOLIPOPROTEIN_BINDING	0.000249517	0.00438628	0	1.8318	1.4079	2.3833
GO_NON_RECOMBINATIONAL_REPAIR	0.000251083	0.00439257	0.0005	0.5431	0.3851	0.766
GO_PROTEIN_KINASE_COMPLEX	0.000252657	0.00439257	0.0028	1.6455	1.1875	2.2803
GO_PROTEOGLYCAN_BIOSYNTHETIC_PROCESS	0.000252657	0.00439257	0.0053	1.4459	1.1159	1.8735
GO_COBALAMIN_METABOLIC_PROCESS	0.000259049	0.00444495	0.0024	1.5516	1.1683	2.0606
GO_METANEPHRIC_RENAL_VESICLE_MORPHOGENESIS	0.000259049	0.00444495	0.0028	2.0169	1.2742	3.1926
GO_REGULATION_OF_CELL_CYCLE_PROCESS	0.000259049	0.00444495	0.0075	0.6856	0.5199	0.904
GO_SKIN_EPIDERMIS_DEVELOPMENT	0.000259049	0.00444495	0.0001	1.8843	1.3631	2.6048
GO_MEMBRANE_REGION	0.000263942	0.00448987	0.0002	1.8956	1.3571	2.6477
GO_DEVELOPMENTAL_PROGRAMMED_CELL_DEATH	0.000267253	0.00449771	0.0015	2.0354	1.3108	3.1605
GO_REGULATION_OF_CELLULAR_RESPONSE_TO_VASCULAR_ENDOTHELIAL_GROWTH_FACTOR_STIMULUS	0.000267253	0.00449771	0.0003	1.6185	1.2454	2.1035
MODULE_280	0.000267253	0.00449771	0.006	1.5928	1.1427	2.2201
GO_POSITIVE_REGULATION_OF_EXTRACELLULAR_MATRIX_ORGANIZATION	0.000272291	0.00456179	0.0024	1.4909	1.1518	1.9299
GO_DNA_POLYMERASE_BINDING	0.00027399	0.00456179	0.0078	0.5574	0.3623	0.8576
GO_NUCLEAR_REPLICATION_FORK	0.00027399	0.00456179	0.0061	0.6028	0.4197	0.8657
GO_DNA_PACKAGING_COMPLEX	0.000277418	0.00456179	0.0058	0.6013	0.419	0.8629
GO_FOUR_WAY_JUNCTION_DNA_BINDING	0.000277418	0.00456179	0.0095	0.6041	0.4128	0.8841
GO_REGULATION_OF_NUCLEAR_DIVISION	0.000282635	0.0046283	0.0009	0.6297	0.4791	0.8275
REACTOME_LYSOSOME_VESICLE_BIOGENESIS	0.000282635	0.0046283	0.0022	0.4874	0.3079	0.7714
MODULE_568	0.000287944	0.00467643	0.0022	1.7953	1.235	2.6097
GO_BASAL_PLASMA_MEMBRANE	0.000295169	0.00476435	0.005	1.4767	1.1249	1.9384
GO_RESPONSE_TO_COBALT_ION	0.000304438	0.0048741	0	1.9322	1.4278	2.6149
GO_SITE_OF_DOUBLE_STRAND_BREAK	0.000308222	0.00492468	0.0034	0.6401	0.475	0.8627
GO_MUSCLE_CELL_PROLIFERATION	0.00031398	0.00494659	0.0042	1.4666	1.1287	1.9058
GO_CENTRIOLE_ASSEMBLY	0.000315921	0.00496726	0.007	0.5847	0.3959	0.8634
GO_CELL_SUBSTRATE_JUNCTION_ASSEMBLY	0.000319838	0.00496945	0.0009	2.5026	1.4567	4.2992
GO_REGULATION_OF_DNA_METHYLATION	0.000319838	0.00496945	0.0097	0.7049	0.5408	0.9186
GO_REGULATION_OF_WOUND_HEALING	0.000321813	0.00498054	0.001	1.6107	1.2118	2.1409
GO_POSITIVE_REGULATION_OF_ASTROCYTE_DIFFERENTIATION	0.000325799	0.00501273	0.0076	2.0417	1.2092	3.4474
GO_EXIT_FROM_MITOSIS	0.000327809	0.00503384	0.005	0.6313	0.458	0.8702
GO_RENAL_SYSTEM_PROCESS_INVOLVED_IN_REGULATION_OF_SYSTEMIC_ARTERIAL_BLOOD_PRESSURE	0.000333908	0.00509775	0.0089	1.6707	1.1372	2.4545
GO_FILOPODIUM_ASSEMBLY	0.000342206	0.00515464	0.0071	1.4912	1.1149	1.9945
GO_MITOCHONDRIAL_GENOME_MAINTENANCE	0.00034431	0.00517646	0.0054	0.69	0.5312	0.8962
GO_RESPONSE_TO_EPIDERMAL_GROWTH_FACTOR	0.000350696	0.0052129	0.0017	1.6577	1.2083	2.2742
GO_ORGANELLE_LOCALIZATION	0.00035285	0.00521544	0.0053	0.6123	0.4336	0.8646
GO_CALCIUM_ION_BINDING	0.000363802	0.00529796	0.0005	1.7966	1.2932	2.496
GO_XY_BODY	0.000368272	0.00533352	0.0084	0.6715	0.4995	0.9028
GO_REGULATION_OF_KERATINOCYTE_PROLIFERATION	0.000372793	0.00537926	0.0005	1.6747	1.2544	2.2359
GO_NOTCH_BINDING	0.000384323	0.00548546	0.0017	1.5339	1.1736	2.0048
GO_POSITIVE_REGULATION_OF_SKELETAL_MUSCLE_TISSUE_DEVELOPMENT	0.000386668	0.00550897	0.0074	1.5088	1.1165	2.0391
GO_PROTEIN_STABILIZATION	0.000396185	0.00558409	0.0004	1.7282	1.2764	2.3399
REACTOME_ABC_FAMILY_PROTEINS_MEDIATED_TRANSPORT	0.000396185	0.00558409	0.0084	1.551	1.1191	2.1496
REACTOME_DEGRADATION_OF_THE_EXTRACELLULAR_MATRIX	0.000396185	0.00558409	0.0045	1.4614	1.1251	1.8983
GO_DNA_DOUBLE_STRAND_BREAK_PROCESSING	0.000398598	0.00560809	0.0058	0.6884	0.528	0.8976
GO_DEVELOPMENTAL_GROWTH	0.000408389	0.00567502	0.0024	1.4942	1.1535	1.9355
GO_POSITIVE_REGULATION_OF_CELL_MORPHOGENESIS_INVOLVED_IN_DIFFERENTIATION	0.000408389	0.00567502	0.0002	1.7689	1.3075	2.3932
GO_MESODERM_MORPHOGENESIS	0.000413368	0.00571404	0.0062	1.8505	1.1913	2.8744
HSC_xCell	0.000420931	0.00579844	0.0068	1.5242	1.1235	2.0677
Basophils_xCell	0.000432596	0.00588704	0.0067	0.657	0.485	0.8901
GO_ANION_TRANSMEMBRANE_TRANSPORTING_ATPASE_ACTIVITY	0.000444454	0.00595598	0.0018	2.3657	1.3769	4.0646
REACTOME_SIGNALLING_BY_NGF	0.00044714	0.00597171	0.0008	1.696	1.2467	2.3071
GO_BRANCHING_INVOLVED_IN_URETERIC_BUD_MORPHOGENESIS	0.000449842	0.00598753	0.0023	1.4989	1.155	1.9451
GO_POSITIVE_REGULATION_OF_MESONEPHROS_DEVELOPMENT	0.000449842	0.00598753	0.0005	1.5883	1.2231	2.0626
GO_REGULATION_OF_ERBB_SIGNALING_PATHWAY	0.000452559	0.00600344	0.0025	1.6715	1.1974	2.3333
GO_REGULATION_OF_PROTEIN_DEACETYLATION	0.000460802	0.00602808	0.0079	1.5568	1.1229	2.1585
GO_APOPTOTIC_PROCESS_INVOLVED_IN_DEVELOPMENT	0.000463581	0.00602808	0.008	1.5884	1.1281	2.2367
GO_NEGATIVE_REGULATION_OF_SKELETAL_MUSCLE_TISSUE_DEVELOPMENT	0.000463581	0.00602808	0.0073	1.4284	1.1006	1.8538
REACTOME_TGF_BETA_RECEPTOR_SIGNALING_ACTIVATES_SMADS	0.000463581	0.00602808	0.0003	1.6345	1.2553	2.1282
TMEscore	0.000463581	0.00602808	0.0081	0.6215	0.437	0.884
GO_APPENDAGE_DEVELOPMENT	0.000469185	0.00602845	0.0017	1.5608	1.1823	2.0605
GO_EXOCRINE_SYSTEM_DEVELOPMENT	0.000469185	0.00602845	0.004	1.4751	1.1324	1.9216
GO_EXTRACELLULAR_MATRIX_DISASSEMBLY	0.000469185	0.00602845	0.0067	1.5095	1.1207	2.0332
GO_MESONEPHRIC_TUBULE_MORPHOGENESIS	0.000469185	0.00602845	0.0056	1.4407	1.1126	1.8655
KEGG_REGULATION_OF_AUTOPHAGY	0.000472011	0.00602845	0.0045	0.6781	0.5187	0.8865
GO_FORMATION_OF_PRIMARY_GERM_LAYER	0.000474853	0.00604518	0.0079	2.0331	1.204	3.4333
GO_REGULATION_OF_DOUBLE_STRAND_BREAK_REPAIR	0.000477711	0.00607177	0.0039	0.6783	0.5211	0.8829
GO_REGULATION_OF_ENDOCRINE_PROCESS	0.000480584	0.00607893	0.0063	1.5636	1.1344	2.1551
GO_REGULATION_OF_SKELETAL_MUSCLE_TISSUE_DEVELOPMENT	0.000480584	0.00607893	0.0071	1.4732	1.1113	1.9529
GO_CIRCADIAN_REGULATION_OF_GENE_EXPRESSION	0.000483474	0.0061057	0.0002	1.6561	1.271	2.1579
GO_POSITIVE_REGULATION_OF_ACTIN_FILAMENT_BUNDLE_ASSEMBLY	0.00048638	0.00611086	0.0092	1.4745	1.1008	1.9751
GO_PROTEASOME_COMPLEX	0.000489302	0.00611086	0.0066	0.6091	0.426	0.8709
GO_REGULATION_OF_TRANSFORMING_GROWTH_FACTOR_BETA_PRODUCTION	0.000489302	0.00611086	0.0074	1.4229	1.0993	1.8418
REACTOME_CYCLIN_A_B1_ASSOCIATED_EVENTS_DURING_G2_M_TRANSITION	0.000489302	0.00611086	0.0075	0.5956	0.4074	0.8708
GO_RHO_PROTEIN_SIGNAL_TRANSDUCTION	0.000498168	0.00620004	0.0044	1.5646	1.15	2.1287
GO_AMMONIUM_TRANSMEMBRANE_TRANSPORT	0.000501156	0.00620004	0.0046	1.4597	1.1235	1.8964
GO_AXIS_ELONGATION	0.000501156	0.00620004	0.0097	1.4997	1.1032	2.0388
GO_CARBOHYDRATE_HOMEOSTASIS	0.00051635	0.00631868	0.001	1.5938	1.2075	2.1036
GO_REGULATION_OF_CHOLESTEROL_HOMEOSTASIS	0.00051635	0.00631868	0.0002	1.8303	1.3276	2.5234
GO_EMBRYO_DEVELOPMENT	0.000519439	0.00634665	0.0058	1.8564	1.1958	2.8822
GO_GLOMERULUS_DEVELOPMENT	0.000525671	0.00637345	0.004	1.489	1.1356	1.9522
GO_REGULATION_OF_NUCLEOTIDE_CATABOLIC_PROCESS	0.000525671	0.00637345	0.0045	1.4613	1.1252	1.8979
REACTOME_SIGNALING_BY_CONSTITUTIVELY_ACTIVE_EGFR	0.000531972	0.0064301	0.0006	1.9862	1.3448	2.9335
GO_REGULATION_OF_CHONDROCYTE_DIFFERENTIATION	0.000535148	0.0064586	0.004	1.5137	1.141	2.0082
GO_POLYSACCHARIDE_METABOLIC_PROCESS	0.000538343	0.00647735	0.0064	1.4612	1.1124	1.9195
GO_SECRETORY_GRANULE	0.000538343	0.00647735	0.0024	1.5809	1.1755	2.126
GO_EPITHELIUM_DEVELOPMENT	0.000544785	0.00650528	0.0072	1.5765	1.1311	2.1972
GO_FILOPODIUM_MEMBRANE	0.000544785	0.00650528	0.0003	1.7002	1.2798	2.2588
GO_FACE_DEVELOPMENT	0.000548033	0.00653418	0.0094	1.6318	1.1279	2.3607
GO_POSITIVE_REGULATION_OF_DNA_DEPENDENT_DNA_REPLICATION	0.000557886	0.00662164	0.0002	0.5468	0.3971	0.7529
GO_CELL_JUNCTION	0.000561207	0.00663114	0.0043	1.6163	1.162	2.2483
GO_ODONTOGENESIS	0.000564546	0.00664077	0.0032	1.7547	1.2075	2.5501
GO_POSITIVE_REGULATION_OF_KIDNEY_DEVELOPMENT	0.000564546	0.00664077	0.0003	1.7022	1.274	2.2744
REACTOME_CELL_CELL_COMMUNICATION	0.000564546	0.00664077	0.0001	1.7638	1.3225	2.3524
REACTOME_PURINE_CATABOLISM	0.000578088	0.00678985	0.0025	1.5234	1.1599	2.0009
GO_ANCHORING_JUNCTION	0.00058152	0.00678985	0.0064	1.4329	1.1066	1.8553
GO_PROTEASOMAL_PROTEIN_CATABOLIC_PROCESS	0.00058152	0.00678985	0.0052	0.5773	0.3928	0.8485
GO_4_IRON_4_SULFUR_CLUSTER_BINDING	0.000595441	0.00688114	0.0063	0.6883	0.5264	0.9001
GO_NEGATIVE_REGULATION_OF_RESPONSE_TO_WOUNDING	0.000595441	0.00688114	0.0056	1.4486	1.1146	1.8826
GO_GROWTH_PLATE_CARTILAGE_DEVELOPMENT	0.000602517	0.00695273	0.0083	1.4286	1.0964	1.8615
GO_CENTROSOME_CYCLE	0.000606084	0.00697351	0.0012	0.5805	0.4181	0.8061
GO_REGULATION_OF_FIBRINOLYSIS	0.000624218	0.0071096	0.0031	1.6937	1.195	2.4007
GO_REGULATION_OF_KIDNEY_DEVELOPMENT	0.000624218	0.0071096	0.0008	1.5655	1.2053	2.0335
GO_DEOXYRIBONUCLEOSIDE_TRIPHOSPHATE_METABOLIC_PROCESS	0.000631611	0.0071628	0.0014	0.5986	0.4368	0.8205
GO_GROWTH	0.000635339	0.00719473	0.0095	1.4928	1.1028	2.0209
MODULE_416	0.000642855	0.00724865	0.0004	2.0857	1.3854	3.1398
GO_REGULATION_OF_PHOSPHOLIPASE_A2_ACTIVITY	0.000646644	0.0072706	0.0047	1.6715	1.1709	2.386
GO_ACTIN_CYTOSKELETON_REORGANIZATION	0.000650453	0.00728231	0.0037	1.5223	1.146	2.0221
REACTOME_CONVERSION_FROM_APC_C_CDC20_TO_APC_C_CDH1_IN_LATE_ANAPHASE	0.000650453	0.00728231	0.0082	0.6653	0.4919	0.8999
REACTOME_PRESYNAPTIC_NICOTINIC_ACETYLCHOLINE_RECEPTORS	0.000650453	0.00728231	0.0022	0.661	0.5071	0.8615
GO_SYNAPTIC_TRANSMISSION_CHOLINERGIC	0.000658136	0.00732675	0.0001	0.5584	0.4212	0.7402
GO_OSTEOCLAST_DIFFERENTIATION	0.000673754	0.00746901	0.0043	1.5205	1.1408	2.0265
GO_RETINAL_METABOLIC_PROCESS	0.000681691	0.0075253	0.0008	1.5687	1.2063	2.0399
GO_REGULATION_OF_ODONTOGENESIS_OF_DENTIN_CONTAINING_TOOTH	0.000697828	0.00766058	0.0069	1.4602	1.1093	1.9222
REACTOME_NFKB_IS_ACTIVATED_AND_SIGNALS_SURVIVAL	0.000697828	0.00766058	0.0018	1.5548	1.1782	2.0518
REACTOME_ANTIGEN_PROCESSING_UBIQUITINATION_PROTEASOME_DEGRADATION	0.000714319	0.00779823	0.0012	0.5974	0.4373	0.8161
REACTOME_RORA_ACTIVATES_CIRCADIAN_EXPRESSION	0.000726924	0.00790304	0.0067	1.4558	1.1099	1.9095
GO_MICROTUBULE_ORGANIZING_CENTER	0.000731171	0.00792738	0.0034	0.5994	0.4255	0.8444
IFNG_signature_Ayers_et_al	0.000731171	0.00792738	0.0001	0.3949	0.2468	0.632
GO_PROTEIN_UBIQUITINATION_INVOLVED_IN_UBIQUITIN_DEPENDENT_PROTEIN_CATABOLIC_PROCESS	0.000739735	0.00799826	0.0015	0.5563	0.3873	0.799
GO_REGULATION_OF_EPIDERMAL_GROWTH_FACTOR_ACTIVATED_RECEPTOR_ACTIVITY	0.000744052	0.00803393	0	1.8028	1.3825	2.3509
GO_CENTROSOME	0.000748393	0.00804777	0.003	0.6241	0.4574	0.8517
GO_MITOTIC_G2_DNA_DAMAGE_CHECKPOINT	0.000748393	0.00804777	0.0036	0.568	0.388	0.8316
GO_REGULATION_OF_CARBOHYDRATE_METABOLIC_PROCESS	0.000748393	0.00804777	0.0048	1.6436	1.1635	2.3219
GO_BIOMINERAL_TISSUE_DEVELOPMENT	0.000752756	0.00806174	0.0037	1.4734	1.1337	1.9149
GO_RESPONSE_TO_TRANSFORMING_GROWTH_FACTOR_BETA	0.000757144	0.00809774	0.0097	1.4657	1.0971	1.9581
GO_PHOSPHATE_ION_BINDING	0.000761555	0.00812291	0.0007	1.5618	1.2055	2.0234
MODULE_321	0.000761555	0.00812291	0.0004	1.6272	1.2432	2.1297
GO_SEROTONIN_METABOLIC_PROCESS	0.000774932	0.00822115	0.004	1.4701	1.1304	1.9118
REACTOME_ERKS_ARE_INACTIVATED	0.000774932	0.00822115	0.0015	1.5228	1.1744	1.9746
GO_RECEPTOR_SIGNALING_PROTEIN_SERINE_THREONINE_KINASE_ACTIVITY	0.000783971	0.00827257	0.0005	1.5888	1.2255	2.0598
GO_LEADING_EDGE_MEMBRANE	0.000797712	0.00835059	0.0016	1.5985	1.1951	2.1381
GO_REGULATION_OF_DNA_RECOMBINATION	0.000797712	0.00835059	0.0077	0.5787	0.3871	0.8652
GO_TUBE_FORMATION	0.000797712	0.00835059	0.0006	1.5705	1.2117	2.0356
GO_RUFFLE_MEMBRANE	0.000802342	0.00837684	0.0047	1.5053	1.1335	1.9992
GO_NOTCH_SIGNALING_PATHWAY	0.000811677	0.00845194	0.0061	1.5271	1.1285	2.0665
GO_REGULATION_OF_NEURON_MIGRATION	0.000825869	0.00853218	0.0004	1.632	1.2465	2.1367
REACTOME_P130CAS_LINKAGE_TO_MAPK_SIGNALING_FOR_INTEGRINS	0.000825869	0.00853218	0.0007	1.5794	1.2117	2.0587
GO_PATTERNING_OF_BLOOD_VESSELS	0.000830651	0.00855917	0.0075	1.4328	1.1005	1.8654
GO_POSITIVE_REGULATION_OF_RECEPTOR_ACTIVITY	0.000840291	0.00861353	0.0006	2.0767	1.3699	3.1481
GO_NEURAL_CREST_CELL_DIFFERENTIATION	0.000864847	0.00880805	0.007	1.5508	1.1273	2.1334
GO_POSITIVE_REGULATION_OF_MESENCHYMAL_CELL_PROLIFERATION	0.000874854	0.00887561	0.0045	1.5194	1.1387	2.0275
GO_ORGANIC_HYDROXY_COMPOUND_TRANSPORT	0.000890067	0.00897228	0.0035	1.4856	1.1389	1.9377
GO_REGULATION_OF_SUPEROXIDE_METABOLIC_PROCESS	0.000890067	0.00897228	0.0043	1.9528	1.234	3.0904
GO_POSITIVE_REGULATION_OF_MULTICELLULAR_ORGANISMAL_METABOLIC_PROCESS	0.00092123	0.00925098	0.0048	1.4711	1.1248	1.9239
GO_ENZYME_INHIBITOR_ACTIVITY	0.000931841	0.00929838	0.0046	1.6556	1.1686	2.3457
GO_POSITIVE_REGULATION_OF_LIPID_CATABOLIC_PROCESS	0.000931841	0.00929838	0.009	1.4111	1.0898	1.8271
GO_SKELETAL_SYSTEM_DEVELOPMENT	0.000931841	0.00929838	0.0055	1.4666	1.119	1.9222
REACTOME_CELL_JUNCTION_ORGANIZATION	0.000942564	0.00938167	0.0004	1.8802	1.3221	2.6738
GO_CORPUS_CALLOSUM_DEVELOPMENT	0.000958864	0.00950793	0.0092	1.4963	1.105	2.0262
GO_NEGATIVE_REGULATION_OF_GROWTH	0.000958864	0.00950793	0.0042	1.4917	1.1342	1.9618
GO_POSITIVE_REGULATION_OF_CAMP_MEDIATED_SIGNALING	0.000986612	0.0096978	0	0.5429	0.4162	0.7083
GO_RESPONSE_TO_MAGNESIUM_ION	0.000986612	0.0096978	0.0002	1.7327	1.3008	2.308
GO_REGULATION_OF_TYROSINE_PHOSPHORYLATION_OF_STAT3_PROTEIN	0.00099225	0.00972898	0.0075	1.9289	1.1915	3.1226
REACTOME_ACETYLCHOLINE_BINDING_AND_DOWNSTREAM_EVENTS	0.00099225	0.00972898	0.0021	0.6385	0.4795	0.8503
GO_MESENCHYMAL_CELL_DIFFERENTIATION	0.00100362	0.00981603	0.0075	1.7146	1.1545	2.5464
GO_MACROMITOPHAGY	0.0010151	0.00986724	0.0001	1.948	1.4085	2.694
GO_REGULATION_OF_COAGULATION	0.00104435	0.0100771	0.0098	1.4948	1.1019	2.0278
T_cell_CD4_posi_memory_activated_cibersort	0.00105107	0.0101172	0.0003	0.5779	0.4297	0.7772
GO_NEGATIVE_REGULATION_OF_RESPONSE_TO_EXTERNAL_STIMULUS	0.00106227	0.0102002	0.0076	1.4504	1.1039	1.9057
GO_NEGATIVE_CHEMOTAXIS	0.00106831	0.0102084	0.0032	1.6648	1.1858	2.3373
GO_CELL_LEADING_EDGE	0.00107438	0.010254	0.0025	1.5258	1.1606	2.006
GO_GLUCAN_BIOSYNTHETIC_PROCESS	0.00108661	0.0103333	0.0021	1.5194	1.1645	1.9826
GO_TERPENOID_METABOLIC_PROCESS	0.00109278	0.0103545	0.0004	1.5989	1.2352	2.0697
GO_AMP_METABOLIC_PROCESS	0.0011052	0.0104472	0.0003	1.6994	1.2748	2.2654
GO_RESPONSE_TO_HORMONE	0.0011052	0.0104472	0.0024	1.6103	1.1837	2.1906
GO_PARAXIAL_MESODERM_DEVELOPMENT	0.00111147	0.0104563	0.003	1.7908	1.2185	2.6318
GO_TRANSMEMBRANE_RECEPTOR_PROTEIN_PHOSPHATASE_ACTIVITY	0.00111147	0.0104563	0.0005	1.8224	1.2969	2.5609
GO_ENERGY_RESERVE_METABOLIC_PROCESS	0.00111776	0.010478	0.0008	1.6488	1.2297	2.2106
GO_VERY_LONG_CHAIN_FATTY_ACID_METABOLIC_PROCESS	0.00111776	0.010478	0.0036	0.6564	0.4946	0.8711
GO_REGULATION_OF_CELL_CYCLE_G2_M_PHASE_TRANSITION	0.00113684	0.0105815	0.0018	0.5982	0.4333	0.8259
GO_STRIATED_MUSCLE_CELL_PROLIFERATION	0.00114327	0.0106163	0.0084	1.4153	1.0931	1.8326
CellCycle_Reg	0.00114973	0.0106387	0.0023	0.6619	0.5075	0.8632
GO_BLOOD_COAGULATION_FIBRIN_CLOT_FORMATION	0.00114973	0.0106387	0.0013	1.5652	1.1902	2.0583
GO_RESPONSE_TO_STEROID_HORMONE	0.00115623	0.0106738	0.0086	1.5322	1.1147	2.1062
GO_REGULATION_OF_NEUROBLAST_PROLIFERATION	0.00118922	0.01094	0.0026	1.4868	1.1481	1.9253
GO_REGULATION_OF_LAMELLIPODIUM_ASSEMBLY	0.00121623	0.0111495	0	1.7235	1.3265	2.2395
GO_MICROTUBULE_ORGANIZING_CENTER_ORGANIZATION	0.00122995	0.0112231	0.0077	0.6408	0.4621	0.8888
GO_NEUROTROPHIN_TRK_RECEPTOR_SIGNALING_PATHWAY	0.00122995	0.0112231	0.0026	1.4904	1.1491	1.9329
GO_POLYSACCHARIDE_BINDING	0.00123686	0.0112472	0.0077	1.4211	1.0974	1.8403
GO_REGULATION_OF_HORMONE_SECRETION	0.00126487	0.011436	0.0031	1.4776	1.1409	1.9136
GO_MESENCHYMAL_TO_EPITHELIAL_TRANSITION	0.0012791	0.0115119	0.007	1.4812	1.1136	1.9701
GO_FIBRINOLYSIS	0.00128626	0.011549	0.0046	1.5269	1.1393	2.0463
GO_HYALURONAN_CATABOLIC_PROCESS	0.00129347	0.011549	0.009	1.6945	1.1408	2.5169
GO_REGULATION_OF_EPITHELIAL_TO_MESENCHYMAL_TRANSITION	0.00130071	0.0115875	0.0084	1.4429	1.0985	1.8953
GO_OXIDOREDUCTASE_ACTIVITY_OXIDIZING_METAL_IONS	0.00130799	0.0116392	0.0016	1.5653	1.1857	2.0665
GO_POSITIVE_REGULATION_OF_WOUND_HEALING	0.00133748	0.0117952	0.0024	1.5726	1.1734	2.1077
GO_REGULATION_OF_MITOCHONDRIAL_FISSION	0.00133748	0.0117952	0.009	1.5057	1.1075	2.0471
GO_M_BAND	0.00134495	0.0118083	0.0024	1.4918	1.1519	1.932
MODULE_6	0.00134495	0.0118083	0.0081	1.4228	1.096	1.8472
GO_OSTEOBLAST_DIFFERENTIATION	0.00135246	0.0118479	0.0057	1.5339	1.1325	2.0775
GO_RAS_PROTEIN_SIGNAL_TRANSDUCTION	0.00135246	0.0118479	0.0013	1.6083	1.2049	2.1468
GO_ODONTOGENESIS_OF_DENTIN_CONTAINING_TOOTH	0.00137521	0.0119412	0.0005	1.8921	1.3195	2.7133
GO_GLIAL_CELL_DEVELOPMENT	0.00139831	0.0120622	0.0073	1.5769	1.1303	2.2001
GO_REGULATION_OF_LAMELLIPODIUM_ORGANIZATION	0.00139831	0.0120622	0.0009	1.5758	1.2052	2.0602
GO_RESPONSE_TO_MUSCLE_ACTIVITY	0.00141392	0.0121042	0.0008	1.5657	1.2033	2.0373
GO_NEGATIVE_REGULATION_OF_ACUTE_INFLAMMATORY_RESPONSE	0.00142968	0.0122012	0.0006	1.5755	1.2158	2.0416
CD_8_T_effector	0.00143762	0.0122012	0.0012	0.4094	0.2382	0.7035
GO_DEOXYRIBONUCLEOTIDE_METABOLIC_PROCESS	0.00143762	0.0122012	0.0023	0.6354	0.4745	0.851
GO_POSITIVE_REGULATION_OF_SMOOTHENED_SIGNALING_PATHWAY	0.00143762	0.0122012	0.0013	1.5601	1.1908	2.044
GO_POSITIVE_REGULATION_OF_STEM_CELL_PROLIFERATION	0.00143762	0.0122012	0.0035	1.8584	1.2263	2.8161
MODULE_183	0.00143762	0.0122012	0.0063	0.6467	0.473	0.8842
GO_CELLULAR_RESPONSE_TO_EPIDERMAL_GROWTH_FACTOR_STIMULUS	0.00148613	0.0124921	0.0022	1.5458	1.1704	2.0416
MODULE_373	0.00148613	0.0124921	0.0077	1.4246	1.0979	1.8484
GO_REGULATION_OF_PEPTIDE_SECRETION	0.00149436	0.0125345	0.0013	1.5582	1.1889	2.0422
GO_RESPONSE_TO_CORTICOSTEROID	0.00151931	0.0126898	0.0085	1.6222	1.1316	2.3254
GO_NEGATIVE_REGULATION_OF_FIBROBLAST_PROLIFERATION	0.00155316	0.0128908	0.0019	1.5277	1.1687	1.997
GO_ADHERENS_JUNCTION_ORGANIZATION	0.00157035	0.0129652	0.0092	1.4321	1.0931	1.8761
GO_POSITIVE_REGULATION_OF_CELL_JUNCTION_ASSEMBLY	0.00157035	0.0129652	0.0097	1.4052	1.0857	1.8186
GO_GLOMERULAR_EPITHELIUM_DEVELOPMENT	0.00157901	0.0129959	0.0004	1.6593	1.2505	2.2018
GO_LAMELLIPODIUM	0.00157901	0.0129959	0.0024	1.5152	1.1593	1.9805
GO_NEGATIVE_REGULATION_OF_CHONDROCYTE_DIFFERENTIATION	0.00157901	0.0129959	0.0012	1.5306	1.1823	1.9814
GO_DIGESTIVE_SYSTEM_DEVELOPMENT	0.00158771	0.0130133	0.0047	1.6536	1.1665	2.3443
GO_PEPTIDYL_LYSINE_MODIFICATION	0.00158771	0.0130133	0.0099	0.6912	0.522	0.9151
MODULE_154	0.00163189	0.0132789	0.0001	1.7381	1.3089	2.3081
GO_REGULATION_OF_WNT_SIGNALING_PATHWAY	0.00164086	0.0133244	0.001	1.7266	1.2462	2.3922
GO_TRANSITION_METAL_ION_BINDING	0.00165894	0.013416	0.0016	1.5151	1.1702	1.9617
GO_PROXIMAL_DISTAL_PATTERN_FORMATION	0.00166805	0.0134346	0.0006	1.6539	1.2422	2.202
GO_CELLULAR_CARBOHYDRATE_BIOSYNTHETIC_PROCESS	0.0016772	0.0134808	0.0056	1.6464	1.1574	2.3421
GO_PLASMA_MEMBRANE_ORGANIZATION	0.0016772	0.0134808	0.0066	1.6616	1.1522	2.3961
GO_BODY_MORPHOGENESIS	0.00169565	0.0135738	0.0041	1.5259	1.1437	2.036
GO_METANEPHRIC_EPITHELIUM_DEVELOPMENT	0.00170494	0.0136205	0.0037	1.4691	1.1335	1.9042
GO_SKELETAL_SYSTEM_MORPHOGENESIS	0.00171428	0.0136813	0.0018	1.5068	1.1642	1.9502
GO_REGULATION_OF_MESONEPHROS_DEVELOPMENT	0.00172367	0.013687	0.0012	1.6701	1.2245	2.2777
GO_PLATELET_ALPHA_GRANULE_LUMEN	0.0017331	0.0137205	0.0004	1.5912	1.2294	2.0595
GO_KINESIN_COMPLEX	0.00177131	0.0138425	0.0079	0.5289	0.3305	0.8462
GO_RESPONSE_TO_POTASSIUM_ION	0.00177131	0.0138425	0.0016	1.804	1.2518	2.5998
GO_CYCLIN_DEPENDENT_PROTEIN_SERINE_THREONINE_KINASE_REGULATOR_ACTIVITY	0.00180048	0.0139811	0.0004	0.5876	0.4389	0.7867
GO_REGULATION_OF_HORMONE_LEVELS	0.0018103	0.0139811	0.0073	1.4426	1.1039	1.8853
MODULE_13	0.0018103	0.0139811	0.0043	1.4859	1.1326	1.9495
REACTOME_LIPOPROTEIN_METABOLISM	0.0018103	0.0139811	0.001	1.5481	1.1925	2.0097
GO_HEPARAN_SULFATE_PROTEOGLYCAN_METABOLIC_PROCESS	0.00182016	0.0140162	0.003	1.6484	1.1855	2.292
GO_CHROMATIN_REMODELING	0.00183008	0.0140651	0.0031	0.5572	0.3783	0.8208
GO_PROTEIN_LOCALIZATION_TO_CENTROSOME	0.00184005	0.0140868	0.0065	0.6155	0.434	0.8731
MODULE_540	0.00184005	0.0140868	0.0026	1.8347	1.2356	2.7242
GO_ADRENAL_GLAND_DEVELOPMENT	0.00185007	0.0141224	0.0076	1.4229	1.0982	1.8437
GO_CARBOHYDRATE_DERIVATIVE_BIOSYNTHETIC_PROCESS	0.00185007	0.0141224	0.003	1.6027	1.1739	2.1881
GO_UBIQUITIN_LIKE_PROTEIN_TRANSFERASE_ACTIVITY	0.00186014	0.0141856	0.004	0.589	0.4106	0.845
GO_GLYCOPROTEIN_METABOLIC_PROCESS	0.00187025	0.0142078	0.003	1.4801	1.1422	1.9178
MODULE_346	0.00187025	0.0142078	0.0055	1.4498	1.1157	1.8839
GO_POSITIVE_REGULATION_OF_PEPTIDE_SECRETION	0.00190091	0.0143715	0.0001	1.673	1.2875	2.1739
GO_REGULATION_OF_ANION_TRANSPORT	0.00193203	0.0145095	0.0052	1.5473	1.1394	2.1012
REACTOME_DOWNSTREAM_SIGNAL_TRANSDUCTION	0.00193203	0.0145095	0.0078	1.4633	1.1055	1.9368
GO_POSITIVE_REGULATION_OF_EXECUTION_PHASE_OF_APOPTOSIS	0.00194251	0.0145467	0.0033	1.4787	1.1392	1.9193
GO_CELL_SUBSTRATE_JUNCTION	0.00198494	0.0147525	0.0089	1.4155	1.091	1.8364
GO_NEUROTROPHIN_SIGNALING_PATHWAY	0.00200647	0.0148426	0.0024	1.5253	1.1609	2.0041
GO_REGENERATION	0.00200647	0.0148426	0.0086	1.4166	1.0923	1.8371
GO_SUBSTRATE_ADHESION_DEPENDENT_CELL_SPREADING	0.00201732	0.0149089	0.0004	1.5955	1.2315	2.067
GO_ORGAN_REGENERATION	0.00202822	0.0149474	0.0031	1.4767	1.1406	1.9119
GO_DEVELOPMENTAL_PROCESS_INVOLVED_IN_REPRODUCTION	0.00205018	0.0150811	0.0038	1.6714	1.1801	2.3674
GO_ENDODEOXYRIBONUCLEASE_ACTIVITY	0.00205018	0.0150811	0.0088	0.7076	0.5462	0.9166
GO_VISUAL_BEHAVIOR	0.00208353	0.015298	0.0005	1.6195	1.2359	2.1222
GO_CELLULAR_MACROMOLECULAR_COMPLEX_ASSEMBLY	0.00210604	0.0153917	0.0083	0.6174	0.4315	0.8833
GO_NEURAL_TUBE_DEVELOPMENT	0.00212878	0.0154434	0.0015	1.595	1.1965	2.1262
GO_POSITIVE_REGULATION_OF_DIGESTIVE_SYSTEM_PROCESS	0.00212878	0.0154434	0.0037	1.5317	1.1486	2.0426
GO_CELL_CELL_JUNCTION_ASSEMBLY	0.00214023	0.0154838	0.0058	1.4378	1.1108	1.861
GO_METALLOPEPTIDASE_ACTIVITY	0.00214023	0.0154838	0.0028	1.509	1.1522	1.9762
GO_EXTRACELLULAR_MATRIX_BINDING	0.00225789	0.0159834	0.0066	1.4554	1.1103	1.9079
REACTOME_BMAL1_CLOCK_NPAS2_ACTIVATES_CIRCADIAN_EXPRESSION	0.00226997	0.0160546	0.0011	1.5484	1.1915	2.0123
GO_CARTILAGE_DEVELOPMENT	0.00228212	0.0160972	0.0012	1.5799	1.1981	2.0835
GO_REGULATION_OF_CANONICAL_WNT_SIGNALING_PATHWAY	0.00231891	0.0161975	0.0023	1.7001	1.2086	2.3914
REACTOME_ANTIVIRAL_MECHANISM_BY_IFN_STIMULATED_GENES	0.00231891	0.0161975	0.0036	0.6205	0.4501	0.8552
REACTOME_INTEGRIN_ALPHAIIB_BETA3_SIGNALING	0.00231891	0.0161975	0.0063	1.543	1.1301	2.1067
GO_GROWTH_FACTOR_ACTIVITY	0.00234374	0.0162988	0.0081	1.4196	1.0953	1.8398
GO_MRNA_3_END_PROCESSING	0.00234374	0.0162988	0.0062	0.6727	0.5064	0.8938
GO_TRANSFERASE_ACTIVITY_TRANSFERRING_HEXOSYL_GROUPS	0.00234374	0.0162988	0.0093	1.4424	1.0946	1.9007
GO_SERINE_HYDROLASE_ACTIVITY	0.00236882	0.0163866	0.008	1.4191	1.0957	1.8379
GO_SEX_DIFFERENTIATION	0.00236882	0.0163866	0.0046	1.4894	1.1308	1.9616
GO_PLATELET_ALPHA_GRANULE	0.00238144	0.0164451	0.0019	1.5066	1.163	1.9515
GO_TRANSCRIPTION_FACTOR_ACTIVITY_RNA_POLYMERASE_II_TRANSCRIPTION_FACTOR_BINDING	0.00238144	0.0164451	0.0056	1.7358	1.1753	2.5636
GO_REGULATION_OF_SUPEROXIDE_ANION_GENERATION	0.00239413	0.0164894	0.0046	1.4966	1.1324	1.978
GO_REGULATION_OF_CHROMOSOME_ORGANIZATION	0.00240689	0.0165484	0.0091	0.6493	0.4694	0.8981
GO_PHOSPHOLIPID_BINDING	0.0024197	0.0165931	0.0078	1.6412	1.1396	2.3638
GO_PHOSPHOLIPID_TRANSPORTER_ACTIVITY	0.0024197	0.0165931	0.0005	1.7132	1.2676	2.3154
GO_WNT_SIGNALING_PATHWAY	0.00244552	0.0167266	0.0059	1.5032	1.1249	2.0086
KEGG_NEUROTROPHIN_SIGNALING_PATHWAY	0.00249791	0.0169527	0.0088	1.4456	1.0971	1.9049
GO_R_SMAD_BINDING	0.00251116	0.017028	0.0089	1.4415	1.0961	1.8958
GO_BLOOD_MICROPARTICLE	0.00252448	0.017089	0.0033	1.5585	1.159	2.0959
GO_BONE_MINERALIZATION	0.00253787	0.0171209	0.0041	1.5671	1.153	2.1298
GO_REGULATION_OF_ANION_TRANSMEMBRANE_TRANSPORT	0.00253787	0.0171209	0.0001	1.7377	1.3293	2.2716
GO_REGULATION_OF_ANATOMICAL_STRUCTURE_MORPHOGENESIS	0.00256484	0.017288	0.0099	1.4082	1.0856	1.8267
GO_NEGATIVE_REGULATION_OF_PROTEIN_METABOLIC_PROCESS	0.00257842	0.0173204	0.0062	1.474	1.1167	1.9457
GO_SECRETORY_VESICLE	0.00257842	0.0173204	0.0025	1.5798	1.1744	2.125
GO_PROTEASE_BINDING	0.00261956	0.0175073	0.0021	1.5131	1.1621	1.9699
GO_LOW_DENSITY_LIPOPROTEIN_PARTICLE_BINDING	0.0026334	0.017585	0.0012	2.3776	1.4078	4.0155
GO_POSITIVE_REGULATION_OF_HORMONE_SECRETION	0.00267534	0.0177748	0.0006	1.5745	1.2164	2.0379
GO_RNA_POLYMERASE_II_CORE_PROMOTER_SEQUENCE_SPECIFIC_DNA_BINDING	0.00267534	0.0177748	0.0001	1.7936	1.3354	2.409
GO_RESPONSE_TO_ACID_CHEMICAL	0.00268946	0.0178086	0.0077	1.4751	1.1081	1.9637
MODULE_371	0.00270364	0.0178129	0.0076	1.4211	1.0981	1.8391
GO_DNA_REPLICATION_DEPENDENT_NUCLEOSOME_ORGANIZATION	0.00271789	0.0178769	0.0078	0.634	0.4533	0.8867
MODULE_55	0.00271789	0.0178769	0.002	1.6021	1.1886	2.1594
GO_PROTEIN_LOCALIZATION_TO_NUCLEUS	0.00276106	0.0181458	0.0002	1.6994	1.2828	2.2513
GO_TRANSCRIPTION_COREPRESSOR_ACTIVITY	0.00277559	0.0182109	0.0014	1.5262	1.1775	1.978
GO_PEPTIDASE_ACTIVITY	0.00279019	0.0182309	0.0003	1.9163	1.346	2.7282
GO_RESPONSE_TO_OXYGEN_LEVELS	0.00280485	0.0182512	0.0037	1.5943	1.1641	2.1836
GO_SERINE_TYPE_ENDOPEPTIDASE_INHIBITOR_ACTIVITY	0.00280485	0.0182512	0.0002	1.856	1.3395	2.5717
GO_WNT_SIGNALING_PATHWAY_CALCIUM_MODULATING_PATHWAY	0.00281959	0.0183018	0.0019	1.5202	1.1665	1.981
KEGG_ADIPOCYTOKINE_SIGNALING_PATHWAY	0.00281959	0.0183018	0.0017	1.516	1.1695	1.9652
REACTOME_PI3K_AKT_ACTIVATION	0.0028344	0.0183677	0.0053	1.5636	1.142	2.1407
GO_RNA_POLYADENYLATION	0.00286423	0.0185155	0.0006	0.6246	0.4777	0.8166
GO_RESPONSE_TO_COPPER_ION	0.00287925	0.0185669	0.0008	1.6461	1.2296	2.2036
GO_CARTILAGE_DEVELOPMENT_INVOLVED_IN_ENDOCHONDRAL_BONE_MORPHOGENESIS	0.00290951	0.018701	0.0068	1.5472	1.1276	2.123
KEGG_CIRCADIAN_RHYTHM_MAMMAL	0.00290951	0.018701	0.0012	1.5336	1.1834	1.9876
GO_CELLULAR_RESPONSE_TO_VASCULAR_ENDOTHELIAL_GROWTH_FACTOR_STIMULUS	0.00292475	0.0187379	0.0052	1.5311	1.1353	2.0648
GO_MICROTUBULE_ORGANIZING_CENTER_PART	0.00298644	0.0189333	0.0077	0.6335	0.4529	0.8861
GO_REGULATION_OF_GROWTH	0.00298644	0.0189333	0.0086	1.4253	1.0944	1.8563
GO_POSITIVE_REGULATION_OF_SUBSTRATE_ADHESION_DEPENDENT_CELL_SPREADING	0.00300205	0.0189865	0.005	1.4621	1.1211	1.9068
REACTOME_N_GLYCAN_ANTENNAE_ELONGATION	0.00300205	0.0189865	0.0099	0.626	0.4385	0.8935
GO_MOLTING_CYCLE	0.00301773	0.0190095	0	2.0729	1.4865	2.8908
GO_RESPONSE_TO_INSULIN	0.00303348	0.0190783	0.006	1.5491	1.1338	2.1167
GO_SECRETORY_GRANULE_LUMEN	0.00306522	0.0192319	0.0037	1.4644	1.1315	1.8953
GO_REGULATION_OF_GLOMERULAR_FILTRATION	0.00309726	0.0194021	0.004	1.5972	1.1608	2.1977
MODULE_197	0.0031296	0.0195736	0.009	0.6554	0.4773	0.9001
GO_NEGATIVE_REGULATION_OF_DNA_BIOSYNTHETIC_PROCESS	0.00314589	0.0196133	0.0072	1.5964	1.1351	2.2453
GO_INORGANIC_ANION_TRANSPORT	0.00316225	0.0196688	0.0026	1.7387	1.2127	2.493
REACTOME_PLATELET_AGGREGATION_PLUG_FORMATION	0.00316225	0.0196688	0.0077	1.4802	1.1094	1.9749
MODULE_433	0.00317869	0.0197089	0.0059	1.5263	1.1295	2.0625
REACTOME_GAP_JUNCTION_TRAFFICKING	0.00317869	0.0197089	0.0009	1.6864	1.237	2.299
GO_REACTIVE_OXYGEN_SPECIES_METABOLIC_PROCESS	0.00319521	0.0197647	0.0032	1.4945	1.1441	1.9523
GO_KERATINOCYTE_PROLIFERATION	0.00321181	0.0198208	0.0004	1.8269	1.3061	2.5553
GO_POSITIVE_REGULATION_OF_NEURAL_PRECURSOR_CELL_PROLIFERATION	0.00322849	0.0198771	0.0043	1.6702	1.1748	2.3745
REACTOME_CIRCADIAN_REPRESSION_OF_EXPRESSION_BY_REV_ERBA	0.00322849	0.0198771	0.0044	1.511	1.1377	2.0068
GO_EXCITATORY_EXTRACELLULAR_LIGAND_GATED_ION_CHANNEL_ACTIVITY	0.00324524	0.0199181	0.0029	0.6573	0.4988	0.8662
GO_REGULATION_OF_VASCULAR_PERMEABILITY	0.00326208	0.0200059	0.007	1.4329	1.1033	1.8609
GO_REGULATION_OF_BODY_FLUID_LEVELS	0.00329598	0.0201668	0.0082	1.5527	1.1204	2.1517
GO_REGULATION_OF_PROTEASOMAL_PROTEIN_CATABOLIC_PROCESS	0.00343485	0.0207273	0.0059	0.5818	0.3957	0.8553
GO_EARLY_ENDOSOME	0.00345257	0.0207707	0.0059	1.505	1.1248	2.0137
GO_EPITHELIAL_STRUCTURE_MAINTENANCE	0.00348828	0.0208583	0.0027	1.5735	1.1699	2.1164
GO_NEGATIVE_REGULATION_OF_STRESS_ACTIVATED_PROTEIN_KINASE_SIGNALING_CASCADE	0.00348828	0.0208583	0.0072	1.6803	1.1506	2.4541
GO_ORGANELLE_DISASSEMBLY	0.0035607	0.0211154	0.0004	1.8253	1.3098	2.5436
GO_PROTEASOME_BINDING	0.00357902	0.0211763	0.006	0.6374	0.4623	0.8788
MODULE_88	0.00357902	0.0211763	0.0024	1.5477	1.168	2.0508
GO_NEGATIVE_REGULATION_OF_NUCLEOSIDE_METABOLIC_PROCESS	0.00359742	0.0212533	0.0038	1.4867	1.1368	1.9442
Mucin_Type_O_Glycan_Biosynthesis	0.00359742	0.0212533	0.0027	1.5224	1.1567	2.0037
GO_INVADOPODIUM	0.00372867	0.0218165	0.0063	1.5979	1.1416	2.2366
GO_RECIPROCAL_DNA_RECOMBINATION	0.00372867	0.0218165	0.0059	0.6329	0.457	0.8766
REACTOME_METABOLISM_OF_CARBOHYDRATES	0.00372867	0.0218165	0.0002	1.6632	1.2678	2.182
Fructose_and_Mannose_Metabolism	0.00380561	0.0220865	0.0047	1.4505	1.1207	1.8773
GO_ENDOPEPTIDASE_ACTIVITY	0.00380561	0.0220865	0.0004	1.9485	1.3512	2.8098
GO_REGULATION_OF_HISTONE_DEACETYLATION	0.00380561	0.0220865	0.008	1.5048	1.1126	2.0352
Cytotoxic_lymphocytes_MCP	0.00382507	0.0221506	0.0006	0.5754	0.4204	0.7875
REACTOME_CIRCADIAN_CLOCK	0.00382507	0.0221506	0.0024	1.4938	1.1525	1.9362
GO_RESPONSE_TO_HYDROGEN_PEROXIDE	0.00384462	0.0221987	0.0077	1.4206	1.0971	1.8396
GO_REGULATION_OF_GASTRULATION	0.00388399	0.0223443	0.0056	1.4531	1.1155	1.8929
MODULE_297	0.00390382	0.0224093	0.0012	1.6263	1.2113	2.1835
GO_CARBOHYDRATE_DERIVATIVE_METABOLIC_PROCESS	0.00398403	0.0227375	0.0034	1.474	1.1374	1.9103
GO_OXIDOREDUCTASE_ACTIVITY_ACTING_ON_PEROXIDE_AS_ACCEPTOR	0.00398403	0.0227375	0.0052	1.6717	1.166	2.3968
MODULE_357	0.00402469	0.0228703	0.0012	1.6263	1.2113	2.1835
GO_REGULATION_BY_VIRUS_OF_VIRAL_PROTEIN_LEVELS_IN_HOST_CELL	0.00406574	0.0230372	0.0044	0.629	0.4572	0.8654
GO_DIGESTIVE_SYSTEM_PROCESS	0.0040864	0.0231211	0.0014	1.5209	1.1753	1.9682
GO_SYNAPSIS	0.00417001	0.0234931	0.0016	0.6488	0.4958	0.8488
GO_ERBB_SIGNALING_PATHWAY	0.00419115	0.0235116	0.0048	1.5265	1.1375	2.0487
GO_REGULATION_OF_GLOMERULUS_DEVELOPMENT	0.00419115	0.0235116	0.0064	1.5163	1.1239	2.0457
GO_RETINOL_METABOLIC_PROCESS	0.00419115	0.0235116	0.0001	1.6677	1.2877	2.1599
GO_REGULATION_OF_EXTRACELLULAR_MATRIX_DISASSEMBLY	0.00423373	0.0236663	0.0082	1.4755	1.1056	1.9692
GO_EMBRYONIC_VISCEROCRANIUM_MORPHOGENESIS	0.00425517	0.0237525	0.0027	1.5225	1.1574	2.0027
GO_AMELOGENESIS	0.00429833	0.0239089	0.0024	1.6383	1.1914	2.2528
GO_REGULATION_OF_EXOSOMAL_SECRETION	0.00429833	0.0239089	0.0043	0.6194	0.4459	0.8605
GO_RESPONSE_TO_ORGANOPHOSPHORUS	0.00429833	0.0239089	0.0073	1.596	1.1339	2.2465
GO_CELLULAR_RESPONSE_TO_INTERLEUKIN_6	0.00432007	0.0239622	0.0023	1.5259	1.1623	2.0032
GO_RESPONSE_TO_CARBOHYDRATE	0.00432007	0.0239622	0.0022	1.4998	1.1572	1.9439
GO_UBIQUITIN_LIKE_PROTEIN_LIGASE_ACTIVITY	0.00436383	0.024171	0.0016	0.6096	0.448	0.8294
GO_ADAPTATION_OF_SIGNALING_PATHWAY	0.00438586	0.024242	0.003	1.764	1.2118	2.5676
GO_CELLULAR_RESPONSE_TO_INSULIN_STIMULUS	0.00438586	0.024242	0.0077	1.436	1.1005	1.8738
GO_MULTI_MULTICELLULAR_ORGANISM_PROCESS	0.004408	0.0242793	0.008	1.5954	1.1296	2.2533
REACTOME_BILE_SALT_AND_ORGANIC_ANION_SLC_TRANSPORTERS	0.004408	0.0242793	0.0015	1.8072	1.2543	2.6039
GO_NEGATIVE_REGULATION_OF_CATALYTIC_ACTIVITY	0.00443023	0.0243508	0.0046	1.6726	1.1718	2.3874
GO_REGULATION_OF_EPITHELIAL_CELL_DIFFERENTIATION_INVOLVED_IN_KIDNEY_DEVELOPMENT	0.00443023	0.0243508	0.002	1.747	1.2257	2.4901
GO_REGULATION_OF_ENERGY_HOMEOSTASIS	0.004475	0.0244607	0.0028	1.5405	1.1598	2.0461
MODULE_129	0.004475	0.0244607	0.005	1.4611	1.1211	1.9042
GO_MEMBRANE_HYPERPOLARIZATION	0.00452019	0.0246394	0.0013	1.5894	1.1989	2.1072
GO_NEGATIVE_REGULATION_OF_BMP_SIGNALING_PATHWAY	0.00458874	0.0247566	0.0072	1.4794	1.1118	1.9687
GO_PRIMARY_ALCOHOL_METABOLIC_PROCESS	0.00458874	0.0247566	0.0022	1.5371	1.1667	2.0252
GO_REGULATION_OF_MUSCLE_TISSUE_DEVELOPMENT	0.00458874	0.0247566	0.0029	1.5358	1.1586	2.0359
GO_POLYPEPTIDE_N_ACETYLGALACTOSAMINYLTRANSFERASE_ACTIVITY	0.0046118	0.024864	0	1.8061	1.3901	2.3466
Gluconeogenesis	0.00465823	0.025063	0.0066	1.4366	1.106	1.8661
GO_ANNEALING_ACTIVITY	0.00465823	0.025063	0.0058	0.6038	0.4221	0.8639
GO_EPIDERMIS_MORPHOGENESIS	0.00465823	0.025063	0.0035	1.5094	1.1445	1.9907
GO_MATERNAL_PROCESS_INVOLVED_IN_FEMALE_PREGNANCY	0.0046816	0.0251032	0.0058	2.0893	1.2373	3.528
GO_REGULATION_OF_T_CELL_CHEMOTAXIS	0.00470508	0.0251949	0.0015	0.6387	0.4843	0.8425
GO_SKELETAL_MUSCLE_TISSUE_REGENERATION	0.00484822	0.0257864	0.0013	1.7262	1.238	2.4069
Glycolysis	0.00487245	0.0258283	0.005	1.4516	1.1187	1.8835
GO_NEGATIVE_REGULATION_OF_CELL_CYCLE_G2_M_PHASE_TRANSITION	0.00487245	0.0258283	0.0022	0.5726	0.4009	0.8176
GO_PROTEIN_PHOSPHATASE_BINDING	0.00487245	0.0258283	0.0058	1.5314	1.1315	2.0726
REACTOME_GRB2_SOS_PROVIDES_LINKAGE_TO_MAPK_SIGNALING_FOR_INTERGRINS_	0.00492125	0.026017	0.003	1.6529	1.1861	2.3033
GO_SEMAPHORIN_PLEXIN_SIGNALING_PATHWAY_INVOLVED_IN_NEURON_PROJECTION_GUIDANCE	0.00499528	0.0262502	0.0048	1.6819	1.1717	2.4141
GO_POSITIVE_REGULATION_OF_AXONOGENESIS	0.00502018	0.0263459	0.003	1.4803	1.1427	1.9175
GO_RESPONSE_TO_INTERLEUKIN_6	0.00507032	0.0264508	0.0034	1.4906	1.1414	1.9467
GO_ASTROCYTE_DIFFERENTIATION	0.0051209	0.0266267	0.0011	1.5479	1.1918	2.0106
GO_REGULATION_OF_DEFENSE_RESPONSE_TO_BACTERIUM	0.0051209	0.0266267	0.0077	1.6062	1.1339	2.2753
GO_BASEMENT_MEMBRANE	0.00514637	0.0267063	0.0094	1.4163	1.0893	1.8415
GO_GANGLION_DEVELOPMENT	0.00514637	0.0267063	0.0094	1.4362	1.0931	1.8872
GO_I_SMAD_BINDING	0.00517195	0.0267686	0.004	1.5173	1.1419	2.016
GO_NEGATIVE_REGULATION_OF_RESPONSE_TO_FOOD	0.00517195	0.0267686	0	1.8506	1.3987	2.4485
GO_NEPHRON_TUBULE_FORMATION	0.00519764	0.0268312	0.0095	1.5301	1.1096	2.1101
GO_SYNAPTONEMAL_COMPLEX_ORGANIZATION	0.00522345	0.0268941	0.0063	0.6291	0.4513	0.877
GO_APICAL_PLASMA_MEMBRANE	0.00524937	0.0269748	0.0062	1.6773	1.1585	2.4286
GO_ARYLSULFATASE_ACTIVITY	0.00530157	0.0271546	0.0033	1.4963	1.1438	1.9574
GO_POSITIVE_REGULATION_OF_NEUROBLAST_PROLIFERATION	0.00535424	0.027318	0.0041	1.4609	1.1281	1.8917
GO_EMBRYO_IMPLANTATION	0.00538075	0.0273649	0.0052	1.5162	1.1323	2.0301
GO_NEGATIVE_REGULATION_OF_LIPID_TRANSPORT	0.00538075	0.0273649	0.0034	1.8593	1.2272	2.817
GO_PROTEIN_TARGETING_TO_PLASMA_MEMBRANE	0.00543412	0.0275476	0.0017	1.5157	1.1687	1.9656
GO_COPPER_ION_BINDING	0.00546099	0.0276128	0.0022	1.5067	1.1592	1.9583
GO_REGULATION_OF_TRANSCRIPTION_FROM_RNA_POLYMERASE_II_PROMOTER	0.00556966	0.027983	0.0043	1.6466	1.1697	2.3179
GO_REGULATION_OF_DNA_METABOLIC_PROCESS	0.00559713	0.0281032	0.0056	0.692	0.5332	0.8981
GO_PROTEIN_LOCALIZATION_TO_CYTOSKELETON	0.00562473	0.0281522	0.0076	0.6607	0.4872	0.8958
GO_RECEPTOR_SIGNALING_PROTEIN_ACTIVITY	0.00562473	0.0281522	0.0053	1.4756	1.1226	1.9396
GO_DECIDUALIZATION	0.00565244	0.0282193	0.0053	1.9842	1.2255	3.2123
GO_POSITIVE_REGULATION_OF_LIPID_METABOLIC_PROCESS	0.00565244	0.0282193	0.0047	1.7048	1.1772	2.4689
GO_REGULATION_OF_ACTIVIN_RECEPTOR_SIGNALING_PATHWAY	0.00570824	0.0283901	0.0014	1.5223	1.1759	1.9709
GO_NEGATIVE_REGULATION_OF_SMOOTH_MUSCLE_CELL_MIGRATION	0.00573633	0.0284939	0.0072	1.4539	1.1065	1.9103
GO_FORELIMB_MORPHOGENESIS	0.00579288	0.0286307	0.0023	1.5101	1.1588	1.9679
GO_MAINTENANCE_OF_CELL_NUMBER	0.00582134	0.0287353	0.0023	1.4973	1.1552	1.9407
GO_SUBPALLIUM_DEVELOPMENT	0.00587864	0.0289458	0.0014	1.5308	1.178	1.9891
GO_PEPTIDASE_INHIBITOR_ACTIVITY	0.00590748	0.0290154	0.0058	1.5317	1.1314	2.0738
GO_REGULATION_OF_AXONOGENESIS	0.00593645	0.0291214	0.0063	1.4332	1.1072	1.8552
REACTOME_GAP_JUNCTION_ASSEMBLY	0.00593645	0.0291214	0.0004	1.8245	1.3075	2.546
GO_ACTIN_FILAMENT_BUNDLE_ORGANIZATION	0.00602412	0.0293871	0.0068	1.4845	1.1151	1.9763
GO_SULFURIC_ESTER_HYDROLASE_ACTIVITY	0.00602412	0.0293871	0.0068	1.7754	1.1718	2.6898
GO_CYCLIN_DEPENDENT_PROTEIN_SERINE_THREONINE_KINASE_INHIBITOR_ACTIVITY	0.00605361	0.0294763	0.0013	0.6446	0.4935	0.8419
GO_CELLULAR_MODIFIED_AMINO_ACID_CATABOLIC_PROCESS	0.00611296	0.0296738	0.0001	2.2379	1.4864	3.3693
GO_MICROVILLUS	0.00614284	0.0297639	0.0002	1.6568	1.2718	2.1584
CD8_posi_Tem_xCell	0.00615483	0.0298037	0.0093	0.6654	0.4894	0.9046
KEGG_NON_HOMOLOGOUS_END_JOINING	0.00617284	0.029836	0.0045	0.6745	0.514	0.885
GO_BLASTOCYST_GROWTH	0.00623325	0.0299811	0.0055	0.6924	0.5341	0.8975
GO_PROTEIN_O_LINKED_FUCOSYLATION	0.00626365	0.0300724	0.0059	1.4817	1.1202	1.96
GO_NEURON_RECOGNITION	0.00629419	0.0302006	0.0093	1.4083	1.0878	1.8231
GO_GOLGI_LUMEN	0.00632486	0.0302558	0.0002	1.803	1.3222	2.4585
GO_RESPONSE_TO_METAL_ION	0.00632486	0.0302558	0.0008	1.6345	1.2274	2.1766
GO_HOMOTYPIC_CELL_CELL_ADHESION	0.00641768	0.0305517	0.0001	1.735	1.3125	2.2934
GO_SOMATIC_DIVERSIFICATION_OF_IMMUNOGLOBULINS	0.00644889	0.030608	0.0001	0.5917	0.4565	0.7668
REACTOME_RESPONSE_TO_ELEVATED_PLATELET_CYTOSOLIC_CA2_	0.00644889	0.030608	0.0039	1.4718	1.1318	1.9141
GO_CELLULAR_RESPONSE_TO_RETINOIC_ACID	0.00651173	0.0308321	0.0099	1.434	1.0904	1.8859
GO_ANTIMICROBIAL_HUMORAL_RESPONSE	0.00654335	0.0308891	0.0007	1.5946	1.2174	2.0885
GO_MAINTENANCE_OF_GASTROINTESTINAL_EPITHELIUM	0.00654335	0.0308891	0.0014	1.5587	1.1863	2.0482
GO_VESICLE_LUMEN	0.00657511	0.0309835	0.0044	1.4558	1.1243	1.885
GO_NEGATIVE_REGULATION_OF_COFACTOR_METABOLIC_PROCESS	0.00667122	0.0313242	0.0011	1.5396	1.1877	1.9959
GO_SOMATIC_STEM_CELL_POPULATION_MAINTENANCE	0.00670354	0.0314572	0.0028	1.483	1.1455	1.9199
GO_REGULATION_OF_DNA_DAMAGE_CHECKPOINT	0.006736	0.0315345	0.0045	0.6779	0.5185	0.8863
GO_APICAL_PART_OF_CELL	0.0067686	0.0316309	0.0084	1.4183	1.0937	1.8392
GO_POSITIVE_REGULATION_OF_EPIDERMAL_GROWTH_FACTOR_ACTIVATED_RECEPTOR_ACTIVITY	0.00683422	0.031787	0.0055	1.6064	1.1494	2.245
REACTOME_TRANSPORT_OF_GLUCOSE_AND_OTHER_SUGARS_BILE_SALTS_AND_ORGANIC_ACIDS_METAL_IONS_AND_AMINE_COMPOUNDS	0.00683422	0.031787	0.0018	1.5652	1.1822	2.0723
MODULE_341	0.00693373	0.0321362	0.001	2.2383	1.3824	3.6239
GO_ANION_TRANSMEMBRANE_TRANSPORT	0.00696719	0.0322345	0.0079	1.4688	1.106	1.9506
GO_DIVALENT_INORGANIC_ANION_HOMEOSTASIS	0.00696719	0.0322345	0.002	1.7917	1.2382	2.5926
GO_EXTRACELLULAR_SPACE	0.00706844	0.0325503	0.009	1.4902	1.1045	2.0105
GO_MONOVALENT_INORGANIC_ANION_HOMEOSTASIS	0.00706844	0.0325503	0.0046	1.6092	1.1583	2.2357
GO_TISSUE_REGENERATION	0.00710248	0.0326689	0.0025	1.7685	1.2225	2.5583
GO_REGULATION_OF_EPIDERMIS_DEVELOPMENT	0.00720549	0.0328935	0.0007	1.6961	1.2518	2.2983
GO_CYCLIC_NUCLEOTIDE_GATED_ION_CHANNEL_ACTIVITY	0.00724012	0.0329944	0.0001	0.589	0.4505	0.7701
GO_REGULATION_OF_NEURAL_PRECURSOR_CELL_PROLIFERATION	0.00730983	0.033178	0.0091	1.6343	1.1297	2.3642
GO_PDZ_DOMAIN_BINDING	0.00734492	0.0332866	0.0054	1.4919	1.1252	1.9779
GO_DORSAL_VENTRAL_PATTERN_FORMATION	0.00738015	0.0332866	0.0066	1.5112	1.1221	2.0353
GO_NEGATIVE_REGULATION_OF_REACTIVE_OXYGEN_SPECIES_METABOLIC_PROCESS	0.00738015	0.0332866	0.0016	2.0308	1.3081	3.1527
REACTOME_PYRIMIDINE_CATABOLISM	0.00738015	0.0332866	0.0012	1.6206	1.2105	2.1697
GO_REGULATION_OF_BONE_REMODELING	0.00748676	0.0336521	0.0065	1.5005	1.1205	2.0095
GO_DEVELOPMENTAL_CELL_GROWTH	0.0075226	0.0337555	0.0097	1.4098	1.0868	1.8287
GO_TRANSCRIPTION_FACTOR_TFIID_COMPLEX	0.0075586	0.0338866	0.0086	0.6969	0.5323	0.9124
GO_INTRACELLULAR_VESICLE	0.00759475	0.0338866	0.0014	1.7134	1.2318	2.3833
GO_URATE_METABOLIC_PROCESS	0.00759475	0.0338866	0.0027	1.5227	1.1575	2.0031
KEGG_ERBB_SIGNALING_PATHWAY	0.00759475	0.0338866	0.0026	1.7646	1.2189	2.5547
REACTOME_PACKAGING_OF_TELOMERE_ENDS	0.00759475	0.0338866	0.0049	0.5876	0.4058	0.8508
GO_POLYOL_TRANSPORT	0.00763106	0.0340101	0.0082	1.4758	1.1057	1.9697
KEGG_STARCH_AND_SUCROSE_METABOLISM	0.00763106	0.0340101	0.0042	1.4585	1.1262	1.8887
GO_NEGATIVE_REGULATION_OF_MRNA_METABOLIC_PROCESS	0.00766752	0.0340764	0.0066	0.6711	0.5033	0.8948
GO_IMIDAZOLE_CONTAINING_COMPOUND_METABOLIC_PROCESS	0.00777784	0.0344891	0.0003	1.6958	1.2765	2.2529
GO_CELLULAR_RESPONSE_TO_AMINO_ACID_STARVATION	0.00781493	0.0346146	0.0051	1.4586	1.1199	1.8997
GO_POSITIVE_REGULATION_OF_TRANSFORMING_GROWTH_FACTOR_BETA_PRODUCTION	0.00785218	0.0347212	0.0082	1.6003	1.1293	2.2677
GO_INTRACELLULAR_CALCIUM_ACTIVATED_CHLORIDE_CHANNEL_ACTIVITY	0.00788959	0.034828	0.0006	1.7092	1.2571	2.3238
GO_HYDROGEN_PEROXIDE_CATABOLIC_PROCESS	0.00792715	0.0349157	0.003	1.5373	1.1567	2.0431
GO_CARBOHYDRATE_METABOLIC_PROCESS	0.00796488	0.0350038	0.0098	1.5899	1.118	2.2608
GO_CONNEXON_COMPLEX	0.00804081	0.0352786	0.0026	1.6646	1.1944	2.3199
GO_GROWTH_FACTOR_RECEPTOR_BINDING	0.00807902	0.0353676	0.0074	1.4503	1.1048	1.9038
GO_PROSTANOID_BIOSYNTHETIC_PROCESS	0.00807902	0.0353676	0.0065	1.4873	1.1174	1.9796
MODULE_24	0.0081174	0.0354765	0.0032	1.4973	1.1447	1.9586
REACTOME_HYALURONAN_UPTAKE_AND_DEGRADATION	0.00815593	0.0355858	0.0008	2.697	1.5067	4.8277
GO_CYTOSKELETAL_ADAPTOR_ACTIVITY	0.00823349	0.0357464	0.0033	1.6013	1.17	2.1918
GO_REGULATION_OF_CELLULAR_RESPIRATION	0.00827252	0.0358567	0.002	1.767	1.2324	2.5336
REACTOME_GAMMA_CARBOXYLATION_TRANSPORT_AND_AMINO_TERMINAL_CLEAVAGE_OF_PROTEINS	0.00827252	0.0358567	0.0025	1.7554	1.2193	2.5273
GO_NEURON_APOPTOTIC_PROCESS	0.00831172	0.0359673	0.0054	1.4537	1.1167	1.8924
KEGG_HISTIDINE_METABOLISM	0.00831172	0.0359673	0.003	1.7512	1.2103	2.534
GO_MONOSACCHARIDE_TRANSPORT	0.00835108	0.0360388	0.0004	1.6682	1.2592	2.2099
GO_NEGATIVE_REGULATION_OF_HISTONE_METHYLATION	0.0084303	0.0362815	0.0055	0.6663	0.5003	0.8872
GO_NEGATIVE_REGULATION_OF_CARDIAC_MUSCLE_TISSUE_DEVELOPMENT	0.00851019	0.0365457	0.0052	1.5027	1.1294	1.9996
Dendritic_cell_activated_cibersort	0.00860899	0.0368253	0.0002	1.6302	1.257	2.1143
MODULE_190	0.00875394	0.0371278	0.009	1.4104	1.0895	1.8259
GO_CENTROSOME_LOCALIZATION	0.00879517	0.0371828	0.0002	0.6115	0.4715	0.7931
GO_POSITIVE_REGULATION_OF_BLOOD_CIRCULATION	0.00879517	0.0371828	0.0073	1.4786	1.1112	1.9676
GO_RESPONSE_TO_INORGANIC_SUBSTANCE	0.00879517	0.0371828	0.0035	1.5801	1.1619	2.1488
GO_GLUCAN_METABOLIC_PROCESS	0.00883657	0.0372779	0.0004	1.7262	1.2741	2.3387
GO_MODIFIED_AMINO_ACID_TRANSMEMBRANE_TRANSPORTER_ACTIVITY	0.00891989	0.0374493	0.0028	1.4984	1.1496	1.9531
MODULE_65	0.00891989	0.0374493	0.0094	1.4718	1.0994	1.9702
GO_TRANSCRIPTIONAL_REPRESSOR_ACTIVITY_RNA_POLYMERASE_II_CORE_PROMOTER_PROXIMAL_REGION_SEQUENCE_SPECIFIC_BINDING	0.00896181	0.0375654	0.0077	1.578	1.1285	2.2065
GO_POSITIVE_REGULATION_OF_MYELINATION	0.00904619	0.0378587	0.0018	1.5093	1.1656	1.9542
GO_HISTONE_PHOSPHORYLATION	0.00917408	0.0382722	0.0038	0.5822	0.4035	0.8401
GO_INSULIN_RECEPTOR_SUBSTRATE_BINDING	0.00921707	0.03833	0.0047	2.0409	1.2447	3.3462
GO_SOMATIC_DIVERSIFICATION_OF_IMMUNE_RECEPTORS	0.00930359	0.0385679	0.0076	0.681	0.5137	0.9027
GO_NEURON_PROJECTION_REGENERATION	0.00952306	0.0393125	0.0067	1.4308	1.1042	1.8542
GO_REGULATION_OF_OXIDOREDUCTASE_ACTIVITY	0.00961213	0.0396181	0.0008	1.5841	1.2109	2.0723
GO_PEPTIDE_CATABOLIC_PROCESS	0.00965695	0.0397198	0.0034	1.5885	1.1656	2.165
GO_CELL_ADHESION_MEDIATED_BY_INTEGRIN	0.00970195	0.0398633	0.0032	1.4813	1.1403	1.9242
GO_INSULIN_LIKE_GROWTH_FACTOR_RECEPTOR_BINDING	0.00970195	0.0398633	0.0067	1.4406	1.1065	1.8756
KEGG_BIOSYNTHESIS_OF_UNSATURATED_FATTY_ACIDS	0.00983807	0.0402342	0.0007	0.5834	0.4271	0.797
GO_REGULATION_OF_RECEPTOR_BIOSYNTHETIC_PROCESS	0.0100687	0.0409652	0.0004	1.5988	1.2309	2.0766
GO_POSITIVE_REGULATION_OF_EPITHELIAL_CELL_DIFFERENTIATION	0.0101154	0.0410494	0.0001	1.8022	1.349	2.4077
GO_MAINTENANCE_OF_PROTEIN_LOCATION_IN_NUCLEUS	0.0103042	0.0416228	0.0056	1.7477	1.177	2.5951
GO_NEGATIVE_REGULATION_OF_KERATINOCYTE_PROLIFERATION	0.0103042	0.0416228	0.0087	1.4321	1.0952	1.8726
MODULE_14	0.0103042	0.0416228	0.0095	1.5246	1.1087	2.0966
GO_DORSAL_VENTRAL_NEURAL_TUBE_PATTERNING	0.0104961	0.0422036	0.0034	1.4718	1.1366	1.9059
MODULE_474	0.0105932	0.0425508	0.0076	1.4492	1.1035	1.9031
GO_NEUROMUSCULAR_SYNAPTIC_TRANSMISSION	0.0107404	0.0429889	0.0066	0.6839	0.5199	0.8996
GO_ACTIVIN_RECEPTOR_SIGNALING_PATHWAY	0.0107899	0.0431213	0.0012	1.5785	1.1985	2.079
Cells_signature_gene_YF	0.0108395	0.0432104	0.0001	0.3809	0.2322	0.6247
GO_CELL_CORTEX	0.0108395	0.0432104	0.0007	1.6272	1.229	2.1545
GO_DENDRITE_MORPHOGENESIS	0.0108894	0.0432999	0.004	1.5063	1.1398	1.9906
GO_MUSCLE_CELL_MIGRATION	0.0108894	0.0432999	0.0016	1.5153	1.1706	1.9615
Glycosphosphatidylinositol	0.0109898	0.0435672	0	0.5702	0.4352	0.747
GO_REGULATION_OF_CELL_PROJECTION_ASSEMBLY	0.0110403	0.0437015	0.0054	1.7143	1.1726	2.5063
GO_RESPONSE_TO_EXTRACELLULAR_STIMULUS	0.011091	0.0438143	0.0033	1.4919	1.1423	1.9484
GO_REPRESSING_TRANSCRIPTION_FACTOR_BINDING	0.0111419	0.0439494	0.0001	1.6597	1.2783	2.1549
GO_STEROL_TRANSPORT	0.011193	0.0441069	0.0008	1.6098	1.2192	2.1257
GO_POSITIVE_REGULATION_OF_PROTEIN_DEACETYLATION	0.011504	0.0448622	0.0069	1.5434	1.1265	2.1144
GO_CELLULAR_RESPONSE_TO_GONADOTROPIN_STIMULUS	0.0115566	0.0449783	0.0002	1.7961	1.3188	2.4462
GO_MICROTUBULE_CYTOSKELETON_ORGANIZATION	0.0115566	0.0449783	0.0081	0.5897	0.399	0.8716
GO_SECRETION	0.0116094	0.0450063	0.0009	1.5851	1.207	2.0816
GO_DIOXYGENASE_ACTIVITY	0.0116624	0.0450568	0.0025	1.5374	1.1627	2.0327
GO_ENDOCARDIAL_CUSHION_DEVELOPMENT	0.0116624	0.0450568	0.0087	1.6287	1.1313	2.3449
GO_GAP_JUNCTION	0.0116624	0.0450568	0.0011	1.5964	1.205	2.115
GO_O_METHYLTRANSFERASE_ACTIVITY	0.0116624	0.0450568	0.0007	0.6042	0.4515	0.8086
GO_BLASTOCYST_DEVELOPMENT	0.0117156	0.045174	0.0086	0.5244	0.3241	0.8487
Lysine_Degradation	0.0117156	0.045174	0.002	1.6881	1.2113	2.3526
GO_LYSOPHOSPHOLIPASE_ACTIVITY	0.0119849	0.0457876	0.0007	1.6083	1.2215	2.1176
GO_RENAL_FILTRATION	0.0119849	0.0457876	0.0094	1.4147	1.0888	1.8381
GO_ANCHORED_COMPONENT_OF_MEMBRANE	0.0120942	0.0460712	0.003	1.6288	1.1807	2.247
REACTOME_PURINE_METABOLISM	0.0120942	0.0460712	0.001	1.5726	1.2006	2.0599
GO_PROTEIN_MATURATION	0.0122044	0.0463343	0.001	1.714	1.2433	2.3629
GO_REGULATION_OF_NEURON_PROJECTION_REGENERATION	0.0122044	0.0463343	0.0071	1.4258	1.1011	1.8463
GO_ISOPRENOID_METABOLIC_PROCESS	0.0122598	0.046433	0.0022	1.5358	1.1668	2.0215
GO_POSITIVE_REGULATION_OF_MICROTUBULE_POLYMERIZATION_OR_DEPOLYMERIZATION	0.0122598	0.046433	0	1.8921	1.3987	2.5597
GO_ACTIN_BASED_CELL_PROJECTION	0.0123712	0.0467654	0.0011	1.6464	1.2214	2.2192
GO_HISTONE_METHYLTRANSFERASE_COMPLEX	0.0124836	0.0470101	0.0069	0.6457	0.4702	0.8867
GO_CELL_CELL_ADHESION_VIA_PLASMA_MEMBRANE_ADHESION_MOLECULES	0.0125969	0.0472788	0.0007	1.5745	1.2121	2.0454
GO_CELLULAR_RESPONSE_TO_INORGANIC_SUBSTANCE	0.0126539	0.0474476	0.0008	1.5539	1.1999	2.0124
GO_MEMBRANE_TUBULATION	0.0128262	0.0478889	0.0081	1.4341	1.0981	1.8729
GO_THIOESTER_METABOLIC_PROCESS	0.0128262	0.0478889	0.0045	0.6711	0.5098	0.8834
GO_POSITIVE_REGULATION_OF_OSTEOBLAST_PROLIFERATION	0.0129422	0.0481627	0.009	1.4137	1.0903	1.8332
GO_CYTOPLASMIC_VESICLE_PART	0.013118	0.0486791	0.004	1.5307	1.1454	2.0457
GO_NEGATIVE_REGULATION_OF_NUCLEOTIDE_CATABOLIC_PROCESS	0.0131771	0.0488523	0.0016	1.5485	1.1809	2.0304
GO_AGING	0.0132364	0.0489343	0.0066	1.4293	1.1044	1.85
KEGG_TYROSINE_METABOLISM	0.0132959	0.0490854	0.0044	1.4617	1.1259	1.8977
GO_EPIDERMAL_GROWTH_FACTOR_RECEPTOR_BINDING	0.0133557	0.049214	0.0001	1.8432	1.3593	2.4994
REACTOME_PTM_GAMMA_CARBOXYLATION_HYPUSINE_FORMATION_AND_ARYLSULFATASE_ACTIVATION	0.0134759	0.0495184	0.001	1.5943	1.2089	2.1026
GO_RETINOL_DEHYDROGENASE_ACTIVITY	0.0135364	0.0496482	0.0029	1.665	1.191	2.3278
GO_SEMAPHORIN_RECEPTOR_COMPLEX	0.0135364	0.0496482	0.0094	1.5883	1.12	2.2524
GO_NEGATIVE_REGULATION_OF_BIOMINERAL_TISSUE_DEVELOPMENT	0.0136581	0.0499089	0.0078	1.4193	1.0966	1.8369
GO_NEGATIVE_REGULATION_OF_PATHWAY_RESTRICTED_SMAD_PROTEIN_PHOSPHORYLATION	0.0136581	0.0499089	0.0048	1.4495	1.1197	1.8763
GO_REGULATION_OF_COAGULATION	0.00104435	0.0100771	0.0098	1.4948	1.1019	2.0278
GO_CELL_CYCLE_PHASE_TRANSITION	5.04312e-05	0.00198037	0.0099	0.6187	0.4295	0.8913
GO_CELLULAR_RESPONSE_TO_RETINOIC_ACID	0.00651173	0.0308321	0.0099	1.434	1.0904	1.8859
GO_PEPTIDYL_LYSINE_MODIFICATION	0.00158771	0.0130133	0.0099	0.6912	0.522	0.9151
GO_REGULATION_OF_ANATOMICAL_STRUCTURE_MORPHOGENESIS	0.00256484	0.017288	0.0099	1.4082	1.0856	1.8267
REACTOME_N_GLYCAN_ANTENNAE_ELONGATION	0.00300205	0.0189865	0.0099	0.626	0.4385	0.8935

## Sheet: S3
Table S3: Features matrix used to develop lasso model
	ID	group	riskscore	riskscore_binary	times	status	Glycosphosphatidylinositol	Macrophage_M1_cibersort	GO_CATECHOLAMINE_TRANSPORT	GO_DOPAMINE_TRANSPORT	GO_MOLTING_CYCLE	GO_NEGATIVE_REGULATION_OF_RESPONSE_TO_FOOD	GO_POSITIVE_REGULATION_OF_CAMP_MEDIATED_SIGNALING	GO_POSITIVE_REGULATION_OF_MICROTUBULE_POLYMERIZATION_OR_DEPOLYMERIZATION	GO_REGULATION_OF_EPIDERMAL_GROWTH_FACTOR_ACTIVATED_RECEPTOR_ACTIVITY	GO_REGULATION_OF_LAMELLIPODIUM_ASSEMBLY	GO_RESPONSE_TO_COBALT_ION	GO_ACETYLCHOLINE_RECEPTOR_ACTIVITY	GO_APOLIPOPROTEIN_BINDING	GO_POLYPEPTIDE_N_ACETYLGALACTOSAMINYLTRANSFERASE_ACTIVITY	GO_PROLINE_RICH_REGION_BINDING	REACTOME_DOWNREGULATION_OF_TGF_BETA_RECEPTOR_SIGNALING	REACTOME_INTRINSIC_PATHWAY_FOR_APOPTOSIS	MODULE_322	IFNG_signature_Ayers_et_al	Cells_signature_gene_YF	GO_CELLULAR_MODIFIED_AMINO_ACID_CATABOLIC_PROCESS	GO_HOMOTYPIC_CELL_CELL_ADHESION	GO_INTRA_S_DNA_DAMAGE_CHECKPOINT	GO_MACROMITOPHAGY	GO_MORPHOGENESIS_OF_EMBRYONIC_EPITHELIUM	GO_NEGATIVE_REGULATION_OF_RECEPTOR_ACTIVITY	GO_POSITIVE_REGULATION_OF_EPITHELIAL_CELL_DIFFERENTIATION	GO_POSITIVE_REGULATION_OF_METANEPHROS_DEVELOPMENT	GO_POSITIVE_REGULATION_OF_PEPTIDE_SECRETION	GO_REGULATION_OF_ANION_TRANSMEMBRANE_TRANSPORT	GO_RETINOL_METABOLIC_PROCESS	GO_SKIN_EPIDERMIS_DEVELOPMENT	GO_SOMATIC_DIVERSIFICATION_OF_IMMUNOGLOBULINS	GO_SYNAPTIC_TRANSMISSION_CHOLINERGIC	GO_TEMPERATURE_HOMEOSTASIS	GO_CELL_PROJECTION_MEMBRANE	GO_CYCLIC_NUCLEOTIDE_GATED_ION_CHANNEL_ACTIVITY	GO_EPIDERMAL_GROWTH_FACTOR_RECEPTOR_BINDING	GO_REPRESSING_TRANSCRIPTION_FACTOR_BINDING	GO_RNA_POLYMERASE_II_CORE_PROMOTER_SEQUENCE_SPECIFIC_DNA_BINDING	KEGG_THYROID_CANCER	REACTOME_CELL_CELL_COMMUNICATION	REACTOME_COMMON_PATHWAY
1	SAM00b9e5c52da9	Training	-0.00517308	High	1.90554	1	-0.379116	-0.965143	-0.0557133	-0.257577	0.61491	0.722876	-0.0281393	0.121798	-1.16683	1.12652	-0.605615	0.164119	0.631494	0.677763	0.930982	1.02666	-1.60587	0.7786	-0.148361	0.0388754	-1.11332	0.46411	-0.862064	-0.370977	0.0072275	-0.435401	-0.0708703	-0.264503	-0.743078	-0.651429	-0.0669785	0.431405	-0.113311	-0.0696963	0.212599	-1.06119	-0.651984	-1.01154	0.532951	-0.525489	-0.339617	-0.242868	-0.157141
2	SAM0257bbbbd388	Validataion	0.075755	High	15.6386	1	1.34719	-0.869008	-0.275358	-0.397483	-1.49163	0.803908	-0.59851	-3.33608	-0.770104	-1.58609	-0.918509	0.682982	0.057053	-0.463917	-1.33051	-2.26486	0.430152	-1.34247	-0.198551	0.00346961	0.0603118	0.584635	1.37321	-0.455892	-0.462573	-1.12355	-0.60936	-2.145	0.246914	-0.651436	0.545813	-1.57127	0.443809	0.268754	-0.213857	0.0829397	1.77433	-0.273802	-0.520715	-0.455344	-2.04632	-0.675164	-0.128889
3	SAM025b45c27e05	Validataion	0.115193	High	8.77207	1	-0.135637	-0.991537	0.743454	0.563105	1.28567	-0.0693704	-1.32191	2.16843	0.3982	0.654621	0.0910477	-1.06489	1.89662	1.00465	2.13724	1.34795	-1.28312	0.700779	-1.0569	-0.965947	-0.953191	0.492524	-0.984812	1.17462	1.57983	1.24509	0.175764	1.35211	0.259752	-0.918952	-0.138854	1.11189	-0.991607	-1.33223	-0.458334	0.287197	-0.206386	-0.551163	1.1378	0.600064	1.08225	1.0856	-0.427269
4	SAM032c642382a7	Training	0.0839678	High	2.49692	1	-1.51681	0.805021	-1.6942	-1.49231	-1.49116	-1.15119	1.56804	-0.61392	-0.206715	-0.1787	2.14677	-0.582491	-1.1431	-1.80258	1.1638	-0.70876	1.44684	-0.782389	1.39575	1.35631	-0.807744	0.83992	0.404616	-1.79647	0.400058	0.434737	-1.53593	-0.821643	-1.20859	0.567196	-3.01913	-1.28466	1.16272	-1.25086	-1.45211	-0.180328	-1.99036	-1.45118	0.725529	1.32007	0.847941	0.561847	-0.543186
5	SAM04c589eb3fb3	Training	-0.0255138	Low	0.689938	0	-3.07507	0.675393	-1.5832	-1.34334	1.76744	-0.814994	0.805075	1.60086	1.26069	0.7584	1.78126	0.10236	0.509059	1.789	0.204615	0.27124	0.944541	0.0479323	0.356311	0.328036	0.798222	0.980906	-1.95174	0.574606	0.14952	0.550401	0.502158	-0.191897	0.247693	0.754493	0.627891	1.49429	-0.86553	0.864	2.38323	0.147073	-0.0292353	0.715142	-1.38982	-0.269761	0.272454	1.89469	0.171777
6	SAM0571f17f4045	Validataion	-0.0744331	Low	4.53388	1	-0.284247	0.97381	0.0967206	-0.34058	-3.20388	-0.791341	1.34996	-1.44197	-1.58176	-1.10266	1.72536	1.4223	-2.50281	-1.23009	-2.02981	-0.393769	1.53445	-0.527783	1.36175	1.66766	-1.36685	-0.410038	0.559946	-1.03138	-2.83226	-1.12241	-0.825848	-0.650912	0.16209	-0.211349	-1.87188	-3.00089	3.61884	1.32454	-1.80533	-1.18525	-0.930882	-1.64776	0.872391	-0.16073	-1.09782	-2.82874	-0.820721
7	SAM065890737112	Training	-0.0783491	Low	20.0739	0	0.908047	0.462466	-1.43597	-1.63626	-0.592968	-0.239193	0.742461	-1.94768	-1.53868	-0.89044	-1.39054	0.491803	-0.678747	1.17863	-1.50304	-1.6205	0.887389	-0.412959	0.775215	0.369349	1.11767	-1.30434	1.83933	-1.81962	-1.48347	-1.73347	-1.85122	-1.76778	-0.964749	-0.515064	-0.730684	-0.936706	0.798165	0.407392	-1.38664	-1.94675	-0.200844	-0.0182204	-0.266575	-1.20895	-0.0837317	-1.9043	-0.483402
8	SAM0684af734db1	Validataion	-0.0521808	Low	23.2608	0	0.510022	-0.574427	-0.349448	-0.306894	0.138132	-0.0462106	-0.531306	0.300464	0.199161	-0.393777	0.290576	1.10556	-0.728255	-1.3102	-1.13016	0.403421	0.397951	-0.993621	-0.646498	-1.36444	1.22951	-1.40836	1.81093	-1.13636	-0.453808	-0.729992	-0.975437	0.306406	-0.4009	-0.0735091	-0.575247	-0.276912	0.585661	0.614249	-0.0959957	-1.04112	1.06514	-1.60919	-1.06742	-2.02233	0.95945	-0.470645	-0.343124
9	SAM075e037d95bc	Training	-0.0465342	Low	21.3224	0	0.585811	0.223789	-1.17873	-1.25809	-0.983773	0.708722	-0.62742	-1.2824	0.267982	0.0778144	-0.142816	-1.72044	-0.20052	-1.17691	-0.678177	-0.824454	0.500458	-0.917438	-0.973402	-1.34689	-0.501926	-2.55075	0.728735	-1.27287	-1.25445	-1.38126	-2.21507	-0.622032	-2.09308	0.247755	-0.022369	-1.27667	0.329039	-2.07457	-0.958967	-1.62666	-0.541725	-1.13494	-1.05754	-0.257431	-0.110014	-1.41898	-0.935139
10	SAM07a93a28f801	Training	-0.106602	Low	12.846	0	-1.05998	0.0973418	-1.32652	-1.44163	-1.47519	-0.542285	-0.796921	-0.365723	0.579702	-0.835515	-1.89349	0.495775	0.585206	-0.848814	-0.285743	-1.41299	0.1974	-0.398366	-0.791978	-0.984898	-0.207724	-0.653742	0.899842	0.0990722	-0.0479704	-1.1408	-0.771115	1.19449	-0.0913909	-0.374969	-0.520061	-1.41413	-0.576453	0.489324	-1.19678	0.570982	1.95546	-0.0274108	-0.632144	-0.394104	0.540932	-0.578107	-0.372969
11	SAM08cce2fa88f2	Training	0.0680226	High	22.1109	0	-0.243005	-1.04289	-0.936081	-0.959218	0.5435	1.29377	-1.83985	0.329146	1.46491	1.47484	-0.59333	-1.62459	-0.335319	1.03196	0.764658	0.543933	-0.238704	-0.169048	-2.23495	-1.7859	1.14428	-1.04967	-1.46984	-0.52792	-0.394468	1.24865	-0.361283	-0.28658	-1.5351	1.80462	0.684768	0.687609	0.440145	-1.41682	-0.0498586	0.364189	-0.395899	1.26877	-0.32107	-0.138828	0.593657	0.347018	-0.152428
12	SAM09c84ec0cf34	Validataion	0.0737312	High	6.50513	1	0.0513562	-1.02365	-1.31447	-1.43431	1.46991	1.34223	-2.02435	-0.45061	2.37271	-0.0658099	1.63784	-1.05681	0.219192	0.0670205	-0.103447	1.08481	-0.110843	2.05093	-2.22716	-2.9325	1.84289	-0.104108	-0.442959	-0.492683	1.26487	0.64304	0.421999	1.12714	0.504037	1.4743	0.517056	1.23474	-1.75625	-1.30951	2.00177	0.444028	-0.20561	0.678947	-1.7142	-0.409963	0.473747	1.28155	0.548997
13	SAM0a0f2bac4b20	Training	0.0496027	High	1.18275	1	-1.24384	0.0172006	0.181524	0.672714	0.746713	-0.129523	1.07669	0.548982	0.92289	-0.431032	1.73757	-0.434565	-0.192882	1.48071	0.656669	0.765398	0.440474	0.495647	0.535626	0.0601951	-0.191166	0.725389	-0.101439	0.596943	0.572269	0.336811	-0.106375	1.21815	0.0667322	0.368793	-0.220745	0.473072	-0.15929	-0.766612	1.12553	0.643817	-0.510656	0.983033	0.184558	-1.61626	0.105437	1.18203	0.684344
14	SAM0a7c2091dd56	Training	0.0796143	High	2.62834	1	-2.08863	1.04912	1.12668	0.842166	1.19838	0.868674	0.919916	1.47072	1.92461	1.37968	0.792207	-1.28498	1.16554	1.4151	0.841661	2.3692	-0.220612	2.24433	0.188527	0.0174743	0.468222	-0.01607	-1.18617	2.30564	0.791442	0.840845	1.34902	0.951893	-0.210474	-0.110537	0.377181	1.171	-0.605271	-1.05583	1.29209	0.30623	-0.179233	1.88467	1.07802	1.0027	0.347208	0.900505	-0.168084
15	SAM0bdb3428bd13	Validataion	0.0482488	High	2.23409	1	-0.26031	-0.801495	0.142096	-0.0381409	0.398172	0.0926851	-0.729143	-0.509654	0.640473	0.452511	0.402925	0.0971099	0.707477	0.329833	1.10272	1.49702	-1.3091	0.259796	-0.992138	-0.746458	-0.226061	0.405799	-1.1098	-0.39157	0.935547	0.346395	0.519659	1.07332	0.97638	0.486942	0.971253	0.435143	-1.57132	0.593096	1.19871	0.387862	1.01003	-0.72838	0.537934	1.1431	0.702258	0.596621	-0.39905
16	SAM0ce9c983b20f	Training	0.0659303	High	6.6037	1	-0.756931	-0.77494	0.414336	0.200677	2.32793	-0.155461	-0.380232	2.19085	0.342779	0.697276	0.667112	0.486332	1.41412	-0.20674	0.0440925	0.830249	-0.70946	0.597846	0.358675	0.485502	0.309659	1.27043	-1.30341	0.544679	0.875146	0.582065	1.73011	0.217244	0.765632	0.090961	1.06101	2.42121	-0.451119	0.490262	-0.217311	0.799876	-0.264002	0.399779	1.33739	0.955906	-0.293729	0.244816	-0.545157
17	SAM0d855cff64e6	Validataion	0.049605	High	2.85832	1	-0.562249	-1.04289	-1.15286	-1.0335	0.61942	-0.521142	-0.615543	-0.434664	-1.58366	-0.731315	3.48587	1.75969	0.887872	-0.985767	-0.139708	-1.28558	0.735469	-0.94004	0.0256823	-0.646336	0.0296712	-0.80409	1.28147	0.375562	-0.951099	-1.39717	-1.92587	-0.783266	-1.70889	-0.844525	-0.341224	0.361677	0.416425	1.27234	-0.270059	-1.0784	-2.04397	-0.605346	0.593245	-1.16573	-0.331144	-0.582963	-0.719784
18	SAM0f956e757453	Validataion	-0.00377982	High	10.4148	1	-0.0660809	0.173095	-0.709001	-0.879084	-0.61907	-0.636478	-0.674494	-0.378938	0.550169	-0.349968	-1.22659	-0.394963	0.136223	0.17074	-0.697953	-0.363832	-0.929153	0.16241	-0.237278	-0.158128	0.402946	0.161675	-0.655964	-0.379412	0.420621	1.31309	1.48818	1.36458	0.47251	-0.502477	1.15632	-0.358235	-1.69482	0.117152	-0.319826	0.753808	2.14816	-0.204943	-1.2266	0.896229	-0.153703	0.270551	-0.431813
19	SAM110501d0eedb	Validataion	-0.125203	Low	4.27105	1	1.29643	0.805499	-0.628935	-0.717412	0.00849839	-0.514524	0.304817	-0.144503	-0.0779875	-0.707018	0.367659	0.829127	-1.19213	1.04619	0.71529	-1.00811	0.304268	-1.47515	0.358326	0.253294	0.740943	0.258634	0.461059	-0.644775	0.317813	0.223539	-1.22297	-1.85364	-1.83417	-0.704637	0.287941	0.221867	0.94748	1.38825	-0.422819	-0.304584	1.69412	0.340816	-2.01875	-1.21639	-1.66698	-0.773025	-0.822122
20	SAM12502d970c10	Training	0.0116095	High	7.3922	1	0.558287	-0.209473	-0.0827878	0.273715	-0.232553	-0.115344	-0.469553	0.0804685	0.229242	-0.127743	1.05055	0.485143	0.921315	0.0278154	-0.149314	0.293572	-0.354031	0.0960793	-0.854636	-0.504323	-0.5994	-0.661802	-1.31076	0.78644	0.126706	0.411021	0.769982	0.840683	0.129194	-0.691406	-0.365986	-0.0897225	-0.456163	0.226274	0.433843	0.854333	0.170427	0.899907	-1.53832	0.390013	0.578132	0.790821	-0.00982093
21	SAM14938611a2d3	Training	-0.0650479	Low	21.4209	0	0.308683	1.12341	-0.194161	-0.0671172	-0.578132	-1.04157	0.524877	0.436654	-0.297106	-1.11145	-1.14525	1.10786	-0.753807	-0.874284	-1.35699	-1.36082	1.41214	-0.869188	0.730523	0.585405	-1.05707	-0.128127	0.108379	-1.30519	-0.10518	-0.00584775	0.534016	-0.816369	-0.852502	-0.7533	1.0454	-0.675044	-0.253336	0.601701	0.136252	0.514593	1.47838	-0.531932	-1.17065	0.530479	-1.00052	-0.506791	-0.182869
22	SAM14df63a65411	Training	0.00807534	High	21.4209	0	0.297451	0.0933829	0.452664	0.643399	1.13284	-0.149284	-0.0695205	-0.42076	-0.170661	0.0371042	-0.504935	0.796895	0.414678	0.0242702	-0.376296	0.55676	-0.155462	-0.418481	0.192339	-0.328921	1.30558	1.38974	-0.269629	0.276423	0.355781	0.845909	-0.260138	-0.0124675	1.10898	0.11306	-0.0706216	1.06711	0.0393739	1.02667	0.539357	0.592746	0.28722	-0.124981	-0.258254	-0.0710172	0.226923	0.344224	1.57971
23	SAM166a419a4e5a	Training	0.101549	High	5.38809	1	-0.814897	-0.624721	1.3402	1.25312	0.222282	0.784057	0.592798	-0.0957441	0.0982429	0.653005	1.19428	-0.32824	0.0629841	0.985177	2.36929	1.03652	-1.48029	-0.0579953	0.362753	0.295741	-0.179478	0.430169	-0.991903	0.312418	0.664937	1.72227	0.545004	0.507147	0.13152	-0.699225	0.280002	0.308876	-1.37537	0.15248	1.12842	1.35892	0.0824252	0.268266	1.26986	0.195152	-0.0953859	0.285484	0.0411481
24	SAM17c45bf16bb6	Training	0.0134677	High	2.69405	1	-0.206443	-0.652525	-0.817082	-0.7065	0.638434	1.24058	-1.42868	0.880851	0.782769	-0.751256	-1.43582	0.581956	1.50737	-0.755642	-0.28297	0.280425	-0.379587	-0.2758	-1.0386	-1.21715	1.01496	-2.29932	1.35698	-0.73825	0.23736	0.0113882	-0.672509	-0.870025	-1.69271	1.11204	1.27002	0.53037	0.502261	0.513944	-0.826609	-0.617515	-0.893634	0.691399	-0.801295	-0.958578	-0.00878127	-1.14164	-0.308457
25	SAM18039827e1b9	Training	0.0222835	High	1.47844	1	1.4191	-1.04289	0.266793	0.502152	-0.497523	0.56801	-0.483928	0.0604766	0.288159	-0.432142	-1.07451	0.318814	0.23437	-0.640023	-0.490509	0.779561	-0.081388	0.728824	-0.792121	-1.12399	0.0432608	-0.0800253	-0.222995	-0.644541	-0.727845	-0.606347	-0.92147	-1.07347	0.517695	0.48163	0.995313	-0.809771	-0.631709	-0.244156	-0.722921	0.387294	2.26752	-0.0807622	-0.901467	-0.2846	-0.230557	-0.917638	0.200379
26	SAM181b638b8248	Training	0.148939	High	10.8747	1	-1.41681	-0.00597127	0.828672	1.14428	1.18099	-0.210627	0.453819	0.753947	0.822146	0.0967083	0.989851	-2.18091	0.391299	1.36305	0.345639	1.60087	-0.307143	0.728413	0.241853	0.564532	-0.226768	1.16111	-0.81291	-0.190184	1.72807	0.897198	1.83513	2.2985	0.789527	0.868349	-0.0985927	1.4535	-1.43341	-2.49107	1.37562	1.84679	-1.58423	1.68008	0.819193	0.976677	1.76877	2.51065	0.880942
27	SAM187e056d6a2a	Training	0.138469	High	2.29979	1	-0.574711	-1.04289	1.52303	0.584943	1.25962	-0.40698	-1.54476	0.0644942	0.663978	2.44195	0.982429	-0.721004	1.18517	1.08835	-0.251067	1.63599	0.151781	0.0819738	-1.41789	-1.08425	0.36739	0.724578	-0.947513	1.22033	1.34054	0.305667	0.267647	0.00537922	-0.140346	0.84219	1.20134	1.34337	-0.892193	-1.31715	1.4516	1.4388	0.0547427	-0.160543	-0.954808	-0.720239	0.700787	1.27357	0.788529
28	SAM18a4dabbc557	Validataion	0.0462388	High	16.46	1	0.892078	0.0684313	-1.3753	-0.749171	-1.18991	-0.399044	1.01896	-1.59261	0.187718	-2.59343	-0.3047	0.254004	-0.25617	-1.87653	-1.53503	0.37586	1.23743	-1.29294	0.752639	0.503603	-0.72827	0.116843	0.328507	-0.0858457	-1.31649	0.120016	-2.09991	-1.38327	-0.792283	0.742773	0.68932	-1.24557	0.383136	-0.545578	-2.28327	-1.694	0.631336	-1.10006	-3.01074	-1.26721	0.0519833	-1.0711	-1.21152
29	SAM18b9351e265a	Training	0.0416111	High	15.8686	1	-1.56488	0.79697	-0.106793	-0.596566	-1.29421	0.981025	1.19242	0.413508	0.694332	-0.399096	-0.411086	-0.664277	2.19124	1.22712	-0.650334	-1.86296	0.828882	-0.540596	1.06236	1.16482	-0.530612	0.423098	-0.460991	1.69867	-1.23508	1.20328	1.087	0.627489	1.04053	1.57697	0.69878	-1.09777	-0.24231	-0.821925	-0.00123322	0.276929	-1.19545	0.495601	0.388226	1.66399	-0.0822072	-0.472235	0.12243
30	SAM18bc1078bc15	Training	-0.0367279	Low	6.89938	1	1.04224	-0.0164721	0.249178	0.319744	-0.807685	-0.177791	0.738589	-0.489677	-0.164688	-2.47389	-0.302214	0.08405	-0.927648	-1.62977	-0.733184	0.19564	0.883261	-1.70461	0.581015	0.564791	-0.30168	-0.0523447	1.57855	-1.331	-0.135107	-0.81825	0.0306485	-1.82199	-0.704887	0.140298	-0.433968	-1.05875	0.979602	-1.16903	-1.01782	-0.601984	1.06011	-1.43245	-0.952945	-1.08968	-1.4412	-1.22188	-0.953325
31	SAM18be5b395318	Validataion	0.0579528	High	9.00205	1	1.6559	-0.772966	-1.13139	-0.994703	-1.41017	-0.150974	0.613252	-1.75803	-0.205579	-3.12218	0.27328	0.351939	-2.1872	-2.10127	-1.36795	-0.873815	0.760251	-1.41106	0.47654	-0.0547936	-0.199073	-0.649015	1.21006	-1.37549	-1.12086	-1.14713	-1.36863	-1.7888	-0.926802	-0.957119	-0.796373	-1.19449	1.13287	-0.562097	-1.14437	-1.37922	0.223695	-0.327017	-0.737172	-1.65058	-1.36297	-1.5318	-0.447101
32	SAM19fec8f3b3bd	Training	0.0543275	High	9.88912	1	-1.02123	-0.788144	1.54029	1.55857	1.0347	-0.138598	-1.02152	1.03619	1.28622	-0.0369468	0.643275	0.53006	0.429538	-0.703565	0.80747	0.80562	-1.77428	0.484815	-0.829175	-0.383031	-0.0201335	-0.114885	0.827562	2.02338	0.82107	-0.210006	-0.188585	0.968086	0.20227	0.904313	-0.527622	1.1578	-0.527579	0.325304	0.299729	0.90486	-0.902628	0.172508	1.05588	0.548409	0.806132	0.235484	-0.245128
33	SAM1a87df750b9d	Training	-0.0409964	Low	5.38809	1	-0.210733	0.511541	0.07244	0.742389	0.49693	0.553627	0.639477	0.458471	0.742912	-0.210927	1.72854	0.7267	-1.13719	-1.5055	-0.456952	0.1392	1.27999	0.105139	0.740743	0.443618	0.0722521	-0.431185	0.695177	0.25307	-0.405552	-0.0620662	0.0151519	-0.102936	-0.899519	0.683036	-1.31767	0.332202	-0.0480081	0.515874	0.413658	-0.997125	-0.964924	1.15202	0.146745	0.366265	-0.418952	-0.0591278	-0.204112
34	SAM1ab1b28d9f2b	Training	0.00527873	High	2.10267	1	1.88548	-1.04289	-1.76806	-1.4037	0.171259	0.317501	-1.32926	-1.85115	-0.487289	-1.7667	-1.23836	-0.757431	0.457968	1.72072	-1.81032	-1.67418	0.646817	-1.10098	-0.509983	-0.629119	-0.373072	-0.923509	-0.721749	0.783256	0.54489	-0.590133	-0.71411	-0.416198	-0.485991	-0.971257	0.611852	0.182364	0.158764	-0.954106	0.467038	-1.43839	-0.140534	0.209327	-0.307201	-1.24369	-0.581614	-0.336887	-0.0374607
35	SAM1abf01dd4544	Validataion	-0.0106256	High	16.8542	0	0.559846	-0.519539	-1.1558	-0.940974	-0.931258	-1.18069	-0.584517	-0.975017	0.422223	-0.520664	0.235875	0.205058	-0.98685	-0.000767786	-1.42013	-1.36874	0.78279	-1.12367	-0.179534	0.325415	-0.340819	-0.952254	0.706557	-0.383133	-0.408107	0.226249	0.233564	-0.356741	0.215282	-1.95804	0.61888	-0.770308	0.110019	-0.0858302	0.519135	-0.126302	0.664587	0.587995	-1.83082	-0.475138	-1.43062	-0.677004	-0.0974107
36	SAM1ac4e3dee297	Training	0.0462038	High	5.51951	1	0.10856	-1.04289	-0.776378	-0.834122	0.443251	0.277647	-1.39345	-0.713515	0.362621	0.549963	-0.793471	-1.63575	0.13013	1.09866	-0.475761	0.837519	0.119076	0.677282	-2.02327	-1.98265	0.511768	-1.08178	0.0890667	0.26576	-0.962487	0.84454	-1.47362	-1.15217	-1.18326	0.117233	0.343187	0.161918	0.0556975	-0.710721	1.10977	-0.632762	-0.428171	-0.487862	-0.323934	-1.30433	0.285182	-0.764641	-0.534201
37	SAM1bcc62d8290c	Validataion	-0.424346	Low	18.6283	0	0.613157	0.502447	1.59977	0.233503	-2.49604	-0.707048	-1.28869	2.81441	-3.88189	-2.49533	-2.15494	2.99402	2.16034	-0.333153	-4.12367	-4.91	1.47985	-3.70568	-0.308145	-0.212653	-1.8823	-2.17881	2.30936	-1.08288	-1.74107	-3.3127	-1.36436	-1.12391	-0.239736	-0.752687	-2.39939	-2.19498	0.00556337	2.9209	-1.25695	-0.684825	1.62324	-3.84536	-1.12566	-1.23974	-1.86311	-0.660533	-1.51538
38	SAM1c0ecfb3eb63	Validataion	-0.0818331	Low	5.84805	1	-1.49278	2.75255	0.301111	0.546142	0.848863	-0.560993	1.28263	0.601205	0.525669	0.758677	1.3328	0.157462	1.24752	1.62299	1.26791	0.435785	0.138204	1.03204	1.21356	1.00229	-0.0753523	1.02635	-0.222102	1.75723	0.555785	1.71238	1.23832	0.57385	0.0330841	-0.156435	0.807278	0.569964	-0.260162	0.91959	1.279	0.0176774	0.700443	1.73383	0.711974	0.870292	-0.00705354	1.05412	-0.0976115
39	SAM1c8b086175ca	Training	0.0383808	High	20.7639	1	-0.631828	-0.937317	1.26177	1.41298	0.395823	-0.651772	-0.69622	0.674534	0.0749958	0.704706	1.03483	1.38958	-0.584272	0.577788	1.49772	1.23066	-1.02506	0.534547	-0.649555	-0.265483	0.293919	-0.236617	-1.12937	1.48203	2.05532	1.00232	1.03971	1.18297	-0.171688	-0.683181	0.287393	0.489656	-2.06266	0.678043	0.715788	0.808353	-0.00521739	-0.278722	1.24906	0.119829	0.412076	1.2773	0.273666
40	SAM1dda30f1c5be	Training	0.00736841	High	21.2567	0	0.290273	-0.438913	2.18241	1.55713	0.341966	-0.640306	0.846176	0.646494	-0.12253	0.837911	-0.237227	-0.209609	1.03655	0.643613	0.735367	1.99494	-1.11813	1.09486	0.527002	0.0586835	-0.451596	1.04409	-0.615474	0.74944	0.929201	-0.185913	0.292628	-0.169598	0.411812	-0.603295	-0.7839	0.510138	-0.873402	-0.697829	0.700271	0.303239	0.248806	0.66976	0.417564	0.673605	-0.575255	0.405924	1.27302
41	SAM1e9c4d1d39ae	Training	-0.0745657	Low	12.4189	1	2.0139	-0.601575	-1.65859	-1.47392	1.33089	-1.13286	0.295102	-0.195297	1.20488	-1.52041	-0.479368	2.1646	-1.42958	0.450144	0.430334	-1.73653	-0.313967	0.183467	0.726261	0.563903	0.34834	-0.291917	0.833915	-0.529919	0.207224	-2.04592	-0.929222	-1.23698	-1.07878	-0.61805	0.275674	1.2727	0.912528	2.24801	0.419664	-0.0409899	0.412094	-0.631789	-0.298396	-0.579621	-1.95136	0.213145	-0.592275
42	SAM1f3c93814cb9	Training	0.0549527	High	1.44559	1	-0.10884	-0.913007	-0.430532	-0.475923	-0.942459	-0.308574	-0.610512	-0.735504	-0.534574	-0.078096	-1.2144	0.499997	0.0165038	0.813033	-0.881729	-1.35405	0.219193	-0.173472	-0.0745203	0.211001	0.213556	1.09267	-0.951995	0.502102	0.0564348	0.0838343	1.7451	-1.0531	0.662435	-0.0636762	0.688305	-0.581634	-0.248073	0.0329725	-0.823434	1.32355	2.33534	-0.751613	-1.16815	-0.723079	-1.72795	0.557014	-0.206792
43	SAM1f66db567eb5	Training	-0.0512944	Low	16.5914	0	-1.47379	0.287054	-0.639005	-0.608182	0.938011	-0.193667	0.461139	0.146104	0.345306	-0.0164729	-0.227313	0.616265	-0.512109	1.43016	0.139569	0.935196	1.07194	0.219698	0.698414	0.758448	0.0541133	0.150565	0.0375771	1.0606	-0.391898	-0.0864594	1.14928	0.620013	0.112576	0.360019	-1.34081	0.782136	0.142249	0.536569	0.806099	-0.725513	-0.336941	1.08435	-0.327974	0.438902	-0.606331	0.513336	0.130534
44	SAM1f83ebd6be9b	Validataion	0.0584694	High	3.5154	1	0.0499394	-1.04289	-0.909901	-0.796063	0.518861	1.3398	-0.820135	-0.112574	-0.286548	0.175877	0.623467	-1.19562	-0.732136	1.51178	-1.23896	-0.817401	1.58478	-0.0117879	-1.23794	-1.18771	1.22396	-1.54808	0.290722	-0.415483	-0.677591	-0.756237	-0.709624	-0.761564	-1.85989	-1.19472	0.982029	0.492383	1.22809	-1.2467	1.5911	-0.78235	-0.513649	-0.367181	-0.104255	-0.215012	-0.193365	-0.0848884	-0.90246
45	SAM1fa6bcb7fc48	Validataion	-0.0863554	Low	22.7351	0	1.04092	1.76624	-1.52754	-1.4785	-0.792908	0.709971	0.887917	-1.93794	-0.673848	-0.276325	0.0604275	-0.905552	-0.508316	-0.945788	-0.271079	0.316453	0.638454	-0.800236	0.872353	0.487171	-0.0484978	-0.914374	0.950889	-1.11868	-0.617397	-0.641024	-0.724884	-0.065976	0.289754	-0.253211	0.723758	-0.834352	0.906874	-0.715031	-0.908155	-1.15438	-0.337733	-0.0157107	0.154572	-0.217386	1.7423	-0.63151	0.00699608
46	SAM203dcf14f927	Training	-0.0815374	Low	19.3511	0	0.274264	1.61866	-1.56723	-1.63765	-1.68139	-0.58604	1.22755	-1.98085	-1.05129	-0.244704	-1.15005	1.14503	-1.61873	-0.0675061	-1.16171	-0.438741	1.30587	-1.18432	1.60058	1.75204	-1.36706	0.0732614	0.674699	-1.34978	-0.682233	-0.893167	-0.061285	-1.41277	-1.10576	-2.10809	-0.387226	-1.83273	0.689417	0.303363	-1.3619	-0.499111	1.71221	0.256006	-0.863631	-0.835309	-1.67812	-0.127893	-0.834096
47	SAM2070b416069c	Validataion	0.0599963	High	8.01643	1	0.636517	-0.253167	0.260347	0.05777	0.588368	0.975398	-0.282519	0.15363	-0.141969	0.354081	-0.384323	-0.864524	0.644856	-0.0591206	0.186927	-0.340723	-1.11526	0.0326675	-0.0887195	0.0490454	-0.187913	0.0294758	0.43198	-0.653494	0.337599	0.12312	0.156602	0.0336663	-0.472788	1.16189	0.791004	0.703824	-0.283457	-1.15212	0.370525	0.237434	0.239332	0.995744	1.36459	1.4106	0.159327	-0.160747	-0.144514
48	SAM23095936e611	Training	0.0330114	High	2.23409	1	0.900221	-1.04289	0.0194207	0.0204397	0.546468	0.184749	-1.16858	1.14961	-0.13367	0.620924	-0.084054	0.116073	0.269888	-0.0610797	0.121105	1.24014	0.371274	-0.453238	-1.05827	-1.23084	-0.730324	-0.508039	0.650643	0.711535	0.135872	-0.135238	-0.748486	-0.685604	-0.885242	0.482056	-0.618843	0.611084	0.817006	-0.419366	-0.689009	-0.399516	0.459341	-1.64247	1.09306	0.340985	1.06911	-0.520572	0.263597
49	SAM23aa15d4a0b0	Validataion	0.0976768	High	5.71663	1	0.538005	-0.947827	0.714243	0.731602	0.152868	-0.858242	-1.36001	-0.238579	0.474414	0.0714545	1.051	-1.2764	0.0232015	0.573911	-0.649505	0.174974	0.364834	0.280532	-1.16165	-0.47327	1.26616	0.00863573	-0.16488	0.171391	0.923723	-0.197819	-0.389283	0.00102898	0.85434	1.26178	0.783078	0.454816	-0.0696668	-1.12382	0.42903	0.551882	0.240201	0.618586	0.735163	-0.903335	0.431878	0.0167226	-0.22163
50	SAM25510f300d79	Validataion	0.0195706	High	20.6982	0	1.48696	-0.866045	-0.998207	-1.04607	0.611055	0.463939	-0.954937	0.030086	-0.172071	-0.437523	0.351165	0.728779	-0.0752115	-0.00481961	-0.310737	0.201947	0.130362	2.1237	-1.15291	-1.16492	-0.736588	-0.789976	0.317303	0.125051	-0.245804	-1.16288	-0.705151	-0.967062	-0.479702	1.55602	-0.323716	0.0926354	0.764447	0.329097	0.635386	-0.922316	-0.279073	0.0656587	-0.189747	-0.364424	-0.839017	-0.081041	-0.20356
51	SAM2570ff4aae6e	Training	0.020307	High	22.3737	0	0.590189	0.175678	-0.761377	-0.604735	0.814976	1.2937	0.989894	0.288362	1.69655	0.566304	1.55105	0.542208	0.954066	1.35932	0.525658	-0.118084	0.839072	0.987569	0.909859	0.571274	1.74792	0.156825	-1.72465	0.168443	0.262531	0.844851	0.139448	0.516347	0.0079521	-0.660634	1.32525	0.639815	-0.829313	0.36356	2.73603	0.296891	0.360381	1.44031	-0.688565	0.193201	-0.0651991	1.1861	-0.0644857
52	SAM26104d5adc89	Training	0.0608634	High	5.38809	1	0.0573575	-0.350156	1.18067	1.26802	1.76836	-0.0686595	-0.88523	1.05801	1.91118	0.626497	0.928637	-0.98995	1.0658	1.70852	1.5877	1.38619	-0.34575	0.366411	-1.27806	-1.19956	0.547202	-0.263264	-0.726204	1.05474	1.56201	1.69861	1.84545	1.5904	-0.275276	-0.899666	1.15879	1.90166	-0.358577	-0.896998	0.127582	0.969018	0.768215	1.148	0.953147	0.464025	1.54934	1.8393	-0.250743
53	SAM2624229effe8	Training	-0.0251609	Low	2.56263	1	-0.0793314	0.420534	0.867417	0.524625	0.966544	1.32238	0.142466	1.42205	-0.0365718	1.49544	-0.292308	0.098814	0.601603	0.184175	2.13324	1.04665	-2.27927	0.524143	0.0593983	0.090092	-0.0643259	0.00664578	-1.34472	0.351616	1.87684	1.4458	0.92381	1.55766	0.411468	-0.854002	1.53689	0.954859	-2.09178	0.448008	0.504349	0.750005	1.3178	1.11815	1.59586	1.23125	0.887767	0.829466	0.409886
54	SAM27299aed7681	Training	-0.0270488	Low	18.8583	0	1.67405	-1.04289	-0.755668	-0.633807	-0.0596599	-0.628087	-0.397342	-1.42157	-0.763029	-0.110731	-1.43438	-0.0816498	-0.851268	-0.899764	-0.30804	0.851612	0.18778	0.123891	-0.266494	-0.528742	-0.216564	-1.00732	0.981054	-1.77262	0.156556	-1.01341	-1.23863	-1.92253	-1.27432	-0.616782	-0.217348	0.0695865	0.549776	-0.533259	-1.4134	-0.871922	0.469353	-2.52677	0.550266	-1.1277	0.450887	-0.656222	-0.240923
55	SAM28687037e4ff	Training	-0.0242188	Low	21.5852	0	-1.87268	1.9127	1.14499	1.38091	1.32763	-0.682126	1.74738	1.37428	0.387911	1.23002	0.182187	-1.00309	-0.345081	0.78498	1.84903	0.42281	0.579511	0.460953	1.84214	1.38943	0.0233421	0.766531	-0.391926	1.50882	0.249529	0.707474	0.71468	0.637932	0.332277	-0.369577	0.675685	1.48111	0.248941	-0.771288	0.666565	-0.130854	-2.12743	0.796891	0.614866	0.584184	0.371217	0.962858	-0.298221
56	SAM28e6031ac18b	Validataion	0.00699954	High	9.23203	1	0.789924	-1.01928	-1.0145	-0.96762	0.456032	0.761597	-1.48608	-0.917617	-1.47077	0.783856	0.419958	-0.993014	1.75118	0.23478	-0.334675	-0.0405312	-0.272307	0.878467	-1.93957	-1.64519	-0.418561	-1.4659	0.419967	-0.103457	-0.718345	-0.369645	-1.06464	-1.18208	-1.15005	0.369687	-0.67926	0.363316	-0.41799	-1.30965	-0.415326	-1.40834	-0.711246	-0.705086	1.5661	-1.40927	0.95241	-0.543818	-0.666827
57	SAM297c0301e861	Training	0.0654444	High	8.08214	1	-1.12358	-0.631892	0.705959	0.977867	0.299447	-0.345269	0.651301	1.17416	0.545801	0.179818	1.15432	0.931	0.434027	0.695212	1.20106	0.769393	-0.0202255	0.446668	0.654472	0.592214	-1.37294	0.695978	-0.562254	1.77517	0.537356	0.607631	1.45645	1.32478	0.247763	-0.805277	-1.55054	0.338815	0.245641	0.949357	0.209727	0.550514	-1.03608	0.133609	0.680536	1.6526	-0.0787467	0.946288	-0.283135
58	SAM29da928587ad	Validataion	0.0322098	High	2.59548	1	-0.412489	-0.498938	0.971518	0.676724	1.87279	-0.562419	-0.857709	0.476284	2.04986	1.31211	0.186572	-0.416293	1.14111	0.332615	0.386328	2.19691	-1.17213	0.616054	-0.407785	-0.213011	-0.209739	0.702502	-0.93515	0.220475	2.64613	0.692123	1.54908	2.45799	0.692361	1.21627	0.561817	1.75498	-0.983564	-0.361092	1.20179	2.08806	-0.773308	1.35631	0.531421	1.49137	1.7948	1.40425	0.431946
59	SAM2b672f4336c7	Training	0.0787802	High	15.3101	1	0.759519	-0.63066	1.10181	1.10038	0.233381	0.454541	-0.530087	-0.939351	-0.0359325	-0.187056	1.04371	-0.849686	1.9995	-1.62243	-0.647117	-0.409394	-0.748501	-0.237732	-0.7252	-0.407214	0.300646	-0.493154	-0.761555	-1.42864	-0.324363	-0.228596	-0.448224	1.30282	-0.107325	1.29209	0.601627	0.127288	-0.285065	-1.0199	-0.373736	1.52796	-0.195348	0.131333	-1.90811	0.638589	1.4325	0.830947	-0.0640561
60	SAM2bba8cb35e48	Validataion	0.0571266	High	10.4805	1	0.166236	-0.551388	-0.0698125	-0.431264	1.10944	-0.923577	-1.093	0.356632	0.227693	0.125099	0.481526	-0.734004	-0.284744	0.244623	1.87543	0.325099	-1.40653	-0.739046	-0.965317	-0.491095	-0.956581	0.190442	-0.609402	-0.376309	1.20726	0.00466437	-0.182081	0.87736	-1.21983	-1.16178	-0.849452	1.31902	0.0859918	-0.690638	0.250713	0.284426	0.16372	0.0963213	-0.23847	0.728948	1.45262	0.459174	-0.68289
61	SAM2c9586161ce6	Training	-0.00421433	High	11.269	1	1.76963	-1.04289	-0.964275	-0.7514	-0.289996	0.461758	-0.97209	-0.813499	-1.07399	-0.879401	0.869175	0.638663	0.107937	-0.989326	-0.253939	-1.09151	0.430053	-0.961631	-0.881374	-1.33609	-0.032744	-2.28613	1.98248	-1.69719	-1.50757	-1.10453	-1.7454	-1.53117	-1.22485	-0.777473	0.188984	-0.447621	0.901337	0.0506609	-0.723799	-1.30493	0.041768	-1.4127	-0.66639	0.471731	-0.447348	-1.92179	-0.819975
62	SAM2dc3f04e45e9	Validataion	-0.276458	Low	10.1848	1	-1.10457	3.53162	-0.640579	-0.911168	-0.414757	0.364519	1.70186	-1.39414	-1.94925	-1.42619	1.61897	0.667508	-0.0962928	1.60766	-2.3193	-0.830531	-1.09891	0.2681	1.59155	1.09412	0.0157221	0.908713	0.537957	-2.03759	-0.64025	-0.397886	-0.0488575	-0.29041	0.663484	0.589688	-0.537332	-0.789703	0.101018	1.17557	-1.10058	-0.463932	-1.43141	-2.25431	-1.79863	-1.32591	-0.233228	-0.16442	-0.305722
63	SAM2dc578e0165f	Training	0.0570163	High	1.97125	1	0.542086	-0.512655	0.036017	0.666183	0.162952	0.509329	0.747313	0.359541	-1.30927	-2.50777	-0.588916	-0.342733	0.589047	-1.63656	0.834983	-0.753587	-0.974537	-0.369839	0.132737	-0.162449	0.498846	1.24199	1.19972	-0.734756	0.472548	-1.05325	-1.06687	-0.857956	0.181572	0.566401	-1.27083	0.0322	0.78587	-0.210058	-2.24139	0.162289	-0.449381	-1.02154	0.701592	0.991758	2.00719	-0.216803	0.874037
64	SAM2de7cffb5f72	Training	0.00872591	High	1.83984	1	1.53362	-0.898274	-0.9931	-0.799861	-0.633878	-0.203471	-0.819232	-0.00213831	-1.02599	0.651909	-1.65217	-0.0154801	-0.704205	-0.561907	-1.45274	-1.13342	2.55401	0.0689508	-0.00179461	0.25784	-0.342987	-0.206125	0.27162	-0.872937	-0.824963	-1.64346	-0.232354	-0.31606	-0.085323	-0.343921	-0.368551	-0.811492	0.640469	0.106003	1.48819	-0.698595	-0.916577	-0.0127079	-1.19536	0.156763	-1.64022	-1.06879	-0.271893
65	SAM2e7aa8fa0ab3	Validataion	0.0195452	High	7.72074	1	0.344086	0.588586	1.24801	1.15376	-0.343823	-0.484114	1.35412	1.38691	0.78173	-1.13482	-0.664258	-1.41997	-1.4829	-1.07375	0.569566	-0.375105	-0.177124	-0.729301	0.491741	0.177159	0.200001	-0.383575	0.530903	-0.714256	0.129965	0.492869	-0.239635	-0.184785	0.349701	0.881737	-0.41395	-0.296132	-0.521022	-0.795724	-0.172365	-0.039844	2.6618	-0.880948	-1.19093	0.123573	0.448293	0.234143	-0.444666
66	SAM2e9ac0b1b250	Validataion	-0.199937	Low	22.1437	0	0.411547	3.17767	-0.159229	-0.175338	-1.88303	3.35999	0.877303	0.674974	1.07817	1.29944	0.829182	-0.142519	-0.227806	-3.55234	-0.480636	-0.409543	0.257787	-0.252947	0.732736	0.832933	2.876	1.05504	1.04591	0.00929253	-0.149255	-0.767181	-1.80626	0.162033	2.71736	2.12564	-0.712632	-1.6103	1.02105	0.419817	-0.88058	-0.880101	-1.28799	-0.24468	-0.743443	-0.39457	-2.53869	-1.73546	2.50387
67	SAM2eb07dedf07f	Training	-0.0601652	Low	20.501	0	-0.771882	1.23229	-0.419187	-0.213431	-1.60548	0.505519	1.60255	-0.724947	-1.05373	-0.812403	0.434977	0.946566	-1.39583	-0.747628	-1.08148	-0.55668	0.283062	-0.132785	1.37932	1.53972	0.272165	0.234868	-0.920833	0.274985	-1.75936	-0.219173	0.344355	0.374984	0.136594	-1.3586	-0.904091	-1.10773	0.284269	1.37989	0.330769	-0.531008	-0.501892	0.0499166	-0.252964	-0.118689	-1.08721	-0.837107	0.33219
68	SAM2f228939632f	Validataion	0.0470114	High	7.88501	1	-0.437864	0.182858	0.101721	-0.160517	0.578525	0.124719	1.25398	-0.123901	0.0252394	-0.371819	0.176731	0.284023	2.27569	1.83855	0.553541	0.59945	-0.845951	-0.138027	0.517006	0.465555	-0.321274	1.39088	-1.84986	1.20715	0.56173	1.96094	0.352486	0.56476	1.02435	2.0955	0.387089	1.02367	-1.45191	0.502059	0.982919	1.59393	-0.939617	0.644416	0.462857	0.819467	0.365977	1.73037	-0.0669092
69	SAM30b5c6c54cf7	Training	-0.0494876	Low	9.26489	1	-0.453478	-0.371004	-1.80909	-1.41608	-0.364195	0.848107	-0.629263	1.65273	1.02094	0.973699	2.63775	0.856157	-0.757084	-0.223942	-0.594274	0.422144	-0.220954	-1.27445	-0.256746	-0.0559222	0.735474	0.434548	1.91733	1.58818	-1.26084	-0.813815	-0.206335	-0.353527	-0.399199	1.03203	0.0292681	-0.394983	0.625453	1.24378	0.34649	-1.01376	-0.162976	-0.592728	0.595569	-0.412915	0.362306	-0.934325	0.0372172
70	SAM30cf07d4874f	Training	-0.00664224	High	11.6632	1	-0.35206	-0.88667	0.691798	0.607968	-0.548983	-0.658642	-0.0875412	0.246929	0.73851	-0.549196	1.11847	1.30967	-0.923432	0.578059	0.455267	-0.608055	-0.663122	-0.179615	0.30144	0.552999	0.226392	2.81061	-1.56306	0.188564	0.740753	1.57893	0.830396	0.821803	2.19795	-0.758853	-0.271918	-0.342173	-0.258737	1.89782	0.35446	0.988294	1.40172	0.618021	-0.267502	0.379996	-1.05562	0.0296857	2.35242
71	SAM31291c256373	Validataion	-0.0315153	Low	1.1499	1	-0.717545	-0.0557348	0.113567	-0.227481	-1.0492	3.18768	0.8017	0.180981	-0.519011	-1.01653	-0.358793	2.00673	0.240421	1.51849	0.589146	-0.0608348	0.486887	-0.685374	0.375563	0.370757	-1.56621	1.16225	0.0303304	1.44436	0.462588	1.56337	1.25995	0.364446	-0.351002	-1.28455	-0.464006	-1.05405	-0.157311	1.99509	-0.542551	1.13981	0.813851	-0.232534	-0.613654	-0.38251	-0.756471	1.00235	-0.47623
72	SAM31d9176e11fb	Training	-0.0572483	Low	17.117	0	-0.327322	0.998639	-1.37864	-1.03686	1.08925	-0.172346	0.801044	0.355346	0.12779	0.075352	-1.34086	-0.59072	0.0419694	-0.712026	-0.235612	-0.293889	2.1894	-0.776113	1.15614	1.07122	0.955497	-0.00499296	0.552886	-0.0802785	0.113104	-0.592719	0.169577	-0.6234	-0.327832	0.993841	-0.237326	0.791261	-1.15949	-0.669378	-0.553126	-0.509338	-0.550719	0.589835	-0.812608	-0.0879193	0.77853	0.269804	-0.555142
73	SAM31f41dd0d6ca	Validataion	0.0578675	High	8.27926	1	1.04223	-0.37081	0.0800033	-0.0555241	0.719521	0.344371	0.0543028	1.10984	0.375443	1.50273	0.803043	-1.26742	0.2689	0.329171	0.318661	0.93902	-0.209251	1.16145	0.11167	0.540565	0.25997	0.635604	-0.619578	1.55194	0.48901	0.50621	0.0597591	-0.229692	0.378241	-0.423778	0.136777	0.457888	-0.36328	-1.01314	0.265648	0.386414	-0.345524	0.110921	1.23688	0.145801	-0.722384	0.655851	0.558136
74	SAM3330c03fdf00	Training	-0.0529755	Low	19.1869	0	-0.611076	0.109199	0.491289	0.428929	-2.4628	-0.429228	1.56137	-0.600212	-1.05442	0.138282	0.226441	0.327741	-1.17593	-2.03638	-1.24624	0.0336728	-0.107078	0.0917132	1.05979	1.37764	-1.86313	0.0057849	0.732663	-1.43125	-3.01293	-0.962791	-1.04683	-0.638725	-0.0926808	-1.11217	-1.41969	-2.40827	1.3642	1.30465	-1.36088	-1.00629	-0.325992	-0.664678	1.59581	-0.0492815	0.594837	-1.97718	0.923991
75	SAM34430ef08e5b	Training	-0.0227439	High	18.1684	0	0.392527	-0.628839	-0.185173	-0.411464	-0.350896	-0.332001	-0.131281	-0.639234	1.819	-0.543333	-1.27973	-0.716851	-0.754422	-0.59243	-0.312039	-0.951444	-1.71518	-1.35812	-0.162353	0.603412	-1.55609	-0.214343	-0.0898899	-0.204299	0.115599	-0.529764	1.11315	0.845505	-0.283278	-0.838842	-1.39202	-0.457555	0.0126137	-0.115987	0.498332	-0.094344	-0.534129	1.42243	-0.345905	0.707954	-0.594937	-0.987777	0.0183224
76	SAM36851bc8b9ae	Training	0.00923808	High	3.54825	1	0.307884	-0.756371	0.451157	0.323421	0.576258	-0.412393	-0.436367	-0.179755	0.523836	1.00717	-0.0270009	-0.376795	0.281884	0.17307	-0.0474281	0.129601	-0.0555603	0.159043	-0.385622	0.00609822	0.873639	-0.30942	0.727506	0.0486648	0.934673	0.475601	-0.0746887	0.376747	-0.569479	-0.494758	-0.0874501	0.412002	-0.073599	-0.62846	-0.208264	0.494391	2.38059	0.819952	0.456245	1.14361	0.348699	0.26174	-0.188602
77	SAM36a9225b0222	Training	-0.0834726	Low	23.8193	0	-1.09697	2.47136	0.827772	1.06822	-0.610165	-0.501562	1.67213	0.0656634	-0.855722	0.421847	0.631056	0.416346	-0.578183	0.782936	1.4377	1.16373	-0.417725	-0.912169	1.34746	1.3666	-1.2657	0.520559	-0.929207	0.733688	-0.442308	1.3443	-0.214454	0.255566	0.180682	-1.77937	-1.59133	-0.769371	-0.496154	0.618047	0.0431402	-0.237694	-0.374737	0.0610056	0.518215	0.711157	-0.10123	0.881252	0.123165
78	SAM36d87392593b	Training	-0.00879056	High	23.6879	0	-0.509505	0.367981	0.531608	0.931724	1.55141	0.847089	-0.289472	3.01444	-0.484176	-0.803803	0.348243	1.52506	0.62488	-1.29601	0.633646	1.20667	1.19806	1.20867	0.11782	0.34681	0.51087	1.20305	0.244376	0.726549	0.51165	-1.18923	0.00160246	-0.00982283	0.30946	-0.51944	0.173466	1.70039	0.147979	1.62959	-0.284458	0.455549	-1.68287	-0.38086	0.682023	-1.24763	-0.151011	1.06474	-0.45035
79	SAM3779e979db6b	Validataion	0.116788	High	1.31417	1	-0.194746	-1.04289	0.974158	0.683943	0.068951	0.462206	-0.984196	0.885919	0.301691	1.02813	0.722465	-1.50713	0.235145	0.720164	0.861622	0.500187	-1.22007	0.482081	-0.723504	-0.301918	0.551836	0.320306	-1.41523	-0.42203	1.23539	0.966404	0.867989	1.44256	-0.444	1.83618	-0.0318291	0.211285	-0.510861	-1.27536	0.273746	2.64864	-0.140183	0.960689	0.932498	1.36415	1.11851	1.21241	0.306829
80	SAM3785587846ce	Validataion	-0.0547025	Low	7.06366	1	-0.00769866	-1.04289	-0.145754	-0.511759	0.409867	-0.684266	-0.506697	0.751884	-1.13339	0.290354	-0.334012	0.209157	0.663911	1.36059	-0.825521	0.845034	0.493442	0.501704	-0.669015	-0.822946	-1.11068	-1.00243	-0.231074	0.170559	-0.326803	-0.95488	0.55754	-0.463788	-0.594381	0.405442	0.130134	0.756979	1.28348	0.268588	0.0405193	-0.951577	-0.881431	0.0836413	1.24752	0.189341	1.20823	-0.768205	-0.335936
81	SAM3894ac3956a5	Training	0.0904036	High	2.10267	0	0.675283	-0.664816	1.02205	1.18173	-0.0640516	-0.861912	-0.5416	0.0726325	-0.46202	0.395683	1.16292	0.687437	1.01607	0.0430369	0.316836	0.441837	-0.79591	-0.360817	-0.119375	-0.0148949	1.23504	0.226737	-0.906638	0.483301	0.96107	1.17138	0.271308	0.557792	-0.159318	-0.229842	-0.145152	0.313375	-0.261967	0.973829	1.2033	1.16539	0.240704	0.1453	0.0724709	-0.577345	1.16656	0.630493	0.0788873
82	SAM39eb94fa504d	Validataion	0.0461559	High	17.9055	1	-0.119588	0.0302634	1.04546	1.08248	1.31099	2.79693	0.602336	0.150725	-0.851642	0.394021	0.580772	1.4309	0.347691	-1.86196	0.0886782	0.232383	-0.581166	3.58584	0.391142	0.278418	0.371417	-0.186173	-0.460816	2.20469	-0.159825	-1.32805	-0.137994	-0.943502	0.332632	0.863568	-0.0489457	1.20927	0.0849234	1.08949	0.0340331	-0.264304	-0.676212	0.193979	-1.06146	-0.62264	-0.586053	0.131057	0.260341
83	SAM3a1c9632ff7b	Training	-0.0946633	Low	16.0329	0	0.935011	-0.301018	-0.696722	-0.655866	0.493429	1.97252	-0.610956	-0.879582	-0.0368522	0.73797	-1.18172	0.245723	-0.0883785	-0.70571	-1.20572	0.692467	0.642302	-0.816509	-0.59231	-1.07684	-2.0181	-1.24524	-0.71358	-0.0533678	0.758656	-0.587867	-0.229362	0.0768407	-1.01968	1.65588	0.0107524	0.355231	-0.410179	-0.366635	0.206056	0.0844053	-0.0512307	-0.26896	-1.11113	0.0846869	0.583372	-0.561037	-0.0245439
84	SAM3b1066e5801b	Training	-0.0414035	Low	15.6386	0	0.4928	-0.374253	0.515103	0.373567	-2.30616	1.26022	-0.0528515	0.277689	-0.575391	-0.0773426	0.483877	0.0600251	-0.447234	-3.03402	-0.163001	-0.73218	-1.10838	-0.138051	0.350892	0.96758	-1.25139	0.0885021	-0.201246	-1.19886	-2.24588	-0.452586	0.256433	0.284729	1.59854	-0.0251722	-1.22215	-1.91837	0.567805	0.601519	-0.217724	0.337934	-0.0645889	-1.17452	0.694484	2.36604	-0.0763017	-1.4587	0.114467
85	SAM3b15b4c6311d	Training	-0.194385	Low	21.4538	0	-0.956718	3.6898	-0.0327513	-0.0256008	1.05991	-0.381346	1.19856	-0.862092	-1.02817	-0.248909	0.542613	0.610283	-0.569428	0.175262	-1.03546	0.708879	1.26383	1.28462	1.87677	1.28134	-0.286854	-0.237061	-0.289752	0.856355	0.16588	-1.14558	0.0708593	-0.511395	-0.397628	0.155939	-0.830119	0.748097	0.0732933	0.512904	-0.508231	-0.568088	-1.07039	0.172892	0.454199	-1.24566	0.097029	1.13471	-0.863055
86	SAM3cb94b0d5297	Training	0.111373	High	5.05955	1	1.14111	-0.00721552	2.10971	2.17608	0.336101	0.543699	0.906118	-1.05024	-0.628041	-0.577782	0.896373	0.0605206	1.30615	-1.94502	0.361108	-1.3308	-1.5157	0.845136	0.324622	0.437475	0.350558	0.849601	-1.08714	-1.32195	-0.739611	-0.329137	0.763873	0.728243	1.52937	3.19452	1.06457	-0.0310599	-1.41458	-0.373312	1.54169	2.16093	0.732935	1.02605	-2.70072	0.0384607	0.78411	0.0852704	0.472215
87	SAM3e04eb914f3d	Validataion	-0.0864041	Low	17.2813	0	0.967816	2.04939	0.469512	0.338632	0.206816	-0.514471	1.4939	-0.564465	-0.387158	0.955832	0.436824	-0.189464	-0.0441158	-0.852199	0.227394	0.522825	0.226109	0.419538	1.1211	1.19986	0.000539449	0.29497	0.0143032	0.293556	-0.237421	-0.141475	0.309324	-0.236215	-0.258797	-0.52841	-0.216463	-0.0917076	0.027299	-0.0675795	-0.762854	0.0160151	1.17914	-0.430902	-0.273296	-1.30216	-0.980747	0.619085	-0.059405
88	SAM3e8baff50d7a	Training	0.0236847	High	6.96509	1	0.42107	-0.774832	1.8228	0.443222	-2.09417	-1.30731	-0.385672	-1.08283	-0.649695	-1.66518	-2.60306	1.22495	-0.202565	-2.18631	-3.38931	-1.53167	-0.398575	-1.50735	-0.233827	-0.88818	-0.0731612	-1.65177	-0.0413584	-0.647572	-0.108427	-0.930101	0.583484	0.314168	1.58519	-0.0506983	-0.448957	-1.88544	0.0699652	1.84893	0.142944	-0.71198	-1.38877	-1.35538	0.04892	0.49994	-2.00406	-1.49556	-1.26756
89	SAM3ee5dcd894f0	Training	0.0386343	High	8.70637	1	-3.37862	-1.04289	0.151283	0.0179463	0.0866789	-0.600326	-0.27685	-1.00299	-0.361445	0.470854	1.02841	-0.145826	-1.11303	1.40737	-0.362723	1.02733	2.02817	0.92577	-1.35718	-1.0068	0.810864	1.58012	-0.61319	0.992742	-0.156148	-0.641858	0.0210387	-0.769127	-0.225981	-0.577929	0.127504	-0.123783	0.215868	-0.630635	-0.420025	0.59379	-0.0365391	-0.0986097	-1.95753	-1.2046	-1.1534	1.01666	0.366972
90	SAM3f2033c90438	Training	-0.0855322	Low	0.821355	1	-1.833	1.12332	0.0769323	0.107005	-1.39952	2.55706	0.754983	-0.0392804	-0.324957	-0.834752	1.00228	0.936037	1.66353	-2.39057	-0.471481	-0.889087	-0.42566	0.369041	0.248843	0.24529	-0.129198	-0.264765	-0.917774	1.30718	0.540481	0.144694	1.43564	0.146961	-0.0501532	0.548923	-0.726513	-1.48177	-0.12831	1.49736	0.174793	1.13606	0.816079	-2.3732	0.756813	0.630581	-1.18182	-0.762395	-0.0565027
91	SAM3f446449bf81	Training	-0.188874	Low	0.755647	1	0.591546	5.26661	0.0362078	0.199955	0.0987585	-0.12896	1.17885	0.344921	-1.28586	0.557004	-1.11344	-0.839784	-0.0555866	-0.302045	0.737373	-0.929681	0.551942	0.217827	1.09921	0.938823	-0.147178	1.39609	0.392913	0.0667003	-0.0575966	1.88694	-0.804686	-0.355612	0.771677	-0.0225268	0.290475	0.0628968	0.621505	0.130129	-1.99232	-1.1113	-1.00752	0.25385	0.677882	0.257539	-0.541648	-0.0223493	0.559139
92	SAM415f36ad349e	Validataion	0.17579	High	17.9713	1	-0.472171	-1.04289	1.9875	1.94671	-0.673191	-0.311488	-0.706223	-0.596874	1.40149	-0.140071	0.293754	0.171925	0.267918	0.598597	0.694649	0.688383	0.428175	-0.325043	-0.610482	-0.383864	0.379896	2.08641	-0.421122	0.840351	-0.937785	-0.247218	0.659022	0.25906	2.1136	-0.218332	0.247311	-0.350061	0.0988181	0.0217246	1.05331	0.94046	-1.17013	0.732347	0.608485	0.266467	-0.713791	0.357628	2.79798
93	SAM4305ab968b90	Training	0.00715846	High	1.41273	1	0.149475	-1.04289	-0.930651	-0.91891	-0.22666	0.222691	-2.10878	-1.90683	0.128545	1.25007	-0.617524	0.908562	-0.418928	1.56326	-0.0799718	0.127833	0.871144	0.14815	-2.40938	-2.72152	1.69211	-1.49515	1.76594	-1.30272	-1.15949	0.156132	-2.18447	-1.4522	-1.07892	1.13145	-0.448152	-0.474846	0.702297	0.546578	-0.627751	-1.28739	-0.0137375	-1.47942	-0.648212	-2.37258	0.363339	-1.09698	-1.19733
94	SAM4501e41e4751	Training	0.0897454	High	1.11704	1	-0.562907	0.00636318	1.12117	1.3025	1.07602	-0.467225	-0.422134	1.56178	0.0353108	0.621153	0.436748	-1.0079	0.227817	-0.786393	1.34302	1.47578	-1.5484	1.68411	0.246887	0.462287	0.548735	0.898579	-0.353868	1.467	0.931692	0.390091	1.78978	1.43759	1.86198	2.04199	0.591821	1.03667	-0.336734	-0.612703	0.387234	2.07742	-0.393602	1.22631	1.25545	1.58727	1.06899	1.52587	0.821743
95	SAM4581bac493af	Validataion	-0.0156035	High	20.0411	0	-0.471953	0.279667	-1.501	-1.65586	-1.07145	-0.630647	1.44021	-1.47967	-0.250418	-0.543971	-0.343015	0.394698	-0.272845	0.140044	0.508472	-1.6932	1.90262	-1.17607	1.23628	1.51108	-0.141614	0.349475	-0.742071	-0.897917	-0.625694	-1.06766	-0.455976	-1.38002	-0.245926	0.260177	-0.271991	-1.16872	0.517219	1.0439	-2.3561	0.137941	0.973418	-1.06619	-1.91499	-0.566252	-1.12251	0.22991	-0.862005
96	SAM45c8e6412c66	Validataion	-0.00639585	High	3.48255	1	-1.29043	0.405534	-1.54234	-1.2431	0.116132	1.02379	1.43727	1.83827	0.644439	-0.00450094	0.558054	-0.0895328	-0.787866	-0.420964	0.00793824	0.546666	1.57254	1.82631	1.52653	1.22781	0.283994	0.072836	0.341584	1.56707	-0.176785	0.128476	0.169691	0.194819	1.15363	1.59089	-0.734815	-0.171936	1.02142	-0.515273	0.893496	-0.372648	-1.36811	0.61643	-0.193472	-0.0782861	0.188353	0.863	-0.131606
97	SAM468a9e1dc821	Validataion	0.0288189	High	3.8768	1	-1.41519	-1.04289	0.148797	0.409484	0.777052	-0.694372	-1.59071	-0.284939	0.432307	1.18688	0.117551	1.33327	0.751774	0.381829	-0.0301293	-0.290116	-0.0965239	0.114698	-1.70875	-1.36415	1.50423	-0.122239	-0.957316	0.506885	0.504953	-1.16571	0.236426	0.053521	0.799968	1.21903	1.84553	0.792304	-1.58201	1.20793	-0.715313	-0.0769812	-0.117535	-0.379206	-1.57954	-0.483673	-0.0923426	-0.340421	-1.1745
98	SAM47fc46c3d6be	Training	-0.0042982	High	18.7269	0	-0.311651	0.802124	-0.764328	-0.53754	-1.19114	-1.06524	1.14277	-0.0320289	-0.530428	-1.00817	0.765498	0.0112649	-0.783501	-0.376683	-0.762687	-0.787111	0.311464	-0.738157	1.23771	1.39853	-1.31946	0.446939	0.378292	-0.054352	-1.16689	-0.884704	0.193551	0.36363	0.130956	-0.963836	-1.56373	-1.29731	0.631905	-0.083437	0.226564	-0.0168534	0.591416	-0.820879	-0.0832332	1.59077	-1.04247	-0.238079	-0.64846
99	SAM4918c524b83a	Validataion	-0.0511354	Low	0.62423	0	0.206421	0.618785	0.281561	0.661471	-0.0216621	-1.3572	0.0766959	-0.439958	-0.68772	-2.05533	-0.971587	0.685782	-0.648445	-0.276822	-1.09901	-1.06858	0.31809	-1.32694	-0.825346	-1.08212	-0.374972	-0.0203345	-1.29689	0.16897	-1.12888	-0.329299	-1.49893	-0.894902	-0.85778	1.40607	0.268399	-0.306815	-0.501996	0.881489	0.10674	-0.504405	1.74637	0.223058	-2.63313	-1.11984	-0.363114	-0.152641	-0.368359
100	SAM491e341d5a82	Validataion	-0.113314	Low	1.87269	1	1.1391	0.400653	-1.98742	-1.78696	-0.660107	-0.167553	-0.758496	-0.875109	-2.09391	-1.77721	-0.732251	0.289903	-0.354775	0.956697	-1.38148	0.0314346	0.606448	-0.07567	-0.258437	-0.612191	0.0131542	-0.578625	1.12023	0.202025	0.0806221	-1.46145	-0.413618	-0.181133	-1.20865	-1.62043	-0.16728	-0.427764	1.43266	0.0286874	0.510385	-1.87251	0.634548	0.625543	0.482023	-1.10426	0.104703	-1.70991	-0.263262
101	SAM49d48750e294	Training	0.0394127	High	9.85626	1	-0.18165	-0.901419	0.0525482	-0.0906912	0.62718	0.0787807	-1.08712	0.254027	0.253244	0.376257	0.952127	1.31695	0.817151	0.925449	0.936656	1.36839	-1.09682	0.640704	-0.857421	-0.60289	0.954232	-0.582169	-1.11253	0.513526	1.63256	1.02584	0.357719	0.658228	-0.336511	-0.306132	-0.0759594	0.846262	-1.31779	1.12722	1.9454	0.672791	-1.05283	0.0925648	0.105702	0.412498	-0.919427	0.6473	-0.190599
102	SAM49f9b2e57aa5	Training	-0.000828787	High	7.45791	1	0.387133	-0.62343	0.735902	0.829122	0.214446	0.849981	-0.417531	-0.467087	-0.644683	0.0578653	-0.547773	-0.0437383	1.99328	-0.237088	0.109471	-0.708488	-0.804336	0.41726	-1.077	-0.737218	0.784818	-0.950257	1.28718	-0.672865	0.75638	-0.45612	0.331069	0.40553	-0.600404	0.365097	0.138162	0.0552028	0.518732	0.148758	-0.584384	0.112437	-1.15135	0.695587	-0.290493	0.0448329	1.78123	0.462133	0.0452357
103	SAM4b0175e8db6e	Validataion	0.0917457	High	2.06982	1	0.0754205	-1.01476	0.916223	0.823159	0.551956	-0.19853	-1.10244	0.433962	-0.740062	0.846935	-0.201734	-1.6193	-1.07108	-0.398351	0.878121	0.829805	-1.39794	-0.411002	-0.370459	0.128687	-0.244308	0.677977	-0.30835	-0.825072	1.25853	0.0890315	0.943018	0.997527	0.124908	0.523121	0.312385	0.78769	0.221925	-1.28688	0.973361	1.52433	-1.57201	0.0201217	0.0907341	0.947216	0.681616	0.819913	-0.00594238
104	SAM4b7ea015fd9e	Training	0.00282586	High	13.2731	1	1.816	-1.04289	0.084196	0.102141	-0.270552	1.04472	-0.718241	-0.345811	0.0714274	-0.111543	-0.0620915	-0.591312	-0.0490149	0.0627965	-0.129687	-0.273682	-1.0127	-0.919329	-1.83632	-1.83659	-1.54063	-2.42363	1.38929	-2.57347	-1.20327	-2.15207	-2.84291	-1.76679	-2.17558	-0.120677	-1.2316	-0.277301	0.779288	-0.995641	0.380979	-1.69346	-0.94906	-0.773443	-0.133107	-0.496111	-0.44954	-1.38457	-0.0367083
105	SAM4caabd64e7fd	Training	-0.0369287	Low	15.7043	0	0.342988	0.413949	-0.295143	-0.349573	1.06764	1.53287	-0.336524	1.32175	-1.11209	0.665551	-0.0573644	-1.02583	1.05008	0.572322	-0.292004	-0.472351	-0.451442	1.34916	-0.0875444	-0.237956	0.892817	-0.284686	-1.04084	0.0879765	-0.366306	-0.700265	0.355073	-0.824885	0.538044	0.44854	1.06131	1.21415	-0.500224	-1.07217	-1.38657	-0.700866	-0.33532	-0.357335	0.0447466	-0.0784837	0.174039	0.607559	-0.921711
106	SAM4edbe45817b3	Training	0.0328139	High	1.05133	1	-1.13726	0.222483	0.0818252	0.175923	1.13157	0.388738	1.98384	1.32167	1.88812	1.24952	2.77042	-0.137208	0.162105	0.918063	0.377226	1.05584	1.69311	1.33014	1.42076	1.05484	1.66069	2.89207	-0.726536	1.85029	0.423858	0.203828	0.849393	-0.0340337	1.96828	1.32872	0.779678	0.838008	-0.529656	0.0792124	1.21537	0.319851	-0.252261	1.48375	0.300808	0.769178	0.304009	1.06793	1.87821
107	SAM5234688806a7	Training	-0.0260396	Low	5.8809	1	1.3717	0.276008	-0.224285	-0.633667	0.0611994	-0.104533	-0.649023	-0.889701	0.0275541	1.28407	-1.73153	-0.653269	1.00668	0.261122	0.0512264	-1.77301	0.492412	-0.143721	-0.984302	-1.06655	0.458212	-1.36399	0.0742435	0.707568	0.352246	-0.798943	-1.16942	-0.17252	0.163773	0.362105	-0.671243	0.0600001	0.146628	-0.974354	-0.140833	-0.504135	0.241841	0.545063	0.0536032	1.0664	1.38587	-0.368184	-0.337751
108	SAM52500cabdd36	Training	-0.0468125	Low	20.4682	0	2.26607	0.262925	-0.301656	-0.48548	0.217543	2.43693	-0.50331	-0.823666	0.00950762	-1.34282	-0.55743	1.47643	-1.37472	0.395565	-0.906142	-0.774384	-0.106782	-1.18282	-0.17681	-0.366626	-0.197858	-0.46082	1.44057	-0.431794	0.300901	0.139034	0.280267	-0.54428	0.315577	-0.894623	0.376793	-0.0479652	1.22554	1.1675	-0.506324	-0.779703	1.63858	0.589322	0.560182	0.0601202	0.546124	-0.645304	-0.549465
109	SAM52e3fa3ad574	Training	0.0127673	High	7.95072	1	-0.0622834	-0.747549	0.751664	0.660706	-2.46803	0.0533264	0.33585	-0.311276	-1.72363	0.072375	0.50956	0.162192	-2.02984	-1.35193	-2.30959	-0.527791	0.487266	0.663347	0.825818	1.25008	-0.520619	-0.30735	0.406249	-0.559073	-3.04824	-1.73066	-0.426849	-0.770761	1.06974	0.383136	-0.699155	-2.35887	2.07621	0.490393	-0.647924	-1.10196	-0.825078	-0.631359	0.254714	-0.398482	-0.472917	-2.26294	-0.252284
110	SAM548551ef782c	Training	-0.0073309	High	17.2813	0	0.774338	-0.448825	-0.324401	-0.103803	-2.17634	-0.368079	-1.60372	-1.8636	-0.112671	-2.12728	-0.0647094	0.00191792	-0.199309	-0.775174	-1.05724	-0.626582	2.16988	-2.27568	-1.19873	-0.957989	-1.48592	-0.558694	1.75433	-0.0660326	-1.13697	-0.846708	-0.924519	-0.718903	0.193837	0.34243	-0.445183	-2.39392	1.79128	-0.155415	-0.844495	-1.18602	-0.288238	-1.3851	-1.01491	-1.41149	-0.300249	-1.27488	-0.577904
111	SAM54e58f1b0230	Training	-0.013913	High	4.36961	1	0.899314	-0.947009	0.124872	0.550073	0.0800938	0.224751	-1.47346	0.484244	-0.0395813	-0.989502	-1.93721	0.227003	-0.666506	0.18675	0.389527	0.951704	-0.0314472	-0.967273	-1.84092	-2.25973	0.142162	-0.707086	1.97914	0.699227	-0.422463	-0.450465	-0.962871	-1.14	-1.07714	0.47165	0.0520532	-0.184521	-0.297841	-0.0236245	-1.36475	-0.501314	0.359392	1.34349	0.582379	-2.36734	1.27239	0.269733	-0.45536
112	SAM553c3c35b847	Validataion	0.134303	High	6.70226	1	-1.15135	-0.730394	1.23445	1.47286	-0.122848	-0.562046	1.354	1.13606	0.401346	0.742647	1.33014	-1.46826	-0.16846	0.425211	0.743922	1.01566	0.286215	1.18605	1.53159	1.68127	-0.457635	2.5677	-1.31444	-0.00889895	0.313981	0.433935	1.47698	1.89154	2.44051	1.00313	-0.17803	-0.000529643	-0.790992	-1.42721	2.03214	1.65474	-1.11903	1.44743	1.00343	2.03025	1.41218	1.83068	1.66211
113	SAM557dde1b9f3e	Training	0.0247602	High	6.70226	1	-0.0761011	0.0147805	0.609426	0.230986	0.428128	1.18862	-0.257665	0.916998	-0.623672	0.335194	-0.714362	0.435175	0.0836178	-0.0760322	0.488162	0.860139	-0.297537	-0.764914	-0.347251	0.25511	0.339691	-0.317811	-0.637326	-0.7105	1.18084	1.00651	0.925233	0.87992	-0.542812	-0.897326	0.254633	0.691201	-0.974588	0.46009	0.962198	0.131686	-0.965815	1.34112	0.303674	1.07193	-0.170483	0.818475	0.381212
114	SAM560f23d6a3ad	Validataion	0.119167	High	21.3881	0	-1.36797	0.72623	-1.57531	-1.38794	-1.90039	-0.506552	1.86136	0.282182	-1.05362	-1.06086	0.798631	-0.25893	-0.6141	0.388377	-2.20709	-0.550666	1.61571	1.03474	1.94048	1.76932	1.81732	1.64549	-0.921438	-0.0196823	-2.78909	-0.493294	0.254815	-0.418472	2.38657	1.33485	0.312988	-1.65728	0.356454	-0.0516883	-0.485199	0.53949	-1.38737	-0.13271	-0.923421	-0.769522	-1.39888	0.147168	2.46374
115	SAM563d6233dfa2	Training	0.0915529	High	2.13552	1	-1.97612	-1.04289	-0.379055	-1.13541	0.89175	0.356112	-1.65326	0.608931	1.56628	2.08531	0.572544	-1.31348	0.0432626	1.95747	1.3292	1.76201	-1.35904	1.81642	-1.80612	-1.97505	-2.7079	-0.105761	2.04561	0.494186	1.04226	-0.485609	-0.311457	1.85883	0.823505	1.94082	-1.60475	0.891879	0.285565	-1.09467	-0.744659	0.862622	-1.19179	-0.334448	1.3029	0.689082	1.58317	0.526301	1.32194
116	SAM568ce160abd9	Training	0.0632244	High	12.846	1	-0.0832471	-1.04289	1.45921	1.31075	-0.0291129	1.54495	-1.6645	1.4213	-1.10058	0.662106	-0.340237	-2.00719	0.549293	-1.29156	1.59871	-0.177289	-3.51011	0.190449	-1.22011	-0.589876	-0.422946	-0.289352	-1.54318	0.0773965	0.247895	1.25474	0.419105	0.35048	-0.309299	-0.536834	-0.180487	0.449831	-1.83086	-1.86321	0.807019	1.81612	1.05376	0.135038	2.15216	0.477836	-0.696855	0.575102	0.689393
117	SAM572f19794c96	Validataion	-0.0274077	Low	16.8214	0	-2.33346	-0.311703	-0.633265	-0.417064	-0.644106	-0.859992	-0.00520209	-0.908151	0.997717	0.827725	1.10214	1.30449	-0.0752035	-0.148247	-0.245654	0.142296	1.96074	-0.729175	0.128395	0.0345546	0.836384	-0.260155	-0.144637	0.417305	-1.01698	-0.354409	0.568379	-0.249646	-0.137014	-0.230831	0.534926	-0.607212	0.0687875	0.857531	0.770206	-0.677349	0.38839	0.255433	-0.574847	0.762544	0.80937	0.0407705	-0.357042
118	SAM5767dd75d142	Training	-0.165519	Low	18.1684	0	0.0193976	2.59342	-0.552686	-0.845322	0.419543	-0.973468	0.823894	-0.666665	0.0817	0.731695	-0.926858	0.756514	0.237817	-1.08883	-0.56797	-2.2303	0.527833	-0.437249	0.759748	0.515603	-1.75935	0.235178	0.045986	-1.36289	0.270515	0.0323824	-0.689739	-1.61237	-0.938311	-0.0768426	-0.847774	0.222234	-0.400844	-0.1193	-1.25686	-0.156477	-0.099495	-1.9423	-0.770912	1.2556	-1.54767	0.124357	-1.22589
119	SAM58e7832f4e7d	Validataion	-0.00459307	High	16.46	0	-0.179533	-1.04289	-1.33686	-1.47622	-0.0334133	0.170686	-1.8422	-0.84194	-0.817155	0.858131	-2.47534	-0.55507	0.848961	1.07298	-0.4736	-0.270371	-0.430235	-0.731863	-2.77718	-2.65971	1.65792	-1.36158	-0.289429	-0.489509	-0.652882	0.3895	-0.321004	-0.526943	-1.27552	1.14355	-0.620506	0.24249	-0.389845	0.487384	-1.00785	-0.162745	-0.0666367	-1.6639	-0.931459	-1.24699	1.16894	0.235038	-0.910119
120	SAM59289ca42c99	Validataion	0.0691856	High	1.70842	1	-1.95791	-0.23462	1.0218	1.09128	0.802216	0.28251	0.506868	0.768668	2.10797	1.1277	0.273659	-1.10665	0.652899	0.254498	-0.267518	0.601523	0.334401	1.27491	0.702526	0.808128	1.83638	3.22733	-2.27814	1.69067	1.48032	0.68541	2.15262	2.3972	2.35421	1.79351	1.12818	0.688691	-2.49737	-0.71906	2.14538	2.13291	-1.08315	1.89219	-0.815151	1.35331	0.896654	2.15048	2.37029
121	SAM59b825252c0d	Training	-0.00967847	High	0.525667	1	0.0868719	0.886544	0.66081	0.98582	0.663818	-0.28949	0.683103	0.138464	0.494019	0.750249	1.29884	-0.819033	-0.822697	-2.6601	0.735806	1.06209	0.30117	0.577086	0.858235	0.598633	0.19117	-0.119013	1.09678	0.670099	-0.172089	-1.00912	-0.657283	0.278698	0.338013	1.20843	-0.240632	0.695442	-0.199942	-1.00366	-1.32578	-0.827554	-1.19944	-0.196521	2.51085	-0.920558	-0.358027	0.350262	-1.18631
122	SAM59f392864f5d	Validataion	-0.0536967	Low	17.7741	1	0.0606454	0.961573	-0.720162	-0.518737	-1.5876	-0.0909474	0.878192	-0.599433	0.0507748	-0.514054	0.299654	0.893862	0.122135	-0.326652	1.03085	-0.75778	0.427213	-1.22858	0.98632	0.833548	-0.767837	0.39618	-0.0125575	-0.0239581	0.133021	1.57822	1.12991	0.559103	-0.49874	-1.18098	-0.973463	-1.35379	0.153833	0.518827	-1.44072	0.232899	0.665193	0.339055	-0.539448	-0.0816229	-1.37589	-0.47926	-0.437091
123	SAM59fda9035d1d	Validataion	0.0882779	High	3.74538	1	-2.82883	-0.829284	1.19247	1.2428	0.749694	0.796485	-0.580563	0.800597	0.487654	1.47307	1.16707	-0.591842	-0.352465	1.27611	1.38216	0.981125	-1.30254	1.82572	-1.24831	-1.66295	0.0958317	0.476535	-1.03718	2.48938	1.32712	-0.48775	0.350218	1.9776	0.451275	0.326863	0.282719	0.651079	-2.29701	-0.871679	-0.773305	1.06534	-0.532704	-1.80697	0.909768	0.738133	0.107178	1.42805	0.131298
124	SAM5a2347c0498a	Validataion	0.00837974	High	4.89528	1	1.11125	-0.753725	-0.751642	-0.734202	-1.54264	0.120023	-1.18396	-2.89224	-1.61575	-2.11078	-2.70569	0.628554	-0.763187	1.02192	-2.14956	-2.04247	0.728311	-1.2528	-0.577517	-0.756714	-0.327261	-0.312236	0.685153	-0.949696	-1.38916	-1.92691	-0.851329	-2.13034	0.0342289	-0.547792	0.140934	-1.7166	1.23226	0.514228	-0.912329	-0.440396	1.48227	-1.37808	-0.996383	-0.806375	-0.761403	-1.26004	-0.760124
125	SAM5b57e47fdcb3	Training	0.040062	High	3.84394	1	0.649615	-0.158008	0.135356	-0.316533	0.618756	1.53408	-0.586201	0.748007	-0.567159	0.0325226	-0.943659	-0.837162	-0.221192	-0.48597	0.503178	-0.288164	0.209892	-0.21604	0.193576	0.195162	0.456641	-0.171228	1.69395	-1.70869	0.466763	0.401949	-0.789505	-0.517663	0.332628	-0.11295	-0.131225	0.786278	2.04067	-0.270285	-0.210504	-0.65188	-1.01673	-1.55646	1.47932	-0.270226	0.16689	-0.488954	-0.70316
126	SAM5c139c5c1c4f	Validataion	0.0278215	High	7.22793	1	0.382166	-0.554192	0.299093	0.494881	1.54148	-0.212192	-0.53632	0.900893	1.27182	0.72611	0.814348	-0.736071	-1.45701	0.620628	1.24002	-0.43593	0.306666	-0.424724	-0.0342714	-0.0876651	-0.5703	-0.269252	0.937005	-0.250594	0.810794	-0.102128	-0.110507	-0.0710819	-0.604438	-0.455371	0.691355	1.6049	0.347559	-0.813353	-0.2949	-0.648372	-0.524266	0.576334	1.2071	-0.166545	0.687064	0.169861	-0.231526
127	SAM5cc2d9036053	Training	0.0514358	High	5.68378	1	-1.07502	-0.846992	0.41537	0.0174699	1.14003	-1.12805	-0.840983	2.61058	0.786597	0.561708	-0.34208	-1.21836	1.74658	-1.48281	1.38652	0.794292	-1.59768	1.4815	-1.33526	-0.771313	0.300319	0.317571	-1.90175	1.11452	1.89983	1.27569	1.85909	1.00063	0.541724	-0.414343	0.480411	1.48534	-2.3658	-1.00188	0.0890562	2.38766	0.691945	0.439267	0.458994	1.79103	1.14418	1.24562	0.689962
128	SAM5cfa1699bdb7	Validataion	-0.0038916	High	15.8357	0	-0.16349	1.44523	0.65918	0.201039	-0.705244	-0.703041	0.886474	-0.211046	0.579181	2.31421	-0.933792	-0.257847	2.23699	-0.28754	0.24336	0.281467	0.201311	1.58271	0.210356	0.106303	0.965857	2.09541	-1.85064	1.04369	0.0963648	1.45732	0.936341	-0.352778	2.58226	1.81103	1.54328	-0.519478	-2.05132	-0.552657	-0.00611856	1.39296	-0.143436	-0.144366	-1.31504	0.0772908	-0.548931	0.753824	3.95477
129	SAM5d1dfd5207f5	Training	0.0133317	High	10.9076	1	0.464383	-1.04289	-1.04828	-1.54683	-0.136821	0.764927	-1.40413	-1.16389	0.446275	1.18806	0.108679	-0.628786	0.494737	1.13767	-0.197444	-0.35494	-0.103765	0.318004	-1.89585	-1.89721	1.21242	-1.3093	0.198536	0.419788	-0.388953	-0.136618	-1.09034	-1.38606	-1.45692	-0.467623	-0.24317	-0.308813	0.68471	-0.405413	-1.40023	-0.236757	1.28321	-0.645996	0.29361	-2.08419	-0.278637	-0.610818	-1.14067
130	SAM5d989c86255e	Validataion	0.00940639	High	3.44969	1	0.436472	-0.877912	-0.158705	0.145666	1.29659	-0.399484	-0.748243	0.155671	-1.22979	-1.06818	0.143684	-0.0297966	-0.285252	0.975798	-0.562754	0.329176	-1.10844	0.312071	-0.523096	-0.579454	0.546225	-0.486352	0.227837	0.241551	-0.00435373	-0.109604	-0.698901	0.420101	-0.665742	-1.0767	-0.32656	1.29037	0.376729	-0.327086	0.395075	-1.40725	-0.666789	-0.24565	0.517448	-1.2985	0.557573	0.703652	-0.119883
131	SAM5e3bae090b8c	Validataion	0.00579771	High	6.73511	1	0.697439	0.661983	-0.358084	-0.0639208	0.560837	0.0512341	0.810642	-0.656247	0.493253	-0.872644	1.13772	0.0826211	-0.214605	0.3156	-0.222539	0.0527323	0.663503	-1.01656	0.556962	0.191059	0.669436	-0.897769	-0.303872	-0.755183	1.03868	1.19338	0.84559	0.367471	0.33979	-0.524088	-0.0699201	0.70108	-0.0388014	-0.492663	1.12091	0.412425	-0.29381	-1.00202	-0.264051	-0.0712895	0.717213	0.650081	-0.561397
132	SAM5fc9ae0aed1f	Validataion	0.0144171	High	0.62423	1	-0.818052	0.124912	-1.45252	-1.30239	0.64989	0.545184	1.17694	0.563837	0.489367	0.432996	0.107925	0.391158	-0.995691	-0.383187	-0.803667	0.472793	1.33229	2.27478	1.07577	1.03044	-0.393845	0.609639	-0.721869	0.0845413	-0.0481662	-0.39647	0.887961	0.625267	0.198934	0.337639	-1.09335	0.521517	-0.195784	0.00362552	0.275112	0.159273	0.0660543	0.48306	-1.26099	0.908268	0.295856	1.06543	-0.0847599
133	SAM5fe7a81a39dd	Validataion	-0.0618863	Low	17.0842	1	0.810721	0.813328	0.782913	0.406226	0.210074	0.244189	1.27192	-0.26719	-0.482436	0.105053	0.527475	0.543051	-1.77402	-0.660152	-0.671203	-0.514366	-0.0522104	-0.97522	1.00596	1.0014	-1.04171	-0.214156	0.964411	0.20276	0.30999	-0.498921	-0.210293	-0.353444	-0.0540682	-0.0479683	-0.180962	0.110082	1.5847	0.154031	-0.24627	-0.739931	0.664083	0.677194	-0.0614792	0.653515	-0.571635	-0.510834	-0.243303
134	SAM5ffd7e4cd794	Training	0.0851331	High	1.21561	1	-0.405927	0.196071	0.709341	0.911735	-2.2558	0.270255	-0.160707	-0.784026	-0.228903	0.178141	1.23952	0.983401	3.46278	-0.244503	0.763717	-1.71837	-1.31742	1.60221	-0.336608	-0.554027	3.71534	1.713	-0.569879	-0.250807	-2.21647	1.48946	-0.7781	-0.497794	2.28521	1.3136	2.55901	-2.59647	-0.27333	0.420885	0.395415	-0.784126	0.667365	-2.61299	-0.717731	-1.44918	-0.0660943	-0.491793	5.50326
135	SAM6083aac8db99	Training	-0.0465218	Low	20.6324	0	0.41455	0.913358	-1.4696	-1.4493	-1.96439	-0.854317	0.790644	-2.21415	-0.224031	-1.14755	-0.826961	1.37777	-1.40081	-0.433782	-0.643884	-0.383808	0.514144	-1.29647	1.12121	1.03522	-0.423514	0.719453	1.2526	-0.128204	-1.37477	-1.04966	0.588639	-0.910351	-0.133833	-1.26796	-1.66227	-2.33259	1.08108	1.24141	-1.6464	0.00455726	0.763941	-0.255591	-0.412083	-0.783277	-1.51934	-1.22888	-0.964796
136	SAM6157c8f38b72	Training	-0.112702	Low	16.5914	0	0.187397	1.51956	0.661776	0.692536	0.623511	-0.356631	0.189143	0.235233	-0.393028	0.82373	-0.7069	-0.900937	0.161824	0.528265	0.881009	-0.20097	0.0933613	0.778486	0.442218	0.486912	-0.63646	-0.538936	-1.19955	0.873619	1.42056	0.718238	0.417614	1.29912	0.82356	-0.127379	2.06549	0.414378	-1.27156	-1.08047	1.21145	0.459302	0.331434	0.230908	-0.14682	0.79423	0.391739	0.691289	0.0757689
137	SAM61b9d4d84c64	Training	-0.0920612	Low	21.3881	0	1.11067	1.71327	-1.20926	-1.07453	-0.695739	-0.990825	0.781962	-1.10566	-0.173284	-1.0514	0.295217	0.161761	-1.09608	0.20743	-0.727304	-0.432921	1.0627	-0.77457	0.653707	0.470792	0.479211	-0.326649	0.245105	-0.850821	-1.08321	-1.17143	-1.50795	-1.17102	-1.02886	-0.262753	0.0746072	-0.705024	0.644011	0.207114	-0.123198	-0.895837	1.42904	0.594586	-0.0338707	0.0366544	0.900528	-1.87878	-0.427451
138	SAM61baf919bb01	Validataion	-0.0538466	Low	15.6057	1	-0.524764	2.02749	-0.525806	-0.700022	0.901224	-0.0807703	1.39972	0.288958	-0.611335	1.80782	-0.394684	-1.49976	-0.422544	0.607581	0.161201	1.32146	-1.37725	0.949136	1.00154	0.843287	0.948373	0.922963	-1.46507	0.364408	0.587308	0.0138893	0.114117	-0.71659	0.109433	0.00409635	-0.135619	0.577305	-0.592364	-1.20946	0.163184	0.048944	-0.0328144	-0.31322	0.845112	0.0705968	-0.610331	0.240349	0.721179
139	SAM62fb1388c871	Validataion	-0.0700086	Low	22.5051	0	-0.228597	-0.887395	-0.407057	-0.104806	-0.718686	-2.03584	-0.716348	0.352191	0.271824	-2.03419	-1.04548	0.991763	0.423576	0.0327114	-0.680662	-0.785684	1.10599	-0.100969	-0.366425	-0.540115	-0.676754	-0.181431	1.14767	-0.557731	-0.528591	-1.99061	0.0572953	0.403544	-0.0493545	-0.8984	-0.801944	-0.719423	1.06386	1.6349	-0.368718	-0.795875	0.350996	-0.088164	-0.713192	-0.21346	0.11808	-0.111222	-0.801603
140	SAM63405b04ab2d	Validataion	-0.0421659	Low	6.80082	1	-0.440822	1.03423	-0.55419	-0.601277	0.115008	0.653652	1.38619	-0.586518	0.0265293	-0.305945	-0.106723	0.629795	-0.543608	0.83666	0.445773	0.494799	-0.331022	-0.419519	1.05436	0.933154	-0.119814	0.680855	-1.1333	0.29841	0.529413	-0.281334	-0.371223	-0.678308	-1.26462	-0.882587	-2.31923	0.470092	-0.268903	0.475675	-0.526735	0.634503	-0.498572	-0.105782	-1.36366	-0.261196	-1.23741	0.894991	-0.0646015
141	SAM63b2189c36d7	Training	-0.000382861	High	3.97536	1	1.4071	-1.04289	-1.1848	-1.2637	-0.375039	-0.14389	-1.56835	-0.40082	-0.519479	-0.176092	-1.31858	-0.485857	-1.00794	0.6783	-0.585955	-0.761568	-0.278138	-1.9732	-1.45998	-1.2127	0.071388	-0.348119	-1.18053	-0.992272	-0.740366	0.831806	-0.649164	-1.49227	-1.24136	-0.494907	0.453405	-0.176594	1.09799	0.0747882	-0.330649	-0.828693	-0.406489	0.0833547	-0.114396	-1.49854	0.174481	-0.569963	-0.194963
142	SAM65afda25b920	Training	-0.0472788	Low	8.08214	1	-1.85476	-0.0832038	0.761529	0.803583	-0.702497	0.371791	0.490511	0.274687	1.61007	0.249476	-0.125034	1.40785	-0.219237	0.436409	0.292326	-1.75288	-0.775875	1.03556	0.0743964	0.458817	-0.254252	0.247997	-1.59341	0.076608	-0.844295	1.28933	1.40027	1.67204	0.751572	-0.648517	0.344324	-0.714937	-2.26302	1.76178	1.5753	1.05073	0.881012	1.11482	-0.38882	1.33978	0.0905336	-0.632158	1.0269
143	SAM6662f5181f87	Training	-0.00449771	High	19.2854	0	0.980947	0.382938	-0.274791	-0.294945	1.19324	0.282046	0.850026	1.16691	-0.137571	0.834477	0.0495347	0.417574	-0.171027	0.332202	0.138191	0.182985	0.367018	0.801737	0.705296	0.425575	0.245872	0.413866	-0.0992774	0.115538	0.129433	0.562225	0.282487	-0.229982	-0.4627	0.306087	-0.171751	0.956879	-0.901878	0.645695	1.82849	0.0838664	1.47348	-0.452039	-0.419792	-0.112095	-0.127495	-0.123699	-0.0438443
144	SAM670649e105b5	Validataion	-0.0380501	Low	22.078	0	0.842446	0.843842	0.675473	1.01713	1.43752	-0.400096	0.541185	0.411669	0.333685	0.864766	0.329218	0.862711	-0.0965228	0.0213896	1.26864	1.41918	-0.946937	0.507689	0.641976	0.43043	-0.317884	-0.0224682	-0.126213	-0.581003	1.87771	0.17007	0.121117	0.0951519	0.581521	0.947929	0.90626	1.0933	-0.561219	0.487787	0.803272	0.229679	0.266259	1.57915	0.147473	0.304823	0.257547	0.583894	-0.25914
145	SAM675a12a09c15	Validataion	-0.0159488	High	2.89117	1	-0.237566	-0.469219	0.961314	0.767814	1.41837	1.41067	-1.71682	0.872225	-0.305417	0.489752	-1.56487	0.896706	0.00719853	0.516882	1.1465	0.103625	-1.6751	-1.01501	-1.07796	-0.979219	0.600094	1.05568	-0.78517	1.08471	1.82206	2.77083	1.06979	-0.00860629	1.02384	0.894844	2.15955	1.25016	-1.55727	1.22357	0.75724	1.19817	0.377398	0.116209	0.162919	-0.377634	0.170259	1.25199	0.732498
146	SAM6780ed436b55	Validataion	-0.132836	Low	6.2423	1	-0.325873	1.98904	-1.41951	-1.38839	0.894567	-0.222603	0.774123	1.94837	-0.875558	-0.553528	-0.0789561	-0.314972	0.244354	-0.755076	1.3784	-1.12583	0.423004	2.32091	1.05397	0.830596	-0.625563	0.0307009	0.306683	2.31248	1.21122	0.00765113	0.846363	0.0530244	0.574706	-0.191328	-1.50866	0.873374	1.02557	-0.592035	0.0803112	-1.63716	-1.33343	0.481981	1.34373	3.9257	0.272815	0.194435	-0.462569
147	SAM6792d6e98068	Validataion	0.00423937	High	6.01232	1	-0.0679935	-1.04289	-0.127734	0.0475073	0.794207	-0.0970354	-0.504173	-0.552216	-0.00367527	0.385649	-0.492577	0.541246	0.818563	-0.235167	-0.917495	-0.151792	0.168084	0.147213	-1.5714	-1.67279	1.09596	-1.72259	-0.355094	-1.34913	0.00939924	-0.498975	0.500231	0.413982	-1.75528	-0.173453	0.442255	0.782857	-0.802789	0.0664871	0.420045	-0.0800562	1.18137	-1.24841	-0.662374	0.300201	2.00774	-0.287443	-0.682043
148	SAM681e4bf7cf85	Validataion	-0.119464	Low	23.3922	0	1.62639	1.5456	0.16695	0.714712	-0.261518	-0.390379	0.704071	-0.712715	-1.05016	-0.416883	0.601501	0.693997	-0.456869	-0.469093	-0.872607	0.31929	0.901168	-0.893622	0.416682	-0.0118865	-0.108562	-0.53983	1.08978	0.508457	-0.968404	-0.783133	-1.23213	-0.921264	-0.560806	-0.873066	0.492946	-0.587678	0.0584985	0.432187	-0.441222	-1.5242	1.11303	0.2136	-0.834433	-1.54958	-1.21344	-0.682014	0.868871
149	SAM6964a6d7b967	Validataion	0.0859426	High	16.2628	1	0.393252	-1.04289	-0.548246	-0.298609	-0.101025	-2.80302	-1.6091	-2.7077	0.95041	-1.82111	-1.15011	0.670027	0.843023	0.0214388	-0.887024	-1.87904	1.25838	-0.520171	-1.38791	-1.76264	-0.225207	-0.272242	0.622603	-1.19153	0.0671933	-0.147148	-0.814844	-1.58007	-0.852394	1.32428	0.803341	-0.27396	0.269705	0.231245	-0.249552	0.514611	3.46084	-0.426369	-1.425	-1.00263	-1.17086	-0.697833	-1.19211
150	SAM698d8d76b934	Validataion	-0.108487	Low	0.427105	1	-0.519978	-0.0849365	-0.0613728	-0.12866	-0.171462	1.49883	0.45087	1.85561	-1.9705	0.418712	0.366853	0.211735	-0.710373	-0.104648	0.866613	-1.1668	-0.928086	-0.0102551	0.597514	0.0227233	-1.18059	-0.617264	0.422484	-0.26178	-0.790089	-1.67128	-1.14612	-0.716852	0.510339	0.524599	-2.68015	0.215964	0.349013	0.811826	-2.44273	-0.990668	-0.741132	-0.962092	1.92422	-0.158912	-0.883721	-0.130625	-1.02218
151	SAM6cb230f208a8	Training	0.0350128	High	23.2279	0	1.27013	-0.748315	0.720274	0.885046	0.83174	-1.12778	-0.590295	0.350129	-0.490635	-0.695528	0.133171	-0.760785	-1.42343	-0.720136	0.0724748	0.230487	-0.619455	0.129366	-1.25601	-0.799853	0.506984	-0.178373	-0.133796	0.545678	-0.038344	0.201913	-0.363212	-1.14201	0.503119	-0.230144	0.504866	0.875447	0.0146711	0.467705	-0.0545502	-0.0724495	0.566974	-0.0108111	-1.04342	-1.97144	-0.729896	-0.450702	0.251765
152	SAM6cbc10abddb0	Training	0.047571	High	5.94661	1	-0.816655	0.689	0.147432	0.961416	0.239899	-0.76335	1.40781	0.528443	-0.0144023	-1.44294	1.98723	0.353444	-0.842744	0.0854502	-0.663313	-0.199007	0.0160761	0.880975	1.19057	0.737554	-0.693114	-0.311103	0.381576	0.00622037	-1.99311	-1.84859	-0.52335	-1.06234	-1.58008	-1.23683	0.572974	0.0235206	0.342042	0.0473744	0.494604	-1.2521	-0.729881	0.311063	-0.290032	-0.273037	-0.718786	-0.879308	-0.317808
153	SAM6d2ae0c39b96	Training	0.0146117	High	22.1109	0	-0.0623021	-0.00385622	-1.06702	-1.0473	0.344424	1.34838	0.170616	-1.17702	-0.878559	1.21135	-0.439353	-0.778246	-0.0814656	0.358318	-0.728194	-0.48504	-0.30008	1.30916	0.0228622	-0.158662	0.669743	0.393942	-0.09417	-0.0600604	-0.906354	-0.489623	-0.827144	-0.884797	0.0386926	0.082034	1.04972	0.244114	0.617418	0.0829873	-1.47472	-0.00197894	-0.0156029	0.423524	-0.697701	0.21469	-0.432839	0.440244	-0.942803
154	SAM6dd7ad1d797d	Training	-0.00559336	High	19.2854	1	-1.50899	-0.485447	-0.44324	-0.474892	0.758405	-0.453313	0.860886	1.36167	-0.45189	0.689402	-0.877013	0.285506	-0.106406	-1.78393	0.244034	1.34165	0.985288	1.36677	0.873431	0.552132	0.855765	1.90843	-1.56264	2.48641	0.644195	-0.07222	-0.255075	0.624858	1.77123	0.496537	-0.462375	0.668225	-1.08862	0.388862	-0.498634	-0.213116	-2.57578	-0.679435	-0.115353	-0.000337484	0.157032	1.03254	2.74783
155	SAM6f2a102a99df	Training	-0.0839325	Low	19.2854	0	0.948769	1.81473	-0.450636	-0.267253	-1.05455	0.722979	1.94123	-0.311767	0.715891	-0.67985	-0.113016	0.0745878	0.929956	0.126702	-0.406557	-0.929937	0.449291	-0.871928	1.50872	1.32559	-0.891172	0.467143	0.0740803	-0.414941	0.0384806	0.886608	-0.0223132	-0.10777	-0.0096875	-0.0882844	-1.41596	-1.06864	0.0246967	0.0216462	-0.16547	0.82475	0.913947	-0.370915	-1.73619	1.31617	-1.48671	0.00366685	-0.514567
156	SAM6ff654a20f98	Validataion	-0.0323475	Low	18.5626	0	0.44675	-0.244931	-0.106453	-0.159653	0.297972	-0.370351	-0.555762	0.736112	-0.576519	0.256707	-1.16074	-0.258842	1.2523	-1.26579	-0.365094	-0.038814	-0.1269	0.0901758	-0.522457	-0.103895	0.271916	0.247233	-0.401088	0.755402	1.4978	0.813393	1.18134	0.736306	0.816175	0.458569	2.03011	0.115655	-1.25363	-0.537983	0.285236	1.36457	1.58083	0.222472	-0.795051	-0.1258	-0.109266	0.312602	0.208347
157	SAM7114d99032ec	Training	-0.109952	Low	10.8419	1	1.67954	0.904114	1.14247	1.20186	-0.713409	-1.68195	-1.24585	0.195304	0.259322	0.273927	-0.439376	0.65779	-0.199417	-0.11566	0.335721	-0.259136	-0.687442	-1.36032	-0.740825	-1.1452	-0.48771	-0.925574	0.387869	-0.308053	0.378722	0.978861	-1.28077	-0.306407	-0.0200031	0.477029	-0.195271	-1.01916	-0.737715	0.594001	-1.00601	-0.521646	1.57511	1.44944	-1.23828	-1.12669	-1.77105	-0.803307	-1.10421
158	SAM714285adf612	Training	-0.00309955	High	0.62423	1	-1.6345	1.97936	-0.414274	0.0961399	-1.61154	-0.295503	1.58743	0.327901	-0.825164	-0.537349	2.1338	-0.569859	0.249379	0.225788	-0.0449702	0.801818	1.31135	1.58169	1.8842	2.14081	0.110026	0.906263	0.667233	-1.37567	-0.950051	-0.610837	0.00844719	1.52779	0.727205	0.801629	-0.694022	-1.13282	0.421007	0.0402329	-1.3234	0.692481	-1.06608	-0.670252	0.955488	1.32911	0.0733911	0.979238	0.945026
159	SAM716f54e468f4	Training	-0.0246614	Low	21.191	0	-0.204904	0.645104	-0.650472	-0.915066	-0.73526	-1.56659	0.274022	-0.947454	-0.888981	0.771416	-0.674957	-0.505367	-0.622595	-0.924989	-0.686065	0.625998	-0.458109	-0.784322	0.617947	0.774756	-0.680836	-0.293878	-0.047434	0.0129988	-0.0188332	-0.681078	-0.328845	-0.650911	-0.271874	-0.508095	0.26619	-0.553033	0.915262	-0.0816491	-1.0215	-0.057911	0.930008	0.0655812	0.809684	-1.39823	0.0052064	-0.0548611	-0.278491
160	SAM727c0e92a2a7	Training	-0.173102	Low	18.7269	0	0.359117	3.00311	-0.53516	-0.533842	-2.34862	-1.97705	1.6398	-2.10393	-0.185847	-0.106204	0.175219	0.0872034	-1.30534	-0.258208	-1.65229	-1.12123	1.8042	-0.99387	1.79428	1.81912	-1.41699	-0.488817	0.238819	-1.87985	-1.95612	-0.958175	-0.301983	-0.888191	-0.873913	-1.21717	-0.853867	-2.41713	1.08298	-0.434616	-1.70147	-0.561832	0.218978	0.0300944	-0.472542	-0.242173	-0.902351	-0.974797	-0.954929
161	SAM73663ee4a96e	Validataion	-0.0371888	Low	21.2567	0	1.27958	1.19119	0.597469	0.893315	0.0780024	-0.757182	0.652659	1.09471	-0.0613448	-0.209048	-0.358493	0.256738	-1.20294	-0.901712	0.0939513	0.695772	1.03234	-0.40836	0.737112	0.64465	-0.877549	-0.184038	0.828364	-0.689664	0.0264583	0.168617	-0.426872	-0.614058	0.72682	0.470233	-0.228081	-0.261265	0.0440381	0.68354	0.600018	-0.148174	-0.0307735	-0.396334	0.106557	0.0276643	0.623088	0.271546	-0.00429099
162	SAM73b653ae20d1	Validataion	0.0386536	High	1.80698	1	-3.29143	-0.675805	1.07178	0.911684	1.16697	0.193001	0.776922	0.0176323	0.685401	0.452989	0.732837	-0.727699	-0.444017	0.704657	1.20421	2.40657	2.05622	0.5357	0.256684	0.0251654	0.411943	0.178818	0.796629	1.17164	1.14385	-0.792621	0.991376	1.22875	-0.198239	-0.0208184	-1.39589	1.02014	0.426173	-1.07978	-0.39484	0.121854	-0.393051	0.995974	1.30042	0.0530256	1.22754	0.977841	-0.153774
163	SAM75142fcab9df	Validataion	0.0185584	High	11.9261	1	-0.600166	-0.347785	0.519112	0.559613	0.372112	-0.455846	-0.50895	-0.851735	0.422287	0.514229	-0.505496	-0.920587	-0.0115096	0.560456	1.06076	0.656006	-1.03144	-0.483336	0.030645	0.427403	1.11419	1.79549	-0.751981	-0.772138	1.93112	1.16842	1.47716	1.32589	0.854247	2.01406	0.423044	0.586431	-0.260225	-0.781477	0.297663	2.36377	-1.83445	0.594522	0.562104	0.421015	0.911384	1.71836	1.17651
164	SAM7538ad9ff524	Training	-0.0029985	High	19.1211	0	-0.0660467	-0.467102	0.325761	0.583991	1.20979	0.919885	-0.0825971	0.337211	0.276695	0.156458	-0.542951	-0.432476	0.699168	0.114856	0.311625	0.971471	0.57959	0.686859	0.403133	0.13937	-0.00820204	0.276873	-0.410681	0.757134	-0.788609	-0.470688	-0.0856916	-1.16611	-0.0624548	1.34874	1.09861	0.835663	-0.62341	-0.423805	1.67962	-0.213835	-0.199632	-1.98196	-1.00152	-1.09186	-0.911884	0.325278	0.0630603
165	SAM753d4bb52dbe	Training	0.0629437	High	11.3676	1	-0.113832	-0.613313	0.782148	0.871525	0.70303	-0.769604	-0.43534	1.16252	-1.12012	0.250408	0.796698	-0.855233	0.508523	0.379244	0.594067	0.729072	-0.937516	-0.0373311	-0.133975	0.198967	0.951518	0.000281717	-0.209011	0.508948	0.373211	0.450532	-0.823785	0.168681	-0.389021	-0.474403	0.3081	0.908597	0.0831247	-0.558195	0.736378	-0.576883	0.692654	0.210026	0.704236	-0.515591	0.871358	0.0810296	-0.234035
166	SAM75f12d1a55fc	Training	0.141675	High	14.7515	0	0.201703	-0.318251	0.881022	0.951279	0.433159	-1.27146	0.881527	-0.79689	-1.02073	0.053378	-0.351106	-1.27429	0.523903	-0.180347	-0.62267	-0.580049	-0.0671149	0.751936	1.14686	1.32058	-0.153611	1.6936	-1.08294	-0.206908	0.0249738	-0.16876	1.29848	0.829593	2.17705	0.374733	0.611823	0.298143	-0.984795	-1.79911	0.269087	1.31466	-0.846053	0.331238	-0.779033	0.751892	-1.24737	0.703969	1.3525
167	SAM76a431ba6ce1	Validataion	0.127721	High	14.1273	1	-0.778903	-0.00618743	1.34559	1.68468	-0.100346	-0.119221	0.140936	0.358705	0.585554	0.482787	0.969704	-0.778867	1.53036	0.535676	0.626653	0.252259	-0.270534	0.109578	-0.0982146	0.19548	1.68622	1.14734	-1.00897	0.602346	0.72267	0.999243	2.02664	2.04515	1.29578	1.16981	0.705468	-0.0144967	-1.02277	-0.658211	2.88452	2.26854	-1.11282	0.693028	-0.0770478	0.897854	1.87225	1.98688	0.671323
168	SAM771445e92421	Training	-0.123848	Low	19.4168	0	0.426737	1.60713	0.484834	0.104591	0.980692	0.46205	1.4056	1.28693	-0.534284	0.420008	-0.532386	0.345642	-0.978316	-0.380767	1.57317	-0.279231	-1.54691	-1.15046	1.2703	1.07672	-0.444467	-0.0254266	-0.242345	0.0431887	1.0094	0.38638	0.748425	0.14401	-0.766443	-1.53335	0.230886	1.20537	-1.08333	0.389808	0.351135	0.289979	0.743632	-0.0565115	0.64145	0.333925	-0.327861	0.274002	-0.0977761
169	SAM7746b76437e6	Validataion	0.0885016	High	2.82546	1	-0.185	-1.04289	0.150262	-0.026993	0.604417	0.612946	-1.55645	0.500434	-0.697894	-1.11296	-0.826418	-1.17152	-1.54318	0.0608738	-0.0187703	-0.26029	-0.996108	1.7711	-2.20432	-2.22319	0.634809	-1.67825	0.94171	-1.43549	-0.681191	0.192438	-2.07099	-2.1335	-1.30004	-0.952591	0.648431	0.435063	-0.059427	-1.22617	-1.02956	-1.36478	-0.840523	-0.829444	-0.826333	-1.44209	-0.000706278	-1.21889	-0.884068
170	SAM7829a341b9f3	Training	0.021927	High	3.8768	1	0.269053	0.0911922	-0.535576	-0.445028	0.635306	-1.37235	-0.115776	-0.368767	0.944556	0.435778	-1.43016	-0.733619	-0.233213	-0.246191	-1.72253	-1.40083	0.913898	0.0444739	0.296544	0.49315	0.592113	0.114579	1.7369	1.13338	-1.74675	0.62016	-1.14919	-0.654012	-0.223911	0.339458	1.01943	0.441538	0.212092	0.0933037	0.595984	-0.967671	-0.797322	0.906821	-1.6254	-0.571541	-0.258461	0.205274	-0.319012
171	SAM7893196e0e89	Validataion	0.102767	High	2.66119	1	-0.0293141	-1.04289	-0.0971994	0.0726371	1.16251	1.57303	-0.819024	1.45644	-1.25053	-0.880222	1.35816	0.77717	1.09431	1.70657	0.511455	-1.31592	-0.000721944	0.0254302	-0.354812	-0.702806	1.47111	0.977918	0.480127	0.192958	-0.00772572	0.294108	0.226347	0.158438	-0.741934	-0.896083	0.414654	1.15622	0.15015	1.17013	-1.01681	-0.753587	-1.84935	-0.667327	2.15498	-0.987681	-0.138023	-0.505043	0.0240339
172	SAM7a9093b9c7e9	Training	0.104313	High	1.80698	1	0.0616847	-0.384708	1.89798	2.34579	0.183637	0.0956654	-0.278669	-1.71763	0.448521	0.388482	-0.180528	-1.57617	0.0311287	1.38103	1.17401	0.716116	-1.45072	-0.00891603	-0.104414	0.269646	-0.729102	1.00995	-0.672695	-0.840973	1.15415	2.02041	1.00905	1.83204	0.402453	0.862543	0.627366	0.384535	-0.8733	-1.06967	0.333947	2.70535	-0.282519	0.705453	0.649015	-0.396152	1.46369	1.65598	1.16908
173	SAM7aa01fc49a80	Training	0.0953479	High	2.13552	1	-0.690146	-0.652632	1.50232	1.35356	0.316767	-1.8449	-0.0290365	-0.7945	1.49923	0.122547	0.232026	-0.0382737	-1.00155	0.223951	0.896864	0.0126738	-0.2379	0.188674	0.306227	0.43478	-0.990803	0.833241	-1.13156	-0.636653	0.255325	1.48357	1.06572	1.09065	0.929349	-1.98132	0.178303	0.705966	-0.701442	0.0296376	1.14894	1.07973	0.310903	1.70438	-0.0929259	0.828583	0.195663	0.409357	0.716883
174	SAM7b40007f4aa4	Training	-0.200147	Low	21.6509	0	0.933634	-1.00755	-0.391887	-0.434932	0.839427	-0.566538	-1.36223	1.07649	-0.526337	-0.941908	-3.47064	1.20892	1.5054	0.0829169	-1.92706	-2.46471	0.620812	-0.938394	-1.4383	-1.23924	0.523438	-0.974381	1.97487	0.717009	0.835203	-1.87546	0.227674	0.7313	-1.47897	-0.84719	-0.489976	1.13448	0.87966	1.74779	-0.836288	-0.358413	0.983507	-1.64243	1.79526	1.40882	-1.1922	-1.48922	-1.78896
175	SAM7bff231634e9	Validataion	0.00125836	High	10.2505	1	-0.87877	0.793066	-1.16183	-0.996199	-0.963865	0.515113	1.58375	-0.354536	0.0764409	0.105553	0.823197	1.19296	0.190113	1.5428	-0.0471428	-0.906023	1.61287	0.317642	1.52249	0.989939	0.629681	-0.727028	1.49491	-0.201023	-1.94132	-0.124226	-1.16792	0.23493	-0.725895	-0.670186	0.0457403	-1.3797	1.41025	0.815512	-0.38914	-0.426519	-1.4755	0.269909	0.67251	0.651929	1.9626	-0.194338	-0.231715
176	SAM7c67b05aa109	Training	-0.00851191	High	8.24641	1	1.18271	-1.04289	-1.01852	-0.775312	0.390329	0.916751	-1.26213	-0.423381	0.563388	-0.182459	0.93933	0.238972	0.665229	0.0494064	-0.514174	0.972078	0.512173	0.556486	-1.89817	-2.28115	1.80137	-1.27629	-0.62788	-0.323084	-0.399838	-0.257614	-0.888753	0.101519	-0.985425	0.179248	0.821904	0.253892	0.283381	-0.469176	0.0588767	-0.587044	0.817358	-1.17779	-0.412825	-0.369913	2.20583	-0.161987	-0.195799
177	SAM7d2dfba6cd84	Training	0.156079	High	12.7146	1	-1.67417	-0.632451	1.6803	1.45673	0.0799811	-0.384042	0.441045	0.417925	1.66551	0.601977	1.10612	-0.658279	0.171829	0.473349	-0.235088	0.612247	-2.7378	0.489282	0.374037	0.783901	0.885516	1.02374	-1.34308	-0.112396	1.94643	0.464896	3.72591	3.47274	2.96603	5.06129	-0.489593	0.409596	-1.90968	-0.552312	2.22706	4.08486	-1.42749	1.64631	-0.192354	3.48109	-0.222116	2.11462	1.46593
178	SAM7d7c54623618	Training	-0.369282	Low	21.2238	0	-0.433158	-1.04289	0.921164	-0.400269	0.196995	-0.829641	-0.266812	1.61678	-1.53691	-1.09549	-2.59809	7.72021	-1.08697	-0.866888	-1.98215	-1.26073	-0.992658	-1.60648	-0.318193	-0.60026	-0.879009	-0.624183	0.62901	-0.864609	-0.251896	-1.13211	-0.28648	-0.608796	-1.70676	-0.377179	-2.31895	0.59288	0.185616	6.89752	-0.964897	-0.619757	1.71711	-2.61197	0.896353	-0.118615	-0.568933	-0.476971	-1.13075
179	SAM7edacb3deb65	Training	-0.0163779	High	18.0041	0	0.812791	-0.255006	-0.537065	-0.182261	-0.701618	-1.68099	-1.1823	-1.21919	0.554718	-2.23814	-0.702619	0.0619547	-0.365003	-0.441714	-1.28817	-2.01651	-0.981127	-1.51166	-1.07888	-0.823269	-1.67784	-1.81762	0.762693	-1.32923	0.655842	0.00791745	1.05018	1.28747	-1.99462	0.686268	0.139529	-0.675472	1.20467	-0.0730579	0.10922	0.828793	1.39322	0.195003	-1.67772	-1.47268	0.0319838	-1.15667	-0.760897
180	SAM7ee2b6e4d6b3	Training	0.0122924	High	1.70842	1	0.134852	-1.04289	-0.795302	-0.955262	0.549227	0.10788	-0.691915	-0.349135	-0.293029	-0.123848	0.372492	-0.5533	-0.114139	0.593841	0.474347	0.92064	0.0667237	-0.137605	-0.676404	-0.728792	-0.76499	-1.48543	0.368997	-0.573482	-0.303778	-0.306494	-1.10285	-0.565197	-1.53288	-0.909964	-1.43658	0.734811	0.979319	-0.799063	-0.577276	-0.851566	-0.579561	-0.792818	1.38762	0.673514	0.51913	-0.337623	-0.706996
181	SAM7f0d9cc7f001	Validataion	-0.00839949	High	4.63244	1	-0.232253	-1.04289	0.740298	0.479606	-0.403808	-1.0595	-1.0084	-0.141628	0.929864	0.429043	-1.67861	1.33937	-1.06716	0.041397	0.463135	0.122985	-1.45302	0.573851	-0.628231	0.296757	-2.5268	0.914615	-0.716277	0.274845	0.681121	1.03907	0.709671	0.997442	-0.0922925	-1.05758	-0.710567	-0.0773329	-0.754762	0.960915	0.0817162	0.637861	1.28616	1.28124	0.460076	0.98447	-0.174249	0.322415	0.164016
182	SAM7fb6987514a4	Validataion	0.000309744	High	22.8337	0	-0.595437	1.5294	0.883206	0.672668	0.553371	-0.310493	1.32319	0.512856	0.761346	0.165757	0.697446	-0.317487	-1.35955	-0.792076	-0.0539154	0.500049	0.663314	1.33558	2.00409	2.02382	-0.707231	0.800862	0.672713	1.00188	0.0863254	-0.402877	1.52268	0.676135	0.625485	-0.313411	-0.680402	0.394345	0.343109	0.183278	0.15026	0.260791	-1.73364	0.534036	0.987787	1.65833	-1.47885	0.47717	0.371023
183	SAM7fb7a13c096b	Training	0.0633013	High	1.67556	1	-0.265146	-0.615038	0.956977	0.659731	-0.0781802	-0.672548	-0.724642	-0.692424	0.711046	1.5448	-0.504946	-1.35777	0.639193	-0.503496	-1.34586	-0.524428	-0.478647	-0.0197977	-0.0829694	0.18232	0.418505	1.05816	-0.753237	0.423339	1.56692	0.0191546	1.74613	1.7953	1.33731	1.76347	0.868918	-0.0339717	-0.247368	-1.14574	0.865941	2.38261	-0.310375	1.07667	-0.245342	2.52631	0.412003	1.47548	0.882329
184	SAM80c6183220e6	Training	-0.0496399	Low	14.7515	0	0.542274	1.50063	0.226184	0.378529	1.79782	-0.979077	1.37427	0.262112	1.54527	-0.398866	-1.0565	0.117865	-0.880288	-0.585045	0.377442	-0.00845225	0.463664	1.8605	1.24943	1.18266	-0.445601	0.633819	0.102599	0.494301	0.49543	-0.299241	0.360861	0.568586	0.872429	0.41669	0.675712	1.98898	-0.0651302	0.0108948	0.732154	-0.0467631	-0.212554	1.81215	-0.137498	0.614963	0.110962	0.373062	0.453559
185	SAM81b71522417a	Validataion	-0.0284752	Low	2.13552	1	2.09083	-0.391657	-0.758828	-0.984065	0.941306	-0.0773262	-1.22882	-0.778666	-1.24235	-0.825989	-1.09348	-1.3135	0.49977	0.452677	0.312155	0.695811	-0.347404	0.689993	-1.46992	-1.63534	-0.589025	-0.751643	1.76311	-0.156291	-0.941873	-0.517445	-2.31452	-1.65453	-0.761855	0.238541	-0.392956	0.938595	1.01421	-1.30863	-0.959435	-0.865885	-1.56255	-1.48143	1.1586	-1.67063	-0.815583	-0.604135	0.34699
186	SAM822b226466a1	Validataion	-0.00915224	High	17.2813	0	1.27034	-0.753964	-0.143926	-0.667761	0.105234	1.39153	-1.46182	-0.692908	-2.16817	1.44113	0.504779	0.432083	0.0196268	1.55573	-0.487154	0.106062	-0.152836	-0.804552	-1.48347	-1.49206	-0.612475	-1.85485	0.426245	1.33391	-0.83142	-0.903736	-1.6685	-0.758235	-0.23502	-0.229144	0.127866	0.300576	0.45363	0.761731	-0.571239	-1.26473	-0.236604	-0.960745	0.328427	-1.88363	0.040796	-1.20322	-0.713272
187	SAM8533e5e261d6	Validataion	0.000574696	High	12.8131	1	0.650244	-0.852015	-1.58543	-1.51976	0.631888	0.456997	-0.953548	0.444738	0.00654996	1.04136	-0.89736	-0.924793	-0.468859	2.15244	0.288124	0.00898603	-0.0534247	0.740401	-1.21035	-1.52353	0.692461	-0.916385	0.346571	-0.80264	-0.316599	-0.0828676	-0.867405	-0.313608	-1.82772	1.02933	-0.321317	0.598618	-0.0844875	-0.918709	0.0206813	-0.67145	1.35249	-0.498105	2.13279	1.45904	0.212425	-0.355603	-1.08129
188	SAM85e41e7f33f9	Validataion	0.0490454	High	0.62423	1	-1.66223	-0.514702	0.242127	0.524668	1.21979	-0.730927	0.393161	0.255778	0.438295	0.256998	1.12825	-0.143725	-0.860555	0.783526	1.15091	1.00676	1.36242	0.662197	0.723777	0.751961	0.0184664	1.19242	-0.706423	1.65301	0.826584	-0.348132	0.110834	0.702163	0.225771	0.116645	-0.0964424	1.06418	-0.172171	-0.158036	1.13916	0.276515	-0.874436	1.07756	0.355227	0.352358	0.873049	0.964316	0.288752
189	SAM85f0a3ac1c45	Validataion	0.0562551	High	5.84805	1	1.13681	-1.04289	0.116367	0.0486153	0.761725	-0.0228245	-1.62639	0.655043	1.02755	-0.237437	1.26785	-1.02214	0.621865	0.450568	-0.387209	0.605929	-0.133917	-0.302146	-1.94399	-1.73923	1.16393	-0.932385	-0.567012	0.547694	0.113691	-0.129722	-1.03436	-0.217589	-0.54982	0.0279174	0.328814	0.532537	0.327774	-0.936178	0.34095	-0.276632	-0.412062	0.635555	-0.336033	-0.643844	1.98581	-0.0738372	-0.319336
190	SAM87a8e18eb45b	Training	-0.0197738	High	2.75975	1	1.38773	-0.544908	-1.39288	-1.49117	0.268912	0.887373	-0.846766	-0.110849	0.90705	0.570983	1.14931	0.631161	0.740513	0.422159	-0.471172	-0.79433	1.3733	-0.570298	-1.25228	-1.32858	0.555623	-1.75933	0.771155	-1.5626	-0.733074	0.617034	-1.6706	-0.876992	-0.48236	0.140692	1.28283	-0.081097	0.992684	0.852422	-0.369684	-0.859644	0.759484	-1.03226	-0.467077	-1.58051	0.463759	-0.679303	-0.24791
191	SAM8884fe446d20	Training	0.0278183	High	23.1622	0	-2.50495	0.0669717	-1.09222	-0.7249	0.386077	-0.990335	1.91425	-0.65495	0.736883	0.540431	0.977262	-0.454734	-1.52673	-0.262469	0.485159	1.21231	1.49771	0.794352	2.03475	1.74679	-0.808616	0.460236	-0.242609	1.4451	-0.0645981	-0.744532	0.957687	1.29969	0.56648	-0.617844	-1.02717	0.135203	0.0782892	-0.314719	1.35578	-0.436548	-0.992276	1.10265	0.630628	0.393676	-0.583706	1.05379	-0.222457
192	SAM8a1b0e02ee42	Validataion	-0.0404323	Low	20.5667	0	1.11281	-0.637978	-1.10624	-0.924973	-0.708971	-0.490572	-0.294023	-0.610532	-1.86286	-3.23198	0.599576	0.56574	-1.74272	-0.0177567	-1.64898	-2.26139	0.682581	-1.61187	-0.389404	-0.826536	-0.283217	-1.04385	3.23868	-0.848134	0.201851	-1.00588	-1.83546	-2.40875	-1.83886	-0.501396	-1.89905	-0.24185	1.37089	0.449387	-2.12306	-1.30348	0.502295	-1.98531	0.125576	-2.44582	-2.08127	-1.1124	-1.32324
193	SAM8a42c0d59187	Training	0.0610627	High	2.82546	1	0.904265	-0.948841	-0.307144	0.514282	0.478777	-0.016734	-1.39368	-0.297769	-0.876901	-0.913497	1.12899	-0.66732	-0.189716	-1.39068	-0.91843	1.3536	0.0640603	-1.08185	-2.19244	-2.3161	0.345135	-0.851213	1.21539	0.312831	-0.222052	-1.14481	-0.322863	-0.589955	-0.781481	-1.04836	1.14785	0.121927	0.391069	-0.66143	0.422089	-1.2122	-0.681685	-0.661687	-0.585836	-1.01023	0.463058	-0.83296	-0.0607441
194	SAM8b4b8b0f9e73	Training	-0.0112146	High	15.6715	0	-0.0578656	0.0223236	0.399787	0.228232	-0.253044	0.544574	0.174851	-0.665151	-0.0627645	0.127002	0.23433	-1.19481	-0.307642	-1.41788	0.616427	-0.951581	-0.803333	-0.0891814	0.567248	0.769049	-0.531475	-0.419373	-2.12507	-0.678939	0.603873	0.646743	1.89564	1.40946	0.768649	-0.0483917	0.0640427	-0.101022	-1.64593	-1.132	0.12251	0.941525	-0.115925	0.346146	0.105017	0.900569	2.0964	1.2403	0.218368
195	SAM8e43e9caf307	Training	0.00207105	High	0.492813	1	1.12779	-0.934038	0.300392	0.652743	-0.163637	1.44255	-1.50967	-0.254003	-0.772283	-1.02716	-0.312757	-0.44596	-1.57742	-0.498893	-0.448141	-1.29344	0.135551	-1.0516	-1.01443	-0.938581	-0.486487	-1.28273	1.26762	0.582097	-0.419932	-0.762227	-1.15487	-0.852325	-1.40683	-0.792513	1.74263	-0.496311	0.669069	-0.296026	-0.313593	-0.596379	1.72639	1.11769	0.0672315	-1.81237	-0.272981	-1.48202	-0.162302
196	SAM8e469834acc1	Training	-0.0388409	Low	3.71253	1	-0.302364	0.539239	1.75638	1.58792	0.406536	0.461119	-0.684969	1.18665	0.044431	0.466133	0.534053	1.12027	-0.0119053	0.197299	1.4821	-0.417133	-1.45643	-0.770496	-0.531248	-0.291443	-0.446538	-0.635287	-1.25489	1.15751	1.39082	0.9668	0.69915	0.87453	-0.00723108	-0.853385	0.0642566	0.270154	-1.21189	0.303963	0.534965	1.16065	0.0514125	-0.358717	0.0303333	0.0928444	1.11215	0.75959	-0.344256
197	SAM8e8ef2368dfa	Training	0.131008	High	4.50103	1	-0.426377	-0.957509	1.59754	1.5155	0.88463	1.48121	-1.59771	1.39368	1.40204	1.01667	0.279959	-1.427	0.0768557	1.02081	1.20211	1.66933	-2.60584	0.286618	-1.20075	-0.474764	0.160155	1.65015	-1.95091	0.541564	2.02686	1.5831	2.242	1.96233	2.28256	1.8465	1.02918	0.573299	-2.8699	-1.0992	1.41929	2.79298	-0.244992	1.5993	0.837072	1.32888	1.06717	2.41762	1.26608
198	SAM8f2275c36e8c	Validataion	0.115209	High	20.731	0	0.684789	-0.911125	0.862946	0.864066	-0.4073	1.61116	-0.816616	0.162046	-0.0693462	-0.44592	0.296627	0.405786	-0.408002	-0.219135	-0.089365	0.0237186	-0.115588	-0.626024	-1.02683	-1.06626	2.81932	-0.799274	0.666558	-0.900682	0.570342	1.14333	-0.641252	-0.348126	0.156796	0.457517	0.052235	-0.368607	-0.169359	0.208943	2.14747	-0.415635	0.0835246	-1.31621	0.338918	-0.996866	-0.597161	0.309836	-0.739406
199	SAM91c47b054ffb	Training	-0.152539	Low	17.0185	1	0.0614024	1.51259	-0.881728	-0.952873	-0.780416	-1.4329	0.712898	-0.457507	-1.4423	0.191579	-1.36239	0.941797	0.292043	-1.61011	-1.89341	-1.72816	2.13622	-2.82335	0.982773	0.987161	-0.93305	-0.83069	1.27847	-1.20685	-0.254106	-1.78005	0.30899	-1.20494	-0.58515	-1.53649	-1.1416	-0.706231	1.53881	1.01404	-1.05663	-0.47771	-0.256855	-1.24719	0.959315	-0.0811303	-1.78144	-1.8662	-1.43301
200	SAM9306c5c92444	Validataion	0.0020508	High	15.4415	0	0.526797	-0.135915	-1.42723	-1.17623	-1.15618	-0.545058	0.409468	-2.26254	-1.39604	-1.54143	-0.752924	0.602429	-1.41756	-0.616709	-1.34487	-1.42577	0.911286	-1.46603	0.883587	0.569308	-0.506138	-0.745658	0.591888	-1.09894	-0.815431	-2.42633	-1.20907	-1.84109	0.131253	-1.63288	-0.356893	-1.09557	1.20254	0.0673157	-0.151015	-0.698737	0.797631	-1.11016	-0.54212	-0.917436	-1.5988	-1.3023	-1.09006
201	SAM9410b866974a	Training	0.0626054	High	6.73511	1	-0.767098	-0.394142	-1.05722	-1.57147	-1.15656	0.808805	0.589015	1.45883	0.938279	1.20653	1.40447	-0.926023	-1.24444	0.627232	1.03922	0.71192	-0.497901	-0.320594	0.245148	0.414217	-0.651233	0.339096	0.381587	-0.084264	0.385621	-0.102954	0.461554	0.991055	1.43304	-0.890828	-1.06974	-1.0328	-0.59414	-0.0584628	-0.694624	0.385633	-1.33471	-1.30693	0.54372	-0.319558	-0.0279453	1.40264	-0.657576
202	SAM943df5cf15df	Validataion	0.086959	High	2.13552	1	-1.26005	-0.841533	0.506114	0.891764	1.51484	-0.168175	-0.844161	0.357836	2.37042	0.205369	0.87162	-0.00308404	1.12333	1.49367	1.42543	0.754715	0.299867	0.247723	-0.43181	-0.363591	-0.247441	1.56284	-1.23077	1.64674	0.642127	0.925511	0.33411	0.491114	-0.394664	0.0242864	1.71675	1.60649	-0.968474	-0.277085	1.57253	0.460347	0.211898	2.28901	0.949837	0.254249	0.00813905	1.16149	0.478978
203	SAM9448d858692c	Training	0.0737139	High	2.03696	1	-0.279042	0.889323	-0.722516	-0.336968	-0.244133	-0.618122	1.68692	-1.18122	-0.537782	-2.75707	0.76338	-0.633186	-1.59581	0.814499	-0.274398	-0.212544	-0.196898	-1.14296	1.38324	1.10418	-0.763081	-0.0125271	-0.0621204	0.215737	-0.261728	1.4916	0.529368	0.331691	-0.192643	-0.863391	0.323014	-0.0729982	0.744716	-0.511336	0.449804	0.525788	2.04762	0.458807	-0.0851162	-0.346826	-0.449275	-0.204885	-0.00106754
204	SAM94859b440b1d	Validataion	0.0797507	High	13.3388	1	0.517625	-1.04289	-0.231844	-0.34622	1.26165	0.122628	-1.45254	0.551558	1.90166	1.66548	-0.384327	-0.923757	1.48868	0.0547147	-0.395179	0.512959	-0.382688	0.114998	-1.50124	-1.12884	1.05573	-1.09057	-0.166705	-0.889056	1.00881	0.297318	0.0922646	0.910006	-0.575913	2.13946	1.12713	1.135	-0.440674	-0.30887	1.0066	1.06435	0.0491696	0.266991	-0.841529	0.947791	1.67625	0.259236	-0.12776
205	SAM9539a4f19ebc	Validataion	0.0153772	High	7.95072	1	0.790485	-0.831999	-0.0395111	-0.0358786	1.50477	0.0929157	-0.372531	-0.104662	1.48546	1.0143	0.759361	1.08916	0.873981	0.240146	0.0765402	1.24965	-0.139899	1.0131	-1.24725	-1.43527	0.946382	0.0179494	-0.219962	0.283623	1.09315	-0.186381	0.557984	-0.414432	-1.22655	-0.180905	-0.00377303	1.62058	0.121814	0.979015	0.042288	0.80162	0.866455	0.150542	0.853821	1.18704	1.71365	0.659769	-0.0392387
206	SAM957378bd907f	Validataion	-0.00881543	High	2.23409	1	-0.853663	-0.423828	0.742474	0.823747	-1.18883	0.504003	1.17544	-0.373062	-0.0328028	0.418461	1.40805	0.634825	-1.6123	-0.414164	-0.649568	-0.207132	0.41245	0.264805	0.83725	1.48162	-1.31004	0.0835665	0.149521	-1.54089	-2.26582	0.149332	-1.0487	0.0617246	0.555253	-0.496087	-0.930006	-1.03142	1.94811	0.639923	0.58289	-0.259604	-0.916843	-0.217062	0.694291	1.19141	0.506605	-1.4544	0.379442
207	SAM95c70496ffb5	Validataion	0.0918836	High	0.361396	1	-0.397636	-0.0262538	1.5592	0.882057	1.87951	-0.675168	0.205302	0.575334	1.45811	0.797796	0.344527	-1.4416	-0.273843	-0.650527	-0.0663978	0.0637701	-0.381358	0.635341	0.501872	0.887323	-0.170468	0.810899	-1.6927	-0.209829	1.93584	1.18651	2.07079	1.64763	1.35718	1.64695	1.02972	1.83477	-1.41992	-1.2578	0.973162	1.62167	-0.896585	0.0969539	0.434757	1.77095	1.16023	1.65521	0.203891
208	SAM961d04c42bd9	Training	0.0711463	High	5.8809	1	-0.465923	-0.690861	-0.217947	-0.0482498	0.14822	-1.27383	-0.743322	0.504709	-0.154886	0.607621	1.4375	-0.589235	-0.0828606	0.719628	-0.0011314	0.0602296	0.928264	-0.57576	-0.315762	-0.047903	0.19201	0.0429788	-0.224472	0.27085	-0.225858	0.773902	0.301045	0.46122	0.663706	-0.0277229	0.181159	0.0467757	0.241774	0.422979	0.555861	-0.793999	-1.67445	0.93383	0.722268	-0.227599	0.109141	-0.193326	-0.658337
209	SAM9681450bbc90	Training	-0.0139351	High	4.96099	1	0.582591	1.85966	1.48874	1.75394	1.28333	-0.242822	1.93199	0.236741	0.701292	0.205455	0.312308	-1.24926	-1.49479	0.421936	1.98187	1.51588	-0.267894	-0.105225	1.76714	1.58857	-0.839521	-0.198658	0.157836	0.384633	0.936844	0.056097	-0.492528	0.878802	-0.00767029	-1.54136	-0.752616	1.16859	-0.0958851	-1.51918	0.388618	-0.278227	-0.40872	1.48624	-0.129845	0.0983256	0.154888	0.727564	-0.458378
210	SAM9725303dce0c	Training	-0.0151875	High	8.90349	0	1.12048	-0.33829	-0.473245	-0.874665	-1.39139	-2.39354	-0.553974	-2.3292	-0.600117	-0.372256	-0.825318	0.521345	-0.326755	1.11389	-2.07122	-2.22048	1.02404	-1.6066	-0.481257	-0.410248	0.504535	-1.09993	0.00268008	-1.13153	-0.699865	-1.28435	-0.348632	-1.18713	-0.635429	-0.84214	-0.615511	-1.29176	0.375879	0.579678	-0.689994	-0.47982	1.65727	-1.05816	-2.90781	-1.77048	-2.3606	-1.97093	-0.51156
211	SAM978a587b207e	Training	-7.78863e-05	High	2.10267	1	-1.14118	-0.327932	-1.36813	-1.63977	-0.150888	-0.880997	0.48934	-0.580527	0.656128	0.819562	-1.28738	0.30161	0.515258	1.57052	-0.169972	0.2001	-0.110506	-0.0809199	0.486987	0.0509411	-0.101677	1.12857	0.00169915	0.415522	-0.440776	-0.159462	1.1618	-0.0373689	0.977168	0.393698	-0.143608	-0.603495	-0.417381	-0.211183	-1.67466	0.931178	2.01352	1.1068	-0.617426	-1.21267	-0.379023	0.737293	0.00800924
212	SAM97a00e0929fb	Training	-0.0508989	Low	12.7146	0	-0.799447	0.700168	-0.474811	-0.587468	-1.34421	-1.35648	0.201649	1.47125	-0.135786	-1.41683	-1.10113	0.715398	-0.159904	-1.35396	-0.650517	-0.215502	0.555849	-1.35135	0.280005	0.38302	-0.225707	-1.48971	0.701724	0.194365	0.223938	-0.786685	-0.541078	-0.353296	-0.654928	-0.0102516	-0.687871	-1.38616	1.32836	0.286388	-0.869104	-0.545407	-0.789058	1.01813	-0.631647	0.667473	-0.415185	-1.36144	-0.8115
213	SAM99a46b9eec27	Validataion	0.0807603	High	3.61396	1	0.608336	-0.266806	1.25006	1.37016	0.767664	-0.74106	0.337474	1.08578	0.963604	0.0127942	-0.486403	-1.33843	0.0554444	-0.137186	1.33599	1.69773	-1.74813	0.984785	0.196536	0.673164	-0.216142	1.55459	0.0749557	-0.807995	1.72363	1.29836	0.953943	1.4623	0.499751	0.923487	0.0613473	1.13341	-0.629387	-1.36464	1.07005	2.10414	-0.308678	0.943699	0.571102	1.18799	1.3603	2.21252	0.830844
214	SAM99b1f6a9534e	Training	0.0175906	High	0.492813	1	0.757483	-0.412885	0.942304	1.14239	0.537636	0.699664	-1.09161	0.28864	-0.531551	0.0059156	-0.0469029	-0.776275	-0.219011	-0.111611	-0.226324	-0.339847	-0.0602507	-0.273991	-0.948319	-0.751924	-0.521617	-1.21547	0.492279	1.11689	0.139998	-0.294944	-0.694388	-0.2611	-0.854808	-0.820498	1.64216	0.1424	0.305962	-0.153792	0.531611	-0.519491	1.30244	1.03718	-0.306733	-1.23639	-0.353502	-0.726467	0.04433
215	SAM9a2cf3c06fb3	Validataion	0.0233139	High	5.65092	1	-0.077085	-0.178993	0.489942	0.300263	-0.274344	-1.02311	0.582753	-0.10626	0.223769	-0.18829	-0.176056	0.112152	-0.219548	-0.46324	0.615044	0.751457	-0.140729	0.833277	0.231206	0.296684	-1.53797	0.696993	-1.05494	0.127189	0.271976	0.709435	0.777842	0.699749	0.550899	-1.31743	-0.714916	0.281931	-0.431127	0.881484	0.262646	1.33695	1.0894	1.04189	1.31169	1.24157	0.101408	0.42318	-0.293468
216	SAM9aa6a095a9d6	Training	0.0835922	High	8.83778	1	0.51553	-0.196055	0.379437	0.364474	0.434935	0.233559	-0.744328	-0.426695	0.439839	1.17206	0.0314088	-1.36403	-0.00308588	1.31198	1.31856	1.21512	-0.174253	-0.00252192	-0.107153	0.0632154	-0.0210876	1.03133	-0.784471	-0.287311	1.59993	1.40213	0.978964	1.08284	0.181201	2.12615	0.543291	0.281186	0.00359588	-1.00128	0.549116	2.10885	-0.693688	0.442699	0.88492	0.900896	0.436259	1.28511	0.483182
217	SAM9b9d48b0b02c	Training	0.0858793	High	2.89117	1	1.19517	-0.624207	-0.485408	-0.383046	-0.180579	-0.924153	-0.631685	0.114241	-1.38583	-1.00603	-1.27656	-1.52653	-0.60283	-0.177255	-1.36405	-0.611983	1.38867	-1.12238	0.286071	0.162224	-0.463841	-0.309634	1.81023	-0.871314	0.321072	-3.11543	-0.749697	-1.15963	-0.841306	-0.840187	-0.439128	-0.341291	1.70689	-1.85548	0.69524	-0.953051	0.731514	-0.279584	-0.253836	0.0691064	-1.36813	-1.19779	-1.03066
218	SAM9cafb905b36a	Training	0.0535795	High	7.62218	1	-1.68516	0.0287676	0.0546849	0.106451	-2.44742	-0.645823	0.835675	1.35805	-0.84826	0.168829	0.841228	-2.14842	-0.382537	0.351493	-0.496496	1.27233	0.352983	-0.137067	0.8702	1.07541	0.610304	0.305234	0.919456	0.891455	-2.3435	0.0916395	-0.321489	1.15544	0.857775	2.10126	-1.78588	-2.13573	0.669276	-1.24993	-0.104605	-0.525589	-2.01105	-0.69559	0.00306229	1.78266	-0.0518019	-2.15689	-0.366089
219	SAM9d2494119c05	Validataion	0.0912382	High	1.44559	1	-0.00154843	0.0863095	2.82193	3.2629	-0.829854	0.14325	-1.50436	-0.64991	-1.35586	0.733822	0.440993	0.881976	4.55889	-1.25025	0.360524	-0.704277	-0.927653	1.55693	-1.3846	-1.30683	3.23524	1.45319	0.259299	0.395348	-1.34438	1.97448	-1.24205	-1.19944	2.58953	1.57061	3.67181	-1.09073	-0.978673	0.732709	0.116422	-0.436696	-0.0322591	-1.56338	-1.33244	-1.96809	-0.55467	-1.05816	5.36924
220	SAM9daccafc18db	Validataion	-0.0269772	Low	16.46	0	1.01507	0.303241	0.438712	0.447269	1.21341	1.0537	0.326668	0.258606	-0.161074	0.651241	0.545373	-0.797007	1.01645	-0.137763	0.740378	0.687911	-1.98065	0.296451	-0.367013	-0.230507	-0.0968866	-0.905989	0.935628	-0.105035	1.02813	-0.9459	-0.576462	0.679239	-0.343038	-0.391087	0.00736949	1.29218	0.669976	-0.622676	-0.262784	-0.260522	0.235818	-0.448906	0.435833	-0.0510679	0.882162	-0.510642	-0.00398379
221	SAM9e11ec6bea80	Validataion	-0.000852215	High	15.4086	1	-0.669674	0.484056	-2.49504	-2.51446	-0.872879	-0.201067	0.978709	-0.543948	2.31945	0.201003	-0.155217	-0.388717	-0.887075	0.312412	-0.139951	0.413261	1.69616	-0.912976	1.30171	1.35726	-0.844442	0.414147	1.08664	-0.0678466	-0.66042	0.664093	0.0670057	0.19968	-0.679272	-0.5519	-1.6308	-0.822887	2.39132	-0.959008	-1.37585	-1.33865	-0.0998867	1.76742	-0.195698	0.690969	-1.3862	-0.168896	0.26657
222	SAM9eebdef2858a	Training	0.0355349	High	0.821355	1	1.25314	-0.687549	-1.66369	-1.63466	-1.058	0.249594	0.215007	-0.256066	-0.817796	-2.85853	1.1716	0.0502555	0.3726	-1.65952	0.472672	0.54751	0.695297	-0.413185	-0.154923	-0.387548	0.514857	-0.617273	0.637495	-0.523355	0.270137	0.73562	-0.524667	-0.0360177	0.851293	1.57642	-0.823826	-0.84552	1.30156	-1.33687	-1.66859	-0.208193	-0.214174	0.391435	-1.30479	-0.699406	-0.1469	-0.00441482	0.11783
223	SAM9fb814c22bdb	Training	0.0245433	High	19.1211	1	-1.02852	0.387932	1.43132	1.64607	-0.0821478	-0.182988	1.3548	0.287094	-0.250009	0.477943	0.672598	0.137726	0.313403	0.730272	1.00518	0.237235	0.192114	1.34595	0.87078	1.05066	0.0579165	0.877523	-0.934501	0.709524	-0.12306	1.53816	1.92962	1.83259	1.41908	0.0207733	-0.401946	0.118498	-1.02653	0.580529	2.84688	0.850112	-1.15058	0.831492	0.604235	0.9101	0.468809	1.33804	0.679905
224	SAMa0ca029b7afd	Training	0.0661167	High	0.361396	1	1.59271	0.0919745	0.824172	0.856794	-0.371497	-0.22459	0.64252	-1.63471	0.647121	-0.628027	-0.91102	-0.916254	-0.968176	-1.77431	-0.0729032	-0.215212	0.0801237	-0.210188	0.0293255	-0.142138	0.0749516	-0.301727	-1.2837	-1.45551	-1.23413	0.316607	-0.178349	0.0478798	0.710876	-0.30869	1.10168	-0.41994	-0.315422	-0.862408	-0.648868	-0.513203	1.70789	1.52938	-2.27925	-0.399566	-0.0364619	-0.570196	-0.521014
225	SAMa1871f491b02	Validataion	0.0214359	High	1.74127	1	1.80963	-0.623662	-1.04429	-0.736618	-0.255202	2.78889	0.051369	-0.878267	1.52559	-1.16434	0.445269	0.22092	0.0539317	-1.31958	-0.111444	-1.40105	0.148959	1.07555	0.401481	-0.218139	0.392084	-1.77347	0.629193	-0.82792	-0.926031	-0.0909281	-2.1912	-1.52644	-0.19821	0.624987	0.447229	-0.560551	0.308312	0.268188	0.80289	-0.680967	0.660255	-0.512995	-1.23086	-0.612317	-1.67606	-1.18074	-0.525495
226	SAMa1e62d323e1d	Training	-0.0314512	Low	10.5791	1	0.723309	0.941027	-0.805011	-0.734179	0.154547	-0.965543	0.765603	1.47086	-1.21072	-0.315933	0.0405927	-1.45336	-0.428825	-1.31173	0.219908	-0.407277	-0.441898	-0.300342	0.45367	0.652776	-0.111757	0.123431	-0.392923	-0.236696	0.515374	1.27842	-0.763588	-1.29778	0.0661307	-0.487092	0.481814	0.419128	0.724445	-0.282391	-0.197747	-1.01766	-0.966796	-0.0039689	-0.080316	-0.409364	0.04904	0.290122	-0.126356
227	SAMa321770ac31c	Training	-0.146019	Low	7.06366	0	-1.57935	1.84904	-0.179457	0.230759	-0.890773	-0.439299	-0.0696508	0.131576	-0.751219	-0.377459	-0.450084	-0.446755	-0.747521	1.29136	-0.289039	0.980225	0.802038	-0.398836	0.571648	0.295294	0.556199	-0.487667	0.59607	1.73882	0.446137	-0.727557	0.78651	0.234837	0.0971092	0.660152	-0.649674	-0.995226	0.721378	-0.443463	-0.372305	-2.18198	-0.634533	-0.235599	1.0189	0.0923109	-0.569898	-0.546994	0.224233
228	SAMa424c75831b4	Validataion	-0.0479712	Low	3.54825	1	1.02369	0.52423	-0.358528	0.081671	0.20274	0.481175	0.491717	0.128275	-1.0517	-0.174343	-0.00950345	0.710858	0.694403	1.28951	0.186387	-0.922899	0.997831	-0.232617	0.694343	0.503823	0.814142	-0.948076	0.681796	0.791392	-0.682342	-0.381166	-1.6799	-0.478314	0.615077	0.247068	0.847251	0.0462526	1.05232	0.343926	-0.443244	-1.39872	-0.200449	-0.0154403	0.176964	-0.718026	0.322411	0.03633	-0.536908
229	SAMa535fcdf18a0	Training	-0.0390433	Low	17.2813	0	1.0838	0.0724679	0.565656	0.846518	0.815648	-1.40448	0.652184	0.0223647	-0.14831	-1.53758	-0.345424	1.14308	1.03875	0.10137	-0.792455	-0.0187683	0.795626	0.347691	-0.201169	-0.731911	-1.06059	-0.409651	0.406937	0.470732	-0.453248	0.452405	-0.564786	-0.663843	-0.71081	-1.27863	0.67021	0.667145	0.89809	1.5547	-0.547846	-0.847134	0.762223	0.796025	-1.53453	-1.75681	0.27187	0.441157	0.664396
230	SAMa90d73f8d891	Validataion	0.0437942	High	1.01848	1	-1.99867	-0.688934	-0.926083	-1.54184	-0.0214801	2.76947	-1.31188	1.79522	0.771578	1.27969	0.968764	0.283481	0.501018	0.250108	1.63039	-0.183557	-0.928881	1.92854	-1.72262	-2.05037	0.945576	1.36189	0.698993	1.45927	-0.521493	-0.686807	-0.193253	0.875598	0.575567	0.199596	2.03462	-0.24597	-0.0938374	0.760815	-1.29587	-1.284	0.992708	-0.465211	0.717136	-0.0566887	0.98892	-0.108664	0.740386
231	SAMa913c6139ec8	Validataion	0.0413702	High	5.12526	1	-0.750631	-0.957404	0.875476	0.671187	-0.549866	-0.194866	-0.452096	-1.09211	0.71887	0.660819	-0.131409	0.34231	-0.778094	0.695283	-0.15324	-0.0358461	0.068725	0.310312	0.228351	0.680157	-0.195167	0.657761	-1.15295	-0.241923	-1.08765	0.828648	0.9893	0.591914	0.862945	-1.11202	0.481138	-0.778215	-0.426551	0.00543476	0.35843	0.10508	1.5991	1.35889	-1.30221	0.550305	-0.230502	-0.213427	0.214002
232	SAMa9ca8536d2b1	Training	0.0761611	High	21.848	0	0.0715741	-0.882144	1.26491	1.17319	0.338835	-0.0717205	0.371848	-0.100478	-0.164736	1.15288	0.367182	0.0753728	1.67803	-0.228934	0.773057	0.559504	-1.8838	0.891607	-0.224514	0.45996	-0.348874	2.28592	-0.922423	0.993124	0.458015	1.35547	0.679722	0.599809	2.33783	-1.48991	2.22322	0.381648	-1.73674	0.0571482	1.02964	0.2129	-0.519932	0.859639	0.428032	0.628809	0.803176	0.0949538	3.33156
233	SAMaabf4afe4213	Validataion	-0.0840451	Low	2.62834	1	0.175898	0.933038	-0.775191	-0.965936	-0.0184508	-1.28008	-0.251322	-0.10568	-1.83316	0.203665	-1.23929	-0.320856	-0.189476	-2.00678	-1.83922	-1.82608	-0.982458	-1.38998	-0.0675731	-0.100654	-0.624959	-1.17736	1.33963	0.169114	0.367228	-2.54516	-0.734574	-0.459	-0.860962	1.39798	-0.737016	0.300023	0.945395	0.360344	-0.791516	-1.48013	0.918186	-0.560244	-0.466	0.0124408	-0.152858	-1.10556	-0.347041
234	SAMaaf505c36f93	Training	-0.0633069	Low	20.5667	0	0.116171	-0.0265283	-0.758691	-0.716326	0.347546	-1.89708	-0.543059	0.0651148	-0.646186	-0.573826	-1.99208	0.0412461	-1.16004	-0.161931	0.365828	-0.198623	-0.33455	-0.17971	-0.417908	-0.459163	-1.31262	-0.406515	-0.321192	-0.719257	-0.439187	1.04046	0.311661	-1.03812	-0.360525	-0.00926794	0.227067	0.0964886	0.443953	-0.125893	-0.701959	-1.09669	-0.204975	-0.371902	-0.645136	-0.561437	-0.14428	-0.135013	-0.41668
235	SAMab8052a03398	Training	-0.0410717	Low	13.306	1	-2.18728	0.62066	0.619069	0.571873	-1.50702	0.25245	0.548119	3.17723	-0.671444	1.01348	1.22836	3.27011	0.84314	0.0919282	0.139875	-0.00969172	-0.896336	1.4146	0.498105	0.553529	-0.432583	0.352586	-1.39202	1.87553	-2.44276	1.87219	-0.756968	0.419675	0.846366	-0.116492	-0.158995	-1.60102	-2.12598	4.9966	1.19138	-0.558688	0.0668735	-0.563386	0.251804	-1.26483	-2.01807	-0.725551	0.674182
236	SAMabc151b01ea3	Training	0.151775	High	0.558522	1	-0.991271	0.122055	0.835141	1.46146	-2.67441	0.482532	-1.24325	-1.40897	0.786012	0.751364	0.144327	0.0808712	4.03678	0.736868	1.42806	-1.16013	-2.42471	0.817868	-1.32522	-0.637792	3.30901	2.54546	-1.36503	1.10225	-2.15611	1.69514	-0.417703	-0.490798	2.40637	1.20766	3.0439	-2.76469	-0.895168	0.0937301	0.563342	0.521899	0.184635	-0.815401	-2.2344	-0.510881	-1.80598	-0.904307	5.80643
237	SAMad83c9c53537	Training	0.0916298	High	14.9815	0	-0.402585	-0.826443	-0.0141336	-0.196463	0.646044	-0.366572	-0.365703	1.18372	1.67645	0.863614	1.38789	-0.561835	-0.177541	0.703623	0.761186	0.549507	0.0051555	0.262649	-0.14332	-0.349497	0.289675	0.335683	0.266425	0.40431	1.33193	0.238828	0.741281	0.459846	0.00702769	0.252379	-0.759704	1.2502	-0.124787	-1.01067	0.850032	1.09547	-0.200686	0.854618	0.388953	0.71006	1.09464	1.32361	-0.158035
238	SAMae02629a97f7	Training	0.0304304	High	3.25257	1	-0.312487	-1.04289	-1.07126	-1.29144	0.5635	2.00761	-1.4125	-0.336303	-0.427093	0.432545	1.73172	-0.621921	0.660322	0.613018	-0.431496	-0.908506	0.636016	0.220493	-1.71096	-1.70282	-0.436447	-0.956761	-0.615874	0.149631	1.07848	-0.856797	0.861482	-0.416992	-1.07731	0.47861	0.820516	0.866159	-0.30145	-1.15386	-0.0738404	0.172082	0.10902	0.136612	0.997783	-0.910586	0.933818	-0.126307	-0.50701
239	SAMae1690469964	Training	0.00488377	High	21.1581	1	1.44137	-0.593286	0.853135	1.20566	0.305413	-0.423689	0.100544	-0.687645	-0.726892	-0.0764202	-0.437279	-0.162529	0.357684	1.17857	-0.256152	-0.654525	-0.123558	-0.519801	0.346595	-0.0770586	0.904722	-1.13183	-0.0402706	-1.26429	0.185882	-1.07728	-1.01669	-1.39399	-0.349445	0.730239	1.6166	0.313895	0.781323	-0.13157	0.242433	-0.363952	-0.605693	-0.185331	-0.0915264	-0.927498	-1.90954	-0.238966	-0.878644
240	SAMae4da274eded	Training	0.0305188	High	4.99384	1	0.962466	-0.743278	0.432167	0.299237	0.391363	-1.31318	0.0603672	-0.468424	-0.967164	0.506051	-1.08441	0.6901	0.111143	0.831244	-1.03651	-0.290795	1.11716	0.990492	0.054372	0.463164	0.0902046	0.769285	-1.23617	-0.650417	0.0577969	-0.309579	-0.03494	-0.366755	0.964251	0.78768	0.233685	0.0106102	0.544094	0.571318	-0.19154	0.40412	0.501327	0.114803	0.296836	-0.592687	0.00489187	0.381807	-0.0856344
241	SAMaec7380f9ab0	Training	-0.342509	Low	20.8624	0	0.850537	0.252368	-2.2597	-2.66447	-1.99172	0.165062	-0.13875	2.59056	-3.19232	-2.43432	-2.29827	1.17955	-1.70605	-1.60047	-1.88359	-2.98398	-0.28839	-1.34816	-0.0109812	-0.396628	-1.8693	-1.39291	1.88704	-2.27708	-1.87898	-2.98127	-1.8986	-0.960216	-2.21051	-0.45507	-2.35287	-1.79926	-0.0933048	0.961103	-2.41324	-2.00521	-0.661602	-3.97484	3.23604	-2.61048	-2.70639	-1.37374	-1.33435
242	SAMaf42c1541269	Validataion	-0.0865997	Low	5.51951	0	-0.597688	0.260045	-0.487688	-0.303241	-1.46915	-3.52597	1.40789	-2.03816	0.940585	-1.78353	-0.491901	2.05897	-1.11393	-0.599948	-1.7213	-1.24804	0.830901	-0.611191	1.46522	1.52037	-0.338186	0.645616	0.668034	-0.612535	-0.776407	-0.195116	0.770096	0.0874038	-0.259141	-0.278563	0.0603458	-1.38653	-0.346705	1.43586	-0.52115	-0.362797	0.567331	-0.343246	-2.24872	0.811959	-1.24342	-0.0324776	-0.660743
243	SAMaf7578d55754	Training	0.0863877	High	0.229979	1	-0.0405723	-0.0910339	-0.0364049	0.154807	-1.95549	0.331809	0.68997	-0.442751	0.831404	0.427981	-1.03088	-1.6948	-0.171432	-0.176663	0.276979	-0.128034	0.420528	-0.678801	0.362459	0.340098	0.424386	0.315409	-0.744623	-0.700617	-0.494177	-0.483267	1.1978	1.40117	0.512386	-0.984242	0.387719	-1.77706	-0.192647	-1.62667	0.52876	-0.352008	0.0294935	-0.168707	0.604818	-0.00414491	-0.767752	-0.437719	-0.2008
244	SAMaff272833538	Training	0.0236239	High	2.13552	1	0.459448	-0.807931	-0.0633673	0.0605926	-0.269782	-1.83139	-0.754694	1.13354	0.541403	0.686459	0.290073	-0.241573	0.272599	0.404238	0.249471	-0.0954623	-0.415461	-0.804486	-0.425864	-0.187111	-0.708575	-0.39869	0.14775	-0.108413	0.104096	0.196309	0.144103	0.446625	0.695507	-0.220032	-0.333058	-0.242739	0.0321931	0.190051	-0.125071	0.376086	0.257631	0.912215	-0.614694	0.422356	0.573594	0.113949	0.0862046
245	SAMb0a83e5fbde9	Validataion	0.0690503	High	23.3265	0	0.779177	-1.04289	0.325127	0.251782	0.405731	1.4999	-1.18518	0.091525	-0.103545	1.16261	-0.494491	-0.992123	1.06184	0.556333	0.0808412	0.587281	-0.662427	-0.249563	-0.657414	-0.644988	0.934197	-0.734387	-0.077254	-0.529125	0.560054	0.223984	0.525684	0.768472	-0.944779	0.254406	0.322888	0.531054	0.306823	-0.608575	0.31635	0.955854	0.463444	-0.824322	0.37065	0.520322	1.69102	0.10587	-0.379034
246	SAMb0d11db9aa79	Validataion	-0.00362988	High	10.5462	1	0.214359	0.81161	-0.645197	-0.480667	0.258375	-0.609253	1.44155	-0.188907	-1.33522	0.873069	0.0888522	-0.198211	-0.586966	0.807789	1.17811	-0.0608904	0.885587	-1.22342	1.87737	1.51999	-0.0146464	-0.365807	0.676173	-1.28535	-0.33039	-0.306952	-0.419177	-0.898006	-0.534772	0.36267	-0.247159	0.308531	0.503148	-0.22249	-0.16621	-0.380424	-0.00582025	0.392498	-0.0423642	0.771323	-0.763435	-0.246751	-0.345622
247	SAMb15ac6e4c4ef	Training	-0.0896597	Low	20.0082	0	1.14651	2.02393	-0.623427	-0.387057	-0.752839	-0.22382	1.42296	-0.703068	-0.0540161	-0.397824	0.835452	0.498978	-0.308949	-0.579344	-0.362691	-1.10977	0.649657	-1.44397	1.12909	0.994113	-0.0183274	-0.365336	-0.301945	-0.814006	-0.285094	-0.979879	0.425989	-0.500855	-0.713661	0.0940721	-0.188471	-0.740186	0.663486	0.577894	0.27074	0.565759	1.59299	0.10441	-1.56221	-0.661159	-0.970638	-0.177831	-0.456856
248	SAMb15ad09d6e24	Validataion	0.0686814	High	3.8768	1	-0.860669	0.225658	-0.248658	-0.267218	-0.505131	-0.381755	1.36825	-0.190361	0.878671	0.754501	0.517719	-1.05221	0.733866	-0.177427	0.894208	-0.152012	1.25148	-0.0752326	1.39467	1.64342	0.477464	1.23651	0.169742	0.877655	-0.687611	0.783932	0.506981	0.518119	0.438645	-0.918142	-1.05185	-0.82919	-0.156928	-1.0701	0.204476	0.455596	-0.595341	1.54132	-0.610537	1.27755	1.32981	1.01816	0.036702
249	SAMb2e4a082541a	Validataion	0.0221999	High	4.36961	1	-0.725423	-0.771188	0.903055	0.715681	-2.89139	0.370527	0.5475	0.306846	0.0532873	0.584534	0.433169	-0.0333895	-1.21759	-2.87908	-1.24903	-0.404152	0.175858	1.78034	0.995442	1.09997	-1.85513	-1.04249	0.259171	-0.0262389	-3.88212	-0.2245	-0.308636	0.490829	0.89653	0.114689	-1.00501	-2.50716	0.731999	0.909036	0.437735	-1.25614	-1.88954	-0.83631	0.685517	1.20111	0.386884	-3.04617	0.324342
250	SAMb2f1d0e54ece	Training	-0.0144406	High	11.4004	1	-1.33702	0.10964	1.40816	1.39549	0.0994046	-0.0710515	0.551649	0.26942	2.30837	0.872047	0.800018	1.25419	0.358122	0.902444	0.547166	1.65527	0.35219	0.684292	0.570293	0.515394	0.634787	1.04573	-1.87281	1.60414	0.0234389	1.75761	1.43745	1.80219	0.705575	0.13575	0.325406	-0.18316	-2.24768	1.09454	0.620956	1.01053	0.0979215	1.69359	1.06372	-0.225848	-0.606007	1.2697	0.401491
251	SAMb3c02294aba7	Validataion	-0.00503043	High	22.4066	0	-0.777864	-1.04289	-1.7028	-1.69355	-0.882165	0.566239	-1.10139	-0.687584	1.24731	-0.860012	-1.83195	0.021907	-1.63328	0.701996	0.61068	-0.360425	0.796478	-0.554633	-1.35417	-1.31636	-0.844683	-0.0859181	2.03738	-0.0787663	-0.568715	-0.0723917	-1.05405	-1.27627	-0.293315	1.21121	-0.913626	-1.58103	0.88626	-0.584436	-0.229559	-0.582919	1.01444	0.565566	-0.669742	-0.269936	-0.564357	0.763771	-0.905629
252	SAMb419a8fcbfcd	Training	-0.29481	Low	22.7351	0	0.520365	0.0654716	-0.00967287	-0.876855	0.915469	-1.70657	-0.551804	-0.650225	-2.07232	-3.01877	-1.42013	0.597726	0.770602	-0.918451	-0.722696	-1.53674	-0.395569	0.337851	-0.224086	-0.653382	-3.88024	-1.50459	1.61621	-1.94612	1.00538	-1.40933	-0.300826	-0.888849	-0.863463	-1.78509	-0.712703	1.25188	-0.0319798	-0.0216745	-0.551012	-1.71016	-0.577328	-2.20492	2.61965	-0.697396	-0.801271	-0.597351	-1.30101
253	SAMb470eb8f04be	Training	0.0365592	High	20.0739	0	-0.101677	-0.540146	-1.28841	-1.30056	0.12784	-0.240685	-0.572976	0.567666	-1.76077	0.37254	0.0827226	-0.982195	0.224148	0.929133	0.661125	-0.400873	-0.0723548	0.33233	-0.181499	0.103015	-1.13435	-0.744079	0.157133	-0.526488	-0.832196	-0.377485	-0.364328	-0.292689	0.185844	0.0822643	0.271395	0.0945035	1.58649	-0.823204	-0.0984239	0.00106751	-1.48749	-0.00264417	0.517875	-0.0256389	0.280721	0.0287977	0.0524532
254	SAMb4c7a001537d	Training	0.0101188	High	3.18686	1	0.890523	0.66376	-1.30294	-1.42161	-0.144438	1.01596	0.363554	0.241058	0.400808	-1.6622	-0.25328	-0.28519	0.120739	0.139486	-0.813927	-0.143283	1.0148	-0.232782	0.383035	0.177334	1.4175	-0.40657	0.110293	-2.0744	-1.41765	-0.738895	-1.03556	-0.807112	-0.797584	-0.291769	0.894543	-0.242087	0.491156	-0.112948	-2.23017	-0.515545	1.61499	-0.207984	-0.456489	-0.580923	1.41779	-0.582071	0.0433985
255	SAMb8070b7937e7	Validataion	0.0242811	High	21.0267	1	0.995906	-0.875485	0.819061	0.977755	-0.584633	0.612394	-0.554089	-0.977504	-1.648	-1.1959	-1.63816	-0.440749	-0.529524	-0.311788	-0.0553656	-0.420875	0.268136	-0.423319	-0.908075	-0.871352	1.11628	-0.777543	-0.0275748	-1.2693	-0.49795	-1.15845	-0.496617	-0.756222	-0.197915	-0.815887	0.559236	-0.363519	-0.704707	-0.524611	0.254892	-0.542153	0.106866	-0.772042	-0.12434	-0.665191	1.6402	-0.390684	-0.343373
256	SAMb8101c538753	Training	0.0306005	High	13.4045	1	-1.01975	0.191071	-1.44559	-1.49798	0.241837	1.51628	1.0286	1.16726	0.931881	0.275113	-0.223083	-0.361796	-0.627231	-1.38663	0.179612	-1.54704	1.86277	0.825682	0.902089	0.754805	-1.34442	-0.171638	1.15288	0.733017	-0.239198	-0.901836	-0.751604	0.110004	0.575126	2.05819	-2.60652	-0.0113732	0.601098	-0.689471	0.427934	-0.663601	-0.874814	0.595807	-1.08168	1.98726	0.663469	-0.239766	-0.381406
257	SAMb8f13a0525a6	Training	-0.079688	Low	2.69405	1	-0.268333	0.230119	1.08905	-0.112474	0.538434	1.25088	0.206647	-0.319288	-0.578652	0.568056	0.69045	3.06696	-0.358351	-1.92174	-0.0436776	1.01731	0.284439	-1.04948	0.532946	0.304308	-0.735379	0.625364	1.37049	-0.253462	0.610189	-0.36184	1.08571	-0.310168	0.249898	0.81929	0.374662	0.846934	1.05703	2.86546	1.03227	-0.0302391	-1.01269	-0.418509	1.74419	0.827767	0.0138245	-1.07038	0.0616324
258	SAMb963dda93cfd	Training	-0.0217003	High	2.75975	1	-0.395899	-0.705863	-1.25575	-1.036	-0.530835	-0.111523	0.262905	-0.559117	0.943007	-0.520141	-0.572455	0.885496	0.773079	0.289198	-0.494206	-0.234564	0.24608	0.208032	-0.356909	-0.00773663	-0.223541	-0.201899	0.235407	0.852052	0.00522882	-0.493271	0.0240323	0.12655	-0.762517	-0.918496	-1.30281	-1.05852	1.2534	0.283588	-0.066537	-0.085763	-0.986442	1.05977	-0.420605	-0.0441244	-0.600635	-0.301929	-0.117679
259	SAMba1a34b5a060	Training	0.0287225	High	12.846	1	-0.499334	-0.273273	0.960221	1.08901	1.12968	-0.479393	0.353278	0.885685	-0.304103	0.505531	0.38175	-0.856344	0.376391	0.49201	0.770667	0.850669	-0.284308	1.28326	0.490232	0.59254	0.399108	0.674263	-1.45692	0.856993	0.817219	0.507582	0.143668	0.222306	0.524764	0.00541485	-0.462097	0.940913	0.268116	-0.749369	0.958984	0.29229	-0.64005	0.452988	0.64817	0.811644	0.804514	1.11684	-0.0481017
260	SAMba7176afe070	Validataion	0.0293737	High	3.44969	0	0.475306	-0.683058	-0.749275	-1.00924	-0.291731	1.30576	-1.88432	-0.597277	-0.0359489	0.561415	-0.0213503	-0.4964	0.348958	0.857918	1.17788	0.0783256	-0.461283	-0.208521	-1.70268	-1.90827	1.07014	-0.888742	0.431735	-1.34445	-0.188401	0.344961	-0.837519	-0.257858	-1.82498	0.377564	-0.899788	0.130395	0.534399	-0.259386	-0.734916	0.0140191	-0.293469	-0.717167	1.44721	1.04029	1.47349	-0.112824	-1.16424
261	SAMbc8dc3a7b54e	Training	-0.0106274	High	14.7515	1	0.442802	-0.145794	-0.439034	-0.189497	-0.477506	-0.34498	-2.02328	-2.37096	0.0917918	-1.43448	-2.20996	0.761863	-0.273265	0.200351	-1.09917	-1.98324	0.983385	-1.64426	-1.44163	-1.59267	-0.821641	-0.818391	0.694876	0.0650114	1.07824	-1.26824	-0.773697	-0.336634	-0.66734	-0.145341	0.337261	-0.138584	0.462959	0.147106	-1.1782	-0.637577	0.859464	-1.75355	0.800823	0.542146	0.0552677	-1.22979	-1.57156
262	SAMbcb07ba81cee	Training	-0.0435482	Low	2.52977	1	0.951119	0.9903	0.787451	0.841004	1.46282	0.878192	1.33082	0.148458	0.382474	-1.74049	-0.97634	-0.471574	-1.59086	-0.857228	-0.163658	-0.0256092	0.16074	0.658855	0.46573	0.653413	-1.76343	-0.474041	1.81144	0.11838	0.373797	-0.366736	-0.398276	-0.00753016	-0.884345	-1.46356	-2.08068	1.35914	2.2991	0.1671	0.405045	-1.48538	-1.1411	0.528059	-0.377065	2.26026	-1.59778	-0.577578	0.242056
263	SAMbcbc7957c264	Training	0.086571	High	4.17248	1	0.964835	-0.909232	-0.349633	-0.412717	-0.023405	0.0335096	-1.13836	-0.0664966	0.548677	1.15864	0.820233	-0.659192	-0.494602	1.48493	0.846566	0.885327	0.864028	0.463556	-0.771318	-0.78442	-0.890727	-0.0652588	0.0177148	0.0438504	-0.0905917	0.928112	-0.768496	0.351867	-1.17309	0.728809	-0.304905	0.0133688	0.595275	-1.01359	0.0649543	-0.0485865	0.897103	-0.511781	0.50119	1.44761	2.19071	0.076303	-0.228983
264	SAMbd8ee73983b8	Validataion	0.0202073	High	0.854209	1	-0.219229	-0.938173	0.513174	0.542672	0.746452	-0.276685	-1.09426	-0.852511	0.511658	-0.246881	0.5173	0.846585	0.576415	0.174614	-0.15127	0.2668	0.413328	-0.254053	-0.767687	-0.700299	0.397718	-0.434706	0.522548	0.0830062	0.712798	0.775551	0.654967	0.44918	-0.71091	-0.316112	-0.00440933	0.463282	-1.15732	0.880469	-0.512257	-0.424263	1.56351	0.803761	-2.11921	-0.140607	-0.139997	-0.152563	0.14771
265	SAMbda79f955628	Training	-0.0790344	Low	20.6324	0	-0.903733	1.34319	-1.98659	-1.70089	-1.0455	-0.781453	1.91306	-0.711869	-0.951393	-0.508858	-0.0327275	-0.230562	-1.91579	-0.506068	-0.358431	-0.316624	1.39009	0.344345	1.45182	1.87232	-0.592075	-0.676856	0.264556	-0.0851171	-0.489016	-0.154824	-0.35389	0.36927	-0.601091	-1.2341	0.236174	-0.776847	0.818494	-0.237994	-0.0871177	-0.864025	1.04157	0.282157	-0.781271	0.380959	-0.594741	-0.701156	-0.0276591
266	SAMbe25e2c88f3e	Validataion	-0.0410277	Low	2.92402	1	0.0173291	-0.0528708	-0.107556	0.14501	-0.404922	2.03771	1.12728	0.727308	0.696722	-1.64197	1.24224	2.5817	0.866791	-3.11275	-2.93609	-1.0477	0.0828707	-0.597866	1.41297	1.67563	-1.89322	-1.39871	1.04573	-3.11839	-1.09362	-0.455291	-0.677472	-1.72084	-0.876885	-0.521082	-1.52127	-0.409262	0.517819	2.73523	0.700795	-2.00761	-0.750105	-0.956007	-1.34541	2.01127	-2.05388	-3.47489	-0.0113097
267	SAMbe83eae4026e	Training	0.0411935	High	2.7269	1	0.0484039	-0.804667	0.0368289	0.232548	-0.563614	-0.268352	-0.723956	-0.0154793	0.685441	0.557615	1.12193	0.148854	0.0983931	-0.764679	0.0336885	-0.604164	1.63013	-0.664605	-0.439194	-0.20785	1.01371	-0.274268	0.697582	-0.605224	-0.554534	-0.201897	0.0216302	-0.220228	0.613856	0.146972	0.736986	-0.5192	0.691253	1.16556	2.56057	-0.640503	-0.744239	1.76372	-0.27945	-0.437734	0.43497	-0.0179878	-0.157129
268	SAMbf1a3ae828e6	Validataion	0.0105283	High	20.731	0	0.212701	0.154753	-0.173773	0.0980295	-1.15674	-0.757499	-0.139584	-0.634678	0.863826	-0.20484	-0.379602	1.12394	0.284729	1.1624	1.48686	0.21269	-1.01352	-0.72147	0.298986	0.298154	-1.22673	1.37243	-1.07519	-0.692243	-0.462879	2.05248	-0.737573	0.0188433	-1.31565	-0.7966	0.644202	-1.17063	-0.665218	0.995155	-1.31616	0.441655	1.83871	0.882727	-0.0968661	-0.648158	-0.909816	-0.68795	-0.224401
269	SAMbf91f27e7f9b	Validataion	-0.0932822	Low	0.591376	1	0.502196	2.01961	0.816027	1.12125	0.2825	-0.231654	0.92563	0.391399	-0.717839	0.415762	0.00029741	-0.752026	-0.34044	0.320265	0.791155	0.203705	-1.09142	-0.291008	0.882097	0.716178	0.440636	-0.673393	0.540337	-0.490772	0.15602	0.777957	0.619312	1.26434	0.21018	-1.71988	0.28585	0.124134	0.86044	-0.524277	-0.294277	-0.62753	-1.00687	1.18009	0.0880356	-0.2743	0.991928	0.378543	0.360358
270	SAMbfdffb97c446	Validataion	-0.0152011	High	6.70226	1	1.42781	0.320438	0.759184	1.14687	0.488759	-1.27804	0.865974	-0.575775	0.351261	-0.946683	-0.0229298	0.0183378	-0.81442	-0.621632	0.402653	0.488553	-0.129365	-0.847923	0.872485	0.880499	-0.292244	1.28571	0.286003	0.16061	1.18984	0.0339141	-0.481232	-0.186644	-0.466083	-0.509587	-0.366897	0.413161	0.319314	-0.55604	-0.256758	0.625979	-0.185177	0.828453	0.00398809	0.327314	-0.122256	0.468814	0.0558016
271	SAMc0d625a50eb8	Training	0.0474469	High	13.2731	1	-0.406784	-0.730274	1.22277	0.898428	-0.204063	1.17195	-0.728263	2.30197	0.651112	0.812811	-0.184053	-0.565638	0.207235	0.18808	2.41616	0.9795	-2.95306	-0.0807531	-0.901687	-0.604677	-0.72112	0.719217	-1.55775	0.631107	1.57082	2.67615	0.121466	1.03276	0.970118	-0.936347	0.204085	0.163987	-2.22529	-0.411177	0.856788	0.868842	0.88801	0.103013	1.93106	-0.0453322	-0.0808268	0.354942	0.179893
272	SAMc0da5d48686d	Validataion	0.0512777	High	9.49487	1	-1.13737	-0.79099	1.52672	1.87752	-1.59291	2.80829	-0.746298	0.330447	-0.856587	-1.81674	0.952979	-0.144674	-1.31108	-2.11228	-0.733933	-1.77995	0.466912	-2.39585	-1.22902	-1.63543	-0.414196	0.730871	1.3541	-0.509047	-0.322276	-1.84703	-1.99817	-0.835993	-1.45661	1.09419	-1.71074	-1.73667	-0.862758	-0.531025	-2.19957	-0.384639	-0.838933	-0.923336	-0.799126	0.133156	0.648997	0.540365	-0.279489
273	SAMc0ef41aa6c8b	Training	0.00804686	High	9.56057	1	0.124156	-0.848047	-1.49732	-1.68966	-0.0686204	1.13014	-1.51219	-0.942109	-1.62765	-0.745181	-0.50132	0.640939	1.02552	1.76793	0.754182	0.326145	-1.25686	-0.634258	-1.61148	-1.57206	-0.164859	0.168897	-0.741967	-0.559203	-0.557041	-0.232524	-0.396611	-1.37606	0.394845	0.937525	1.37261	0.541291	-1.04422	1.30196	-1.79824	0.27223	0.421817	-0.519322	-0.364041	-0.106573	-0.173166	0.210589	-0.199091
274	SAMc1251c7bfee2	Training	-0.0347406	Low	21.6181	0	0.698738	0.191141	0.903545	1.32795	-2.6522	2.44523	0.54946	-0.546	2.8058	-1.35255	-0.182031	1.21548	-0.276308	-1.21619	-0.0870889	-0.825886	0.669881	-0.701261	0.692154	0.202694	-0.0324623	-0.972413	0.670429	-1.21985	-2.49554	-0.488409	-2.2738	-0.850677	0.220764	0.138594	-1.25455	-3.09738	1.51528	0.428817	-0.0149051	-0.508358	1.31942	0.202381	-0.710304	-1.78557	0.242073	-2.00491	-0.577594
275	SAMc1b27bc16435	Validataion	-0.0522575	Low	24.1807	0	0.943924	-0.065846	-1.2603	-1.25597	-0.402497	0.290131	0.0508761	-1.19446	-0.357115	-0.714831	-0.963899	0.184319	-0.58402	-0.647081	-1.09814	-0.648821	1.64204	0.499813	0.152509	0.139329	-1.09137	-0.654608	0.133505	-0.901342	-0.849098	-0.914489	-0.768914	-0.761841	-0.276991	-0.722702	-0.831466	-0.434562	1.52932	-0.128706	-1.24488	-0.697846	0.368196	0.740708	-0.351182	-0.955289	0.966696	-0.717696	-0.103848
276	SAMc2a1820d4e6b	Training	-0.109386	Low	20.731	0	-0.156023	2.22115	-0.246913	-0.26343	0.255532	-0.535848	1.38689	0.260869	-0.430348	1.15854	-0.416888	-0.48044	-1.16109	-0.151125	1.20474	0.252393	-1.29929	0.41192	1.20512	1.14661	0.383466	0.842804	-0.636807	0.0306635	-0.215704	1.0162	-0.16028	0.116488	-0.0369572	0.445077	0.769673	0.417864	-0.726569	-0.282297	-0.122369	0.342109	-0.575876	0.819374	0.820523	0.695213	1.56596	0.154705	-0.358656
277	SAMc57eadb2d82b	Training	0.0673755	High	8.01643	1	-0.0732661	-1.04289	-1.06369	-0.958559	0.459557	1.5876	-1.68732	-0.563257	0.345495	-0.279787	1.27689	0.228841	0.0812959	-1.26402	-1.67865	-0.0374973	-0.0044517	0.296736	-2.36675	-2.71368	3.13993	-1.77229	0.567925	-0.505492	-0.573226	0.62787	-0.794563	-0.824318	-1.18165	0.12186	0.048116	0.759635	0.190805	0.397651	-0.325004	0.189131	-0.463464	-1.49543	-0.823377	-1.03109	0.439094	-0.708957	-0.380455
278	SAMc692536a795a	Training	-0.0661961	Low	5.65092	1	-0.363245	1.46729	-0.183626	-0.54444	-0.0298243	-0.135665	0.900538	0.128574	-1.63345	0.624469	0.1797	1.72312	0.343838	1.51342	0.89731	-0.0901209	-1.1922	-0.720411	1.10453	0.688913	0.402481	-1.03873	-0.465841	1.17226	0.848522	0.589186	0.857736	0.108776	-0.240357	-1.69552	0.0592154	0.078562	-0.201901	1.80931	-0.87516	1.02399	1.59038	0.199103	0.109188	-0.977854	-0.672189	0.171312	-0.0401918
279	SAMc6eff056c89a	Training	0.0627554	High	1.80698	1	-0.485959	-0.639921	-0.575035	-0.548105	0.742738	0.701677	-0.777831	1.48271	0.170243	0.812301	-0.237699	-1.46006	1.72032	-0.284491	-0.38938	0.291767	-1.0817	1.16783	-0.233595	0.43948	-0.0414399	1.02766	-1.27532	-0.323616	-0.329195	-0.811765	0.800195	-0.521853	0.480293	-0.449595	1.12393	0.795281	-0.516442	-0.699525	-0.801394	-0.524378	-1.24137	0.907049	0.181675	-0.508372	-0.636121	0.323659	0.22352
280	SAMc919aebc7fdd	Training	-0.0895449	Low	20.731	0	-0.121745	2.12378	-0.757702	-0.632811	0.451372	-0.848166	1.142	-0.227888	-0.418397	0.494489	0.906702	1.40138	-0.774069	0.895604	0.687862	-0.545743	0.721462	-0.698544	1.20035	1.19823	-0.792177	-0.579396	0.760945	-2.039	-0.700807	-0.59117	-0.471756	-0.279621	0.160525	-1.50125	1.375	0.124679	0.720116	1.19216	-0.789764	-0.063207	1.63446	1.63454	-0.735269	-1.19972	-0.867739	-0.391744	-0.230409
281	SAMc97f35a29d16	Training	-0.06442	Low	0.821355	0	0.882072	-0.880377	-1.14412	-0.958964	1.24037	0.952925	-1.36097	0.412042	-0.472108	0.581536	-1.61892	-0.402799	1.89429	0.0423344	-1.61859	-0.0861859	-0.494909	0.991118	-1.89314	-1.94523	1.48634	0.122519	-0.401015	0.398475	0.0729882	-0.81091	0.59116	-0.43209	-0.0764824	1.14867	0.207323	1.41969	0.50169	-0.369758	-0.234948	0.0437284	0.34068	-0.266253	0.0972154	-1.16847	0.656234	1.47951	0.0108447
282	SAMcabb6d58ff55	Training	-0.045104	Low	20.271	0	-0.259909	1.49732	-1.09711	-0.964415	-0.295907	0.0433203	0.798273	-0.796853	2.72457	0.341828	0.905648	0.462628	0.0597036	-0.906594	-0.842954	2.0347	1.37145	0.962885	0.909787	0.755863	1.01114	0.067206	-0.388097	0.305739	0.198171	0.226435	0.722668	0.779705	0.783789	0.507053	-2.37886	-0.690693	0.808286	0.366383	-1.575	-0.0715486	-1.10099	1.23014	-1.36527	0.340608	0.0798105	0.408424	-0.356967
283	SAMcb132b0cdd2c	Validataion	-0.00502252	High	2.52977	1	-0.824669	-0.0791657	0.671498	0.866282	-1.68864	-0.784039	0.451203	-0.411153	0.305187	-0.124779	-0.155943	0.508632	-1.42068	0.271077	-1.31928	0.0142243	-0.668046	-0.606262	0.729044	0.920662	-0.376254	-0.511164	1.06891	0.0800722	-1.74395	-0.109712	-0.651191	-0.211287	0.237862	-0.708067	-1.33065	-1.85512	1.97796	0.771806	-0.854269	-0.402824	0.258888	1.73733	-0.0824397	0.589343	-0.321021	-1.14891	-0.866635
284	SAMcc4675f394a1	Validataion	0.179661	High	3.12115	1	0.641563	-0.496892	2.08102	1.93474	-0.463291	1.16955	-1.3393	-0.437094	-0.313802	1.43424	0.735934	0.255091	3.77307	-0.217765	0.969001	0.226598	-2.17483	1.31207	-1.00209	-0.736963	2.89997	1.51724	-1.35452	0.699547	-0.25941	1.20344	-0.386833	-0.947502	2.80847	0.987553	2.52729	-0.195335	-2.03732	0.287705	1.74588	1.21247	0.320587	-1.25064	-0.891193	-1.11353	-1.30363	0.274757	5.6393
285	SAMcc7a42d87e9c	Training	-0.11888	Low	17.2156	0	-0.332003	1.3681	-1.48767	-1.41931	-0.157872	0.0891935	0.252394	0.958278	-0.788452	-0.274887	-0.414456	-0.185976	-0.227824	0.498507	0.124488	-1.4983	0.553921	-0.819198	0.559926	0.51596	0.607318	-1.2168	-0.0929915	-0.386552	0.219776	1.44539	0.219504	-0.217415	-0.139359	-0.543111	-0.260176	0.186146	-1.57946	-1.01139	-0.468988	0.0455481	-0.535519	-1.1737	-0.309009	0.641161	1.26381	-0.259705	-0.910335
286	SAMce39dd79b441	Validataion	0.0172883	High	6.27515	1	-1.27057	0.026059	-1.55413	-1.42903	0.579303	2.12018	0.275225	1.00843	0.367251	-0.0779653	1.24358	-0.44088	-0.905441	0.273784	-0.17617	0.757422	0.615774	0.363737	0.301996	-0.11508	0.966172	-1.65371	0.123788	1.34364	-0.371031	-0.358399	-0.303764	-0.208806	0.594465	1.01936	0.361858	0.109939	0.378368	-0.318611	-0.808894	-1.99593	-1.95628	0.905557	-0.548707	0.492951	-0.194905	0.694747	-0.436787
287	SAMcee0fa8c05b4	Validataion	-0.0350468	Low	1.67556	1	1.33989	0.921837	-1.42164	-1.57816	-1.07146	-0.577189	0.328883	-1.46438	-0.515952	-0.933898	-1.03342	-0.682239	-1.29698	-1.73546	-0.485233	-1.27505	0.418919	-1.08853	0.539751	0.406406	-1.14245	-0.760922	-0.29851	-1.44916	0.0499899	-0.515736	-0.793299	-2.07266	-0.882284	-0.804089	-0.845389	-1.05829	1.03858	-1.1499	-1.96667	-0.617424	1.79444	-1.21981	-1.17116	-1.18811	-2.43544	-1.44833	-1.13926
288	SAMcf018fee2acd	Validataion	0.101613	High	16.23	1	0.490667	-0.821827	0.310242	0.48621	0.0686557	0.397182	-0.256043	0.453824	-1.48755	0.18879	1.14861	0.642742	1.60769	-0.312661	-0.296888	0.129416	-0.722178	-0.600507	-0.260458	0.0647222	2.32362	0.0858161	-0.324653	-0.705043	0.917968	0.5447	1.07176	1.61756	0.684563	0.799957	0.230182	0.528141	-0.823129	0.583485	1.08809	2.0522	0.272542	0.105889	-0.314645	0.988487	1.12279	0.805972	0.494502
289	SAMd027124354ce	Validataion	-0.119699	Low	23.5236	0	-0.0684797	-0.4519	1.31327	1.42476	1.476	1.01483	-0.499899	-0.0727191	0.184501	-1.68123	-1.65014	1.75677	1.31426	-1.15753	0.460167	0.649731	-1.65798	3.32308	-0.376334	-0.184501	-0.880571	-0.329382	0.794786	2.00779	1.36443	-0.749545	-0.0759416	0.943421	-0.490541	-1.2427	0.0158139	1.57855	-1.20308	2.06436	0.214365	-1.13552	-2.40591	-1.1713	3.04131	-0.119617	-0.477137	0.108612	-0.612733
290	SAMd0e47be700b0	Training	0.00693999	High	0.887064	1	0.0322721	-0.499779	-0.617506	-0.722134	-0.400972	0.789584	-0.622765	-0.562378	-1.5255	0.32312	-1.19112	-0.0209578	-0.100892	0.933256	-1.40982	-0.970775	0.541732	-0.734811	-0.699982	-0.328088	0.831793	-2.45618	1.04806	-0.922447	-0.118026	-1.83415	-1.10221	-2.2283	-1.21755	-0.38675	-1.33874	-0.28271	-0.357122	0.275594	0.341218	-0.767034	-1.08783	-0.985889	0.703587	-0.503053	-1.24497	-1.13489	-0.959781
291	SAMd135d5867fe3	Training	-0.020636	High	3.61396	1	-1.79247	-0.309037	-0.310849	-0.0369333	-2.43063	-0.391751	0.847435	0.864293	0.459147	0.0276257	0.934746	0.290043	-0.693674	0.223357	-0.37271	-0.0489459	0.419187	0.49945	0.21372	0.215873	-0.531529	-0.639987	0.591995	1.07388	-1.63433	0.0271574	-0.104633	0.920635	-0.73856	-0.878264	-1.90039	-2.40087	1.06547	0.39966	-0.261392	-1.39894	-0.638176	0.688083	1.1948	0.202666	-1.23096	-2.17797	0.166846
292	SAMd1bd63734394	Training	-0.0198454	High	1.9384	1	-0.479638	1.32604	0.064877	0.627762	0.81119	0.392535	0.962102	0.426578	1.20483	0.112442	-0.873071	-0.888864	0.187125	-0.617903	1.4587	0.41079	1.18117	1.77916	1.07141	0.441192	0.375401	-0.53955	-0.149396	-0.408769	-0.525236	0.216585	-0.999438	-1.41371	1.95757	1.73221	0.405845	0.617674	-0.17382	-1.43971	0.989366	-0.784942	-1.49299	0.681438	1.2771	-0.708831	0.511292	0.0987407	-0.842478
293	SAMd215b503f99a	Training	0.0792277	High	1.70842	0	1.12751	-0.990388	1.65352	1.4777	0.982672	-0.356377	-0.877074	0.321553	0.472539	-0.0857726	0.404931	0.197705	0.452341	1.8498	0.977539	0.981614	-1.61796	0.109591	-0.665963	-0.290439	-0.106583	0.542694	-1.38689	1.58724	1.64488	1.15478	-0.24721	-0.112681	-0.604172	-0.76434	-0.230797	1.32794	-2.09976	0.542828	0.644693	1.03608	0.754626	-0.365353	0.944228	0.016979	-0.753968	1.12079	0.539016
294	SAMd2492b2a31bb	Training	0.0502268	High	7.85216	1	-1.95945	-0.366212	1.54669	1.55353	1.29706	0.29745	1.02244	0.222141	-0.425063	0.789039	0.480624	0.402177	0.137354	0.990728	2.17053	2.27977	-0.72235	2.52079	0.575909	0.192112	0.278626	1.49486	-0.859887	1.5442	1.05929	-0.215524	0.164687	0.905396	1.04648	-0.752689	-1.2622	1.07495	-0.563376	0.470036	0.489803	0.159345	-0.184922	-0.192899	1.49503	0.283854	0.34975	1.05654	1.04476
295	SAMd35318127278	Training	-0.0929083	Low	21.5852	0	1.07488	0.527868	-1.67179	-1.58919	-0.868503	-0.933508	0.969552	-1.84258	-1.98472	-0.7323	-0.602122	0.133109	-1.15268	-2.03015	-2.47808	-1.26408	2.08889	-0.431811	0.834016	0.952031	0.741938	-0.4817	2.45189	-0.30688	-1.83835	-2.2466	-0.264873	-1.14522	-0.816526	-0.562793	-0.792107	-1.07439	0.733515	0.419518	-0.516035	-2.57509	-1.35106	-2.00041	-0.00906793	0.143987	-0.12724	-1.41279	-0.809822
296	SAMd3601288319e	Training	-0.144434	Low	23.1294	0	-0.116053	1.69162	-1.40816	-1.26609	-1.92005	-0.213577	1.38136	-1.33023	-0.571318	-0.646212	-0.867643	1.02852	-2.31153	0.00822735	-0.672659	-0.162198	1.7585	-2.30163	1.43531	1.30344	-1.59698	0.349937	0.508223	-1.72638	-1.10528	-0.205964	-0.290323	-0.43718	-1.84916	-1.59943	-1.038	-1.64685	1.16675	1.234	-1.49955	-1.08921	-0.330076	0.0832926	-0.103421	-0.578036	0.59405	-1.42137	-0.553012
297	SAMd3bd67996035	Training	-0.0822892	Low	20.8296	0	1.22476	0.504828	-0.452029	-0.238299	-1.50853	-1.78297	1.02688	-1.18083	-0.713013	-0.0929125	-0.642095	-0.205228	-0.609992	-1.31817	-1.72299	0.526102	0.496602	-1.12291	0.981588	1.13823	-1.22025	-0.322734	0.799578	0.00441545	-0.54739	-1.07754	-0.393086	-0.395283	0.259126	-1.34533	-0.319671	-1.44149	1.69945	0.732258	-0.0984778	-0.443193	1.11066	0.0286726	0.95938	-0.279629	-0.666795	-1.45218	-0.681018
298	SAMd43f8933066b	Validataion	-0.0338582	Low	20.0082	0	-0.232387	1.39233	-0.836699	-0.893259	-0.94509	-1.14076	0.896928	-2.55178	0.874928	-0.183763	-0.488758	1.49018	-0.711897	-0.134779	-0.298536	-0.297266	0.00215014	-1.11875	1.22391	1.23842	-1.38133	0.56956	-0.289797	-0.215712	0.110463	1.64053	0.704939	0.92547	-0.501431	-1.93008	-0.0378378	-1.20083	0.00563324	1.09933	0.0773826	0.294096	1.5125	0.831526	-0.746881	0.217375	-1.20309	-0.503365	-0.494964
299	SAMd4c0837b0997	Training	0.111799	High	5.38809	1	0.434512	0.551088	1.13348	1.47599	1.25138	-0.0470658	0.17278	0.11678	0.300448	0.517244	0.220472	-1.82244	1.38633	0.401035	0.5382	0.937125	0.180067	0.36784	0.520139	0.304637	0.620138	-0.348593	1.08628	0.24646	0.243188	0.412972	-0.0250071	-0.64659	-0.820707	-0.119632	-0.62121	1.3748	0.975402	-1.37254	0.34444	-0.690259	-0.9119	0.945279	2.50183	0.384466	1.91062	0.446396	-0.512933
300	SAMd5ab7fbfab4e	Validataion	-0.101805	Low	18.1027	0	0.763206	1.83618	-1.63437	-1.82855	-1.90513	0.329293	1.35039	-0.825831	1.77158	-0.500256	-1.33018	0.273791	-0.618041	-1.47797	-1.09268	-1.24389	1.65016	-1.29415	1.39151	1.30366	-1.42126	0.0662262	-0.348198	-0.897925	-1.19677	-1.28863	0.448785	-0.242773	-0.105731	-0.314596	-0.626681	-1.86599	0.785027	-0.296657	-1.24237	-0.680804	0.193831	0.933502	-1.56777	1.2473	-0.374213	-0.62426	-0.96061
301	SAMd636e3461955	Training	0.0716958	High	10.4805	1	-1.27099	-1.04289	1.90489	1.77868	-0.273579	-0.131519	-0.664212	0.519525	1.25933	0.316415	0.282072	0.0203056	1.07092	0.339205	1.48012	1.12054	-1.70447	0.906493	-0.325847	-0.19972	-0.328076	0.32582	-1.36709	0.38214	0.48622	1.48481	1.79545	1.90076	0.954502	-0.491855	-0.242154	-0.019349	-3.04877	0.100109	1.5523	1.33887	-0.878926	0.124328	0.763935	0.699457	0.531805	0.140227	0.410278
302	SAMd697ba701077	Validataion	-0.0103772	High	21.1581	1	0.856066	0.365699	-0.0351485	-0.411967	0.259666	0.781364	0.378324	0.346053	-0.0714176	0.265726	-0.214091	-0.457382	0.04043	0.531465	0.305903	-0.21439	-0.88119	-0.389331	0.57047	0.565409	0.416836	0.867147	-0.917871	-0.426008	0.984265	-0.158537	0.195095	-1.42581	-0.386172	0.552021	0.342955	0.836605	0.456618	-0.337479	-0.823995	0.848909	1.07494	-1.2713	0.00100788	-0.774892	-0.840328	0.393927	-0.375019
303	SAMd7d57ee3a863	Validataion	-0.0553123	Low	20.271	0	-0.969181	1.19247	-0.59593	-0.682229	0.0158912	-0.768487	1.78132	-0.669388	-0.24538	-0.213231	-0.788386	-0.565472	-0.4252	-1.22572	-0.871756	-0.636923	0.662993	-0.88242	1.68791	1.73384	-1.48747	0.319682	1.30591	-0.773499	-0.590059	0.415232	-0.58644	0.336922	-0.646819	-0.655973	-2.29139	-0.246048	0.840838	-0.969938	0.539794	-1.40427	-1.33441	-0.794086	0.303797	0.777089	-2.45076	-0.652931	-0.740213
304	SAMd86389d0d768	Validataion	-0.0230151	Low	2.20123	1	0.687759	-1.04289	-0.666204	-0.666715	0.217327	1.3131	-0.608563	-0.864372	-1.16111	-0.490972	-0.162727	0.861618	0.407798	-0.853883	-1.37019	-0.318496	-0.235301	-0.289131	-1.2	-1.69108	1.99723	-1.04335	0.0765985	-1.50272	0.43564	-1.49103	-0.488145	-0.0182749	-1.00763	-0.592404	0.746697	0.243774	-0.584136	0.397137	0.662251	0.382056	0.870492	-0.533107	-0.589464	-0.445094	0.843966	-0.613565	-0.152548
305	SAMd98bac0a070f	Training	0.0305812	High	2.06982	1	-0.344209	-0.0610934	1.49162	1.34849	1.73972	0.0451264	-0.384836	-0.166814	0.607233	1.5825	0.389684	-0.518913	0.379145	1.62668	0.854579	0.966408	-0.719086	1.5342	-0.465592	-0.477768	0.716537	0.934642	-1.05217	0.431962	0.835738	0.653776	2.3301	0.546922	0.0500659	0.0501051	0.870896	1.64103	-1.25142	0.0064101	-0.0771475	1.03391	-0.155337	0.556271	0.476983	0.912929	1.0503	1.01901	0.100205
306	SAMda4d892fddc8	Training	-0.0183746	High	14.1273	0	-1.36674	-0.415003	0.527424	0.548806	-0.121327	1.22233	-0.519321	1.11565	1.76469	0.272698	-0.604448	0.126482	-0.182878	-0.901977	-0.549176	0.698388	-0.0881638	0.426839	-0.19807	-0.00203847	0.351851	0.847496	-1.33337	-0.066604	0.349273	1.26595	1.99087	1.95608	0.860283	1.218	1.3664	-0.628983	-2.64788	-0.0444141	0.230597	1.5498	0.391011	1.25504	-0.847047	0.128283	1.25441	1.16685	0.315275
307	SAMdab9ca8fb5de	Validataion	-0.0115768	High	0.197125	0	0.643647	0.370785	0.866458	0.693337	1.13662	-0.294433	-0.547387	1.15971	-0.0988421	-0.395134	-0.422617	0.622899	-0.00291849	0.17015	1.24348	0.351266	-0.742404	-0.489027	-0.121759	-0.113174	-0.253588	1.15544	-0.958363	-0.0655426	1.42634	0.885787	0.0873291	-0.052379	0.204869	-0.567731	2.11422	1.45805	0.0387032	0.81632	1.83861	0.415615	0.532971	0.840417	-0.209511	-0.0150862	0.429371	0.752362	0.64582
308	SAMdad5c29dc105	Training	-0.0193365	High	2.43121	1	1.81539	1.16832	-0.822766	-0.574118	-0.219665	-0.187957	0.546907	0.685919	-1.52034	-0.823922	0.179946	-0.16572	0.277716	-0.10097	-0.715188	0.469597	-0.495865	-0.418257	0.281015	-0.291241	0.115678	-0.609876	1.83469	1.29454	-0.528164	-1.03554	-0.963677	-0.777281	-1.0163	-0.670952	0.228301	-0.409185	1.19614	0.431257	-0.637685	-0.842858	-0.125669	-1.08463	0.783784	-1.27599	-0.300356	-0.851767	-0.0237322
309	SAMdb3f50c9129c	Training	-0.0656147	Low	15.8029	1	-0.197634	-1.01339	0.649325	-0.240274	-0.592632	5.09643	-1.20046	0.331879	-1.10858	-2.40361	-0.39722	0.868972	-1.09871	-0.566802	0.142177	0.0499629	-0.686609	-1.9903	-0.986037	-0.678824	0.543764	-0.76811	-1.18068	-2.06668	-0.446704	-0.90378	0.10228	0.644868	2.16031	-1.44858	1.70669	-0.295108	-1.03608	0.521527	0.219735	-0.134233	-0.141641	-0.0241005	1.71225	-0.627936	-0.551172	-0.810711	0.171745
310	SAMdcae54fcd7fa	Validataion	0.0988145	High	6.2423	1	-0.0216656	-1.04289	1.91791	1.71963	-1.25885	-0.258167	-1.47149	-0.779138	1.34921	-0.904812	0.246118	-0.41338	0.339376	-0.784373	-0.711561	0.420044	-1.23019	-0.211483	-0.908836	0.257459	-0.14407	0.482792	-0.737701	0.733645	0.51418	-0.0869205	1.21801	1.93036	1.11188	1.19738	-0.730549	-0.887831	0.119923	-0.229342	0.344599	2.34196	0.300574	0.498117	-0.404728	0.653657	-0.0819849	0.854825	-0.0288139
311	SAMdee1011782cd	Training	-0.00465741	High	3.90965	1	-0.184943	0.995775	0.975994	0.605066	-0.548252	0.287109	0.826052	0.167018	1.51488	0.533379	0.0179746	-0.553281	0.381207	0.328342	1.11438	1.04855	-1.24949	0.0484084	0.644991	1.0792	-0.542587	0.659215	-0.850459	0.346856	-0.320639	1.68519	0.298493	-0.0570408	0.135356	-0.764871	0.321113	-1.06633	-1.57923	-0.0511735	-0.64171	0.100909	1.38554	0.0114827	0.66251	-0.397798	-0.276512	0.244937	0.376175
312	SAMdf3e42c8672a	Validataion	-0.0255684	Low	7.32649	1	-1.62221	-0.0682701	-0.475693	-0.477208	0.811212	0.131543	0.854583	0.330576	0.549201	0.412922	-1.49522	-1.17811	-0.495659	0.372024	0.00452045	1.18951	-0.116445	1.01445	0.671003	0.754573	0.780388	-0.0520823	0.283638	2.48145	-0.205632	-0.0442837	0.207873	0.076041	-0.165293	0.819248	0.197139	0.654633	0.380561	-1.24536	0.642312	-0.798068	-0.645442	1.26802	0.560365	-0.64301	-0.304517	0.788473	-0.218442
313	SAMe07c4560772d	Training	0.000652665	High	2.10267	0	1.05485	-1.02148	-1.17619	-1.21007	-0.497876	-0.160959	-1.16293	1.48241	-0.743547	-0.662529	-2.82893	-0.86588	1.63923	0.190165	-0.490283	0.39891	0.151765	-0.197635	-2.40353	-2.48034	-0.539755	-2.50592	0.935208	-0.357515	-0.423219	-0.267891	-1.72718	-0.809447	-1.41623	-0.128485	-0.719713	-0.374765	1.51522	-1.47082	-1.08283	-1.05852	-1.02926	-2.58942	0.282909	-0.194941	0.661732	-1.96919	-1.42713
314	SAMe0c49ea0df5d	Validataion	-0.0324501	Low	4.13963	1	0.165663	0.313565	0.92346	0.991556	0.49668	-0.255148	-0.0137182	0.420051	0.864317	1.47673	0.612917	0.37144	0.297245	1.24563	-0.0650016	0.537286	0.508209	-0.288414	0.280352	0.0929116	0.79786	1.15959	-0.968956	1.91027	0.849311	0.915923	0.83792	0.206995	0.868594	0.555766	1.06992	0.731034	-0.649529	0.818204	0.348227	0.563345	-0.921254	0.995037	0.174888	0.474305	0.764379	1.00519	-0.296948
315	SAMe1eb5d988760	Validataion	-0.0517385	Low	21.0595	0	-0.0410976	1.54681	1.06396	0.876082	0.0310992	-1.10477	1.7239	0.000651935	-1.0373	0.588943	-0.119254	-0.00839076	-0.297967	0.142088	1.16451	0.40029	0.422579	-0.634648	1.31023	1.23944	-0.707326	0.416199	-0.364671	0.766104	-0.024184	0.167539	0.123256	-0.720521	-0.995439	-0.984295	0.287078	-0.236658	0.12559	0.295138	-0.917043	-0.244783	0.73704	-0.00638687	0.667707	0.246352	0.132344	0.735758	-0.119918
316	SAMe3210d3632b4	Validataion	0.0170449	High	2.16838	1	-1.67512	0.0078061	-0.764169	-0.674111	1.36679	-1.54805	1.29283	0.193037	-0.264114	1.05915	-0.114341	0.20285	0.834943	-0.194707	0.510072	0.618822	0.895256	2.30835	0.989904	0.580147	-0.158932	1.49901	-0.13855	2.10622	-0.0980663	-0.300669	0.836562	1.42097	0.828344	0.303722	1.54113	1.36095	-0.278891	-0.396518	1.32533	0.252593	-0.755741	0.0526706	-0.296573	0.683305	0.409655	1.06728	0.854362
317	SAMe3d4266775a9	Training	-0.0368363	Low	13.9959	0	1.52337	-0.853243	-0.33915	-1.01172	0.204407	-0.956979	-0.470995	-0.143425	0.346139	0.123255	-2.59874	-0.244733	0.573632	-1.34008	-0.496091	-0.204179	-0.351439	0.299038	-0.365516	-0.340945	-1.11173	-1.30797	0.486799	-1.13293	0.273677	-0.954409	-0.139004	0.0273688	-1.1414	0.103742	-1.61586	0.132021	0.931153	-1.00195	-0.635663	0.252101	-0.02836	-0.85657	-1.41285	-0.939565	0.793534	-0.0966102	0.416353
318	SAMe41b1e773582	Training	0.0819454	High	0.854209	1	-0.804024	-0.0337754	-0.788855	-0.676779	0.958802	-0.316912	0.512754	1.17367	1.08859	1.25547	0.791027	-1.17954	-1.16542	0.675246	0.603793	1.02283	0.935839	-0.392547	0.302853	0.248437	-0.0748069	0.0864696	0.89884	1.12868	-0.051711	0.245011	1.00597	-0.248574	-1.06754	1.05123	0.350516	0.821522	0.305703	-1.25489	-1.1657	-0.814835	-0.530204	0.969719	2.42916	-0.428419	1.41679	0.129308	-0.529988
319	SAMe50d15fde368	Training	-0.0272255	Low	18.8912	0	1.29597	-0.776477	-1.52773	-1.57413	0.0796595	0.598046	-1.1005	-0.644478	-0.11737	-0.164859	-0.333584	-0.229633	0.481796	-0.414093	-0.290555	0.20062	0.116009	0.395681	-1.1908	-1.43159	0.780702	-1.04798	1.53799	-1.18513	0.0295727	-0.443465	-0.480678	-0.817348	-0.124063	0.673964	-0.0159721	0.117916	0.697845	-0.4828	-1.54258	-0.41961	0.494526	-1.60493	-0.200536	0.635569	1.84621	-0.90311	-0.528491
320	SAMe56c96c51190	Validataion	0.0992923	High	9.7577	1	-1.43578	-0.457279	0.93442	1.33787	0.930366	-0.988257	0.516512	0.560479	1.56026	0.491734	1.20221	-1.64185	-0.19647	1.01359	0.778488	0.776876	-0.432835	0.227257	0.919507	1.08303	0.37769	1.88027	-1.18972	0.538097	1.18044	0.340038	2.7226	2.43272	2.14208	2.72506	-0.0105662	0.881094	-1.58679	-1.47998	2.38517	2.92277	-1.51212	1.38369	-0.255222	1.92573	1.83204	2.50461	1.17989
321	SAMe5bc41772bc9	Training	0.192479	High	6.11088	1	-0.648417	-1.04267	0.424423	0.264361	0.803468	-0.0318249	-1.43495	0.542675	0.184704	3.00331	1.05116	-0.835291	3.44173	1.15242	1.27604	1.07034	-0.0514544	1.93254	-1.37779	-0.836684	2.12829	3.8417	-1.66086	2.42285	0.00413654	1.08166	0.356209	-0.16209	3.09847	2.27363	4.04675	0.780202	-1.41841	-0.778095	0.551703	1.41424	-0.632778	0.480896	-0.0339558	-1.00985	0.535703	2.36194	4.95342
322	SAMe712352fb82a	Training	-0.0969088	Low	22.1109	0	2.05485	0.192259	-1.13808	-0.726097	-1.5973	-0.887814	0.360015	-1.63726	-1.01382	-1.73459	-0.272494	1.67979	-2.25879	-0.0416731	-1.07871	-0.589516	1.09887	-1.47532	-0.399807	-0.365615	-1.24385	-0.411578	1.60253	-2.23333	-0.596466	-1.11039	-1.54313	-2.34582	-1.2519	-0.512794	-0.876203	-1.31282	1.02698	1.08784	-1.72886	-1.34976	0.35698	-1.60378	-0.922252	-2.06422	-2.06287	-1.8556	-0.206185
323	SAMe7bcab05402e	Validataion	0.0900959	High	7.91786	1	0.02665	-1.04289	1.22066	0.9377	-0.216684	0.218959	-1.64155	1.83989	0.0306613	0.930532	-0.329131	-1.70264	0.425168	0.665985	1.64738	1.47758	-2.28563	-0.0307403	-0.973834	-0.913814	-0.547745	0.106034	-1.45831	0.566493	0.434603	1.3525	0.294698	-0.38967	0.273882	-1.11591	0.81054	-0.00208502	-1.75318	-1.48547	1.68508	0.866048	1.09093	-0.0327219	1.27388	-0.98515	-0.314598	0.480686	0.451435
324	SAMe7bf6c015192	Validataion	0.0885002	High	3.12115	1	-0.637206	0.07493	1.95587	2.32277	0.680639	-1.22896	0.892555	-0.190863	1.8188	1.02068	-0.394563	-1.13546	-0.200547	1.2315	0.730924	0.490178	-0.309447	0.115713	0.96638	1.22449	-1.43442	1.59587	-0.396181	0.316179	1.56328	1.33691	1.49481	1.00096	1.33817	1.4459	1.64172	0.559775	-0.299931	-1.09711	1.08289	0.891135	-0.235271	2.38351	0.0608074	0.920206	0.662101	1.44474	0.536195
325	SAMe7e4f7c076a7	Training	0.0889577	High	1.97125	1	-3.14489	0.560051	-0.000521892	0.458478	1.56502	-1.40712	1.98182	0.712849	2.70797	1.06543	1.0216	-0.525129	0.205062	0.372033	-0.144049	0.642692	1.647	3.06929	1.62958	1.00596	-0.784115	1.4703	-1.59228	1.66541	0.263282	-0.42548	1.54931	1.26533	0.710763	0.62207	0.417816	1.50596	-1.39001	-0.758263	1.76209	0.47446	0.196914	1.80951	-1.02442	2.18343	-0.367496	1.83764	-0.0288254
326	SAMe9475f77504b	Validataion	-0.0445038	Low	18.6612	0	-0.220281	0.680344	0.683827	1.11845	-0.750379	-0.749662	0.915888	-0.0898561	-0.14941	-1.44363	1.55055	0.666979	-1.00388	-0.183623	1.56834	-0.629048	-1.3096	-0.90232	0.653502	0.611069	-1.6853	0.322998	0.44749	0.375292	-0.112915	1.80921	-0.444053	0.59992	-1.49486	-2.10365	-0.753713	-0.120555	0.402468	0.243676	-0.0853549	-0.0446186	0.371147	0.311419	-0.432926	-1.12089	-0.578169	-0.96211	0.00356326
327	SAMe94c30c30616	Validataion	0.0973958	High	15.3758	1	-0.271065	-0.654158	1.88113	1.87314	0.382877	-0.237024	1.03674	0.286365	-0.686682	0.212557	-0.177989	-0.295619	0.167064	0.246932	0.978189	0.686499	-0.279629	0.557763	0.343882	0.184693	-1.15331	-0.0097914	-0.19753	-0.290082	0.565672	-0.663414	0.122563	0.714437	-0.0452809	-0.628431	-0.558513	0.354956	-0.76504	-0.996719	0.338154	0.387644	0.943704	0.12021	-0.742715	1.58013	0.652386	-0.171534	0.22137
328	SAMe97af0feefdf	Training	0.105491	High	11.1047	1	-0.106486	-1.04289	0.996332	0.883797	1.42317	-0.698834	-1.39975	1.18586	0.949303	1.09824	0.687137	-0.151073	0.577125	0.534721	0.618819	1.70569	0.041975	0.902698	-0.902002	-0.593935	1.20074	0.524927	-0.121189	0.724239	1.45833	-0.277728	0.716163	0.467802	-0.908749	-0.194187	-0.449212	1.68928	0.50849	-1.02976	-0.273847	0.92822	0.759192	0.205745	0.974094	1.53462	2.0686	1.0766	0.391516
329	SAMe9ae8beb82fa	Training	0.0498783	High	5.48665	1	0.00883847	-0.873176	1.09736	1.2871	0.455192	-0.0614715	-0.866	0.686941	-0.715144	0.102582	1.59027	1.71587	1.07625	0.145339	1.25011	0.104779	0.0320068	-0.208642	-0.302844	-0.117001	2.08455	-0.336388	-0.282421	-0.151467	1.07098	0.336262	0.976033	0.295009	-0.384267	-0.946384	-0.482505	0.47954	-0.518092	1.77116	1.17158	1.46108	0.278844	0.625001	-0.735429	-0.0570572	0.217525	0.885096	-0.18579
330	SAMeaa477a5384b	Training	-0.0967011	Low	21.5852	0	1.93477	1.77086	-1.3913	-1.66666	-0.67968	-0.17773	0.967951	-0.53913	-1.11465	1.20598	-0.761679	0.0678977	-1.1404	0.593374	0.534064	-1.3418	1.05631	-0.620245	1.32055	1.50398	0.0351207	-0.561668	1.79752	-1.53735	-0.540496	-0.234587	-1.70178	-1.99473	0.641635	-1.86711	0.0572037	-0.812055	1.63648	-0.00569657	-1.38902	-1.41988	0.19267	-0.754711	-0.385192	-0.41709	-1.29312	-2.16373	-0.828113
331	SAMeb29625f76a5	Training	-0.00846698	High	3.12115	1	-0.297116	0.872428	-0.808652	-1.07272	0.869616	0.074093	-0.117403	1.43306	0.0554651	1.34081	-0.196896	-1.58903	0.207207	-0.384705	0.664301	1.04768	0.382911	0.958769	-0.125516	-0.321114	-0.571882	-0.491261	-0.129183	-0.596183	0.218399	0.672623	-0.372871	0.166585	0.552588	0.744462	-0.230041	0.702767	0.246871	-1.45653	-0.5765	0.414825	-1.00736	0.119766	0.491611	1.20412	1.86393	0.286562	0.300202
332	SAMeb587a68006b	Training	0.00452993	High	20.6982	0	0.406881	0.0334637	0.444246	0.564567	1.00197	-0.250146	-0.23663	-0.478724	-0.258993	-0.487054	0.205699	0.962268	-0.299824	0.0821088	1.2685	-0.174882	-1.11831	-0.408039	-0.377879	-0.294712	0.0712669	-0.381188	0.112393	0.791626	1.04102	1.57243	1.32858	0.927267	-0.755359	-1.34102	-0.841538	1.43956	0.261861	1.27369	0.694821	-0.137421	0.958877	0.0996444	1.05114	-0.495176	0.958992	0.337477	-0.277435
333	SAMee3844cc0b9f	Training	-0.0622951	Low	3.21971	1	-0.838321	1.96051	1.24013	0.848409	-0.0510442	-0.547097	1.27473	1.54344	0.212189	1.42671	0.218971	-0.985763	0.55413	-0.0121356	1.38817	0.966948	-1.82033	1.38676	0.973943	0.793564	-0.71726	1.28025	-2.02918	1.0437	0.521424	0.292862	0.648955	0.765288	1.58648	-0.381335	0.61656	-0.134733	-1.6358	-0.764212	0.941198	0.482107	0.390681	-0.443265	0.672931	-0.228801	-0.848945	0.535318	0.79045
334	SAMef0e3d2415fd	Training	0.0639648	High	10.1191	1	-1.39559	0.977627	0.0374353	-0.0610759	-2.01239	-0.265968	1.48939	0.669858	-0.0656023	0.252307	1.1322	-0.298949	-0.364388	-0.990716	-0.829137	-1.03598	-0.265259	0.749426	1.55773	2.00256	0.0388682	0.966599	-1.81505	0.18553	-2.15471	-0.164654	0.740757	0.636296	1.77826	0.577664	0.270578	-1.86246	-1.64148	0.0739059	0.519484	0.571699	-0.872564	-0.397814	-0.402882	0.392738	-1.30344	-0.945855	1.18541
335	SAMeff2ce356ccb	Validataion	0.0171039	High	8.08214	1	0.661439	-0.32009	-2.10343	-1.77206	0.195389	-0.0400571	-0.991042	0.565356	0.116322	-0.354226	-0.933168	-0.529028	0.526832	0.45452	0.439514	0.54263	0.902979	-0.0888804	-0.0517112	-1.07261	0.0246963	-1.34995	1.5967	-0.668334	-0.343973	0.743137	-0.0617528	0.196103	-0.792894	-0.527708	1.35511	0.148287	1.97125	-0.788765	-2.98225	-1.07824	-1.83724	-0.78688	1.62174	0.0175928	1.2766	-0.478541	-1.08054
336	SAMf20b827dca51	Validataion	0.0136209	High	4.36961	1	-0.595887	0.308774	-0.203556	-0.387605	-1.23907	-0.980171	1.17637	-0.892979	0.794565	0.501862	-0.42741	-0.542165	-0.309283	-1.32378	-0.646818	-1.12342	0.0961547	-0.211744	0.960838	1.45278	-0.427364	0.743302	-1.03764	-0.809398	-1.13191	0.779412	0.840202	0.485529	0.849998	0.00983194	0.400829	-1.19795	0.0599173	-0.471317	0.159327	0.823372	0.517384	0.579692	-0.369288	1.1726	-0.128717	-0.204517	0.15743
337	SAMf275eb859a39	Training	0.086356	High	24.4764	0	0.859184	-0.85068	-0.0567649	-0.106787	0.0183803	1.09136	0.0811143	-0.475541	-1.43245	0.432567	0.813387	-0.679077	-0.140377	1.71345	0.429271	0.0693262	0.77168	-0.403923	0.474697	0.246266	1.3912	-0.122881	0.532419	-1.08571	-0.320626	-1.07955	-0.705345	-0.893491	-0.367117	-0.891589	0.0524397	-0.204513	0.720669	-0.780165	0.0455217	-0.328469	0.295839	-1.1052	0.0806319	0.479507	-0.44825	0.56149	-0.585648
338	SAMf28c01545593	Training	-0.0554904	Low	6.40657	1	1.37352	-0.770189	-1.08964	-1.03694	0.0490068	1.47713	-0.916145	-0.904421	-0.353019	0.459379	-0.454954	0.190626	-0.0371404	0.0291338	-0.152771	0.743881	-1.28731	-0.830595	-0.932006	-1.5079	-0.332408	-2.28572	1.19883	-1.51682	-0.505348	-0.942139	-1.44922	0.0135032	-1.22132	-0.522084	-1.71627	0.210838	0.596755	-0.307078	-0.395068	-0.338336	-0.969976	-1.60553	0.501311	0.469703	0.865634	-1.30103	-0.713963
339	SAMf2aae1443f67	Training	0.0268099	High	10.3491	1	1.01966	-0.543281	0.129339	0.264414	1.09806	0.401352	-0.174301	0.0510049	0.885729	0.94577	-1.32436	-1.27551	0.847939	1.18311	0.0465843	1.72303	0.106406	-0.0555761	-0.139804	-0.536097	0.961664	0.0237682	1.43594	0.208312	0.482292	-0.241172	-1.41639	-1.12383	-0.501963	0.795731	0.710898	0.784844	0.854181	-0.899763	0.503262	-0.379236	-1.15511	-0.206121	0.607855	-0.959274	-1.1534	-0.829136	0.790108
340	SAMf2ce197162ce	Training	0.0999763	High	1.577	1	0.0786441	-0.68526	2.61782	2.88893	1.36344	-0.435278	-0.797875	-0.365604	0.650402	0.598832	0.341975	-0.200888	1.75551	0.288082	-0.0990668	1.66507	-0.0521967	0.563745	-0.816277	-0.494931	0.428379	-0.807883	1.19499	1.80782	0.954529	0.160143	1.12018	1.23684	0.205482	-0.0375303	0.280143	1.13386	-0.605967	0.0982783	1.40911	0.516214	0.0647084	0.390607	0.100195	0.205218	0.492921	0.994726	-0.168218
341	SAMf3a9bce50099	Validataion	0.0427747	High	2.10267	0	0.225184	-0.212699	0.625848	0.409926	0.667958	-0.656719	-0.397086	0.242257	-0.491235	0.358429	0.262121	-0.581146	-0.328298	0.472421	0.645902	-0.0634743	-0.70245	-1.46964	-0.0364803	0.281355	1.81278	0.820266	-0.840061	0.213216	1.03678	1.23195	0.638131	0.439708	0.639359	-0.0314243	0.321971	0.849401	-0.727634	-0.761318	-0.275103	0.102681	-0.0116191	0.520557	-0.332281	-0.0928392	1.57668	1.04057	-0.0847955
342	SAMf82bbdc267c8	Training	0.0118239	High	3.12115	1	-0.286227	-0.754033	1.26526	-0.201765	0.548365	-1.13329	-1.30337	0.614059	0.119573	0.328027	-1.01507	-1.02735	-0.150309	-1.1361	0.649117	1.29933	-0.674805	0.332634	-1.96115	-2.08713	-1.21971	-1.03014	-0.145597	0.0542425	0.599041	1.18202	-0.285368	-0.224588	-0.77262	1.18711	0.676464	0.66713	1.40051	-0.198485	-0.797583	-0.50416	-1.40293	-0.423507	0.98886	0.0476721	1.13945	-0.888401	0.251473
343	SAMfb7aec7cb0e2	Training	-0.079051	Low	22.538	0	0.590978	1.4762	-0.997656	-0.667187	-0.889226	0.252495	1.70615	0.733715	-0.684781	-1.57872	0.895772	-0.0951177	-0.635686	-0.283146	-0.409435	-2.17782	1.47877	0.159591	1.52298	1.37886	-0.919712	0.643468	0.759419	-0.414665	-0.7161	0.0637796	-1.327	-0.927593	-1.12957	-0.973926	-1.93753	-1.35772	1.0113	0.0505638	0.425022	-0.87329	-0.0431535	0.0629248	-1.18304	-0.355882	-0.780143	0.676145	-1.23377
344	SAMfd947610629d	Validataion	-0.00263358	High	9.03491	1	-0.577264	-0.637256	0.348135	0.308832	0.428269	0.575463	-0.881778	0.195606	0.830879	0.910708	0.531769	0.929023	0.413259	1.13486	1.47682	0.886928	-1.54732	0.362441	-1.05382	-0.632064	0.887988	0.216108	-1.10702	0.47163	2.20641	1.55804	1.64973	1.0233	0.533048	-0.707007	0.329678	0.590115	-1.9395	0.41353	-0.214307	1.6176	0.778824	0.167267	0.632715	1.23627	-0.298799	1.83771	0.478832
345	SAMfddc359e862b	Validataion	-0.0762683	Low	1.9384	1	0.301995	-0.263944	0.591715	0.130403	-0.5021	-0.0681156	0.0988218	-0.42451	-1.34097	0.529131	-0.95332	0.914665	0.500219	0.484685	0.381535	-0.643308	-1.22863	-1.31343	0.502543	0.581187	0.147819	-0.0228561	0.654408	-0.55153	0.386599	-1.28911	-0.152958	-0.493385	-0.206393	-0.242421	0.0952163	0.18425	0.849479	0.808411	-1.44551	0.534607	1.08257	-0.214331	0.112801	-0.931901	-1.1872	-0.820121	-0.552767
346	SAMfed609955db9	Training	-0.0188047	High	20.5667	0	0.99624	-1.04289	-0.456663	-0.352546	1.08626	-0.903886	-0.855769	-0.562456	0.659135	-0.0506936	0.3617	0.764523	-0.11066	1.49426	0.33429	0.124045	-0.250937	0.115855	-0.785728	-0.968184	-0.313004	0.590395	0.0361175	0.0484757	0.583871	0.869759	0.246048	0.354354	-0.768409	-1.1835	-0.058005	1.17814	-0.210469	0.125021	0.444333	0.617067	0.333824	0.442805	0.253933	-0.56044	1.21132	0.572794	0.387964
347	SAMff41c4e8c08f	Training	0.0472683	High	2.46407	1	0.440174	-1.04289	1.74571	1.5532	0.440489	0.551952	-0.936776	0.486119	-1.82989	0.066097	-0.575733	-0.627848	-1.17914	0.454256	0.658343	0.0859424	-0.694721	-0.411535	-0.614811	-0.111927	-0.220267	-0.202093	-1.23979	-0.744551	0.81456	-0.030948	-1.14318	-1.12384	-0.103972	-0.70585	0.428023	0.578758	-0.467389	-0.746652	-0.60577	-0.552616	-0.18644	-0.21357	0.823525	-0.596498	-0.502885	-0.253099	0.0519485
348	SAMffa5c7cad0e5	Validataion	0.0267708	High	15.54	1	-1.02948	-0.491644	1.51089	1.04537	-0.0148164	-0.323109	0.475352	-0.305259	0.923518	0.599392	0.529615	-0.0126096	0.691446	1.92625	0.831042	0.221329	-0.414305	0.499539	0.112956	0.111549	-1.05335	0.536451	-1.4924	1.42004	0.588906	0.814463	2.23807	2.5726	1.18523	-1.27925	0.992887	-0.250194	-0.932689	-0.120351	1.17044	1.1638	1.62244	0.418011	0.417736	0.933936	-0.559835	1.49962	0.502924
[truncated: 737 more columns]

## Sheet: S4
Table S4: Association of predictive biomarkers and treatment response
Correlation of molecualr subtype and treatment response											Predictive power of biomarkers
Molecular subtype	CR	PR	SD	PD	p value	Molecular subtype	CRPR	SDPD	p value			AUC	CI_lower	CI_uper	p.value (compare with M1)
Lund					0.0009995				0.001999		Macrophage_M1	0.706294	0.619126	0.793462	1
MS1a	0(0%)	3(15%)	4(20%)	13(65%)		MS1a	3(15%)	17(85%)			TMB	0.718496	0.632452	0.804539	0.821
MS1b	3(4%)	10(14%)	13(19%)	44(63%)		MS1b	13(19%)	57(81%)			TNB	0.777794	0.706531	0.849056	0.139
MS2a1	3(9%)	13(37%)	6(17%)	13(37%)		MS2a1	16(46%)	19(54%)			TMB+M1	0.765306	0.682709	0.847903	0.011
MS2a2	3(17%)	6(33%)	3(17%)	6(33%)		MS2a2	9(50%)	9(50%)			TNB+M1	0.780648	0.704942	0.856353	0.001
MS2b1	5(6%)	7(8%)	26(31%)	46(55%)		MS2b1	12(14%)	72(86%)
MS2b2.1	2(13%)	1(7%)	3(20%)	9(60%)		MS2b2.1	3(20%)	12(80%)				AUC	CI_lower	CI_uper	p.value (compare with M1)
MS2b2.2	9(16%)	3(5%)	8(14%)	36(64%)		MS2b2.2	12(21%)	44(79%)			Macrophage_M1	0.701002	0.628283	0.77372	1
Lund2					0.00049975				0.00049975		CD_8_T_effector	0.627151	0.5497	0.704603	0.00359228
Basal/SCC-like	9(16%)	3(5%)	8(14%)	36(64%)		Basal/SCC-like	12(21%)	44(79%)			GEPs	0.574043	0.493981	0.654105	1.35978e-05
Genomically unstable	6(11%)	19(36%)	9(17%)	19(36%)		Genomically unstable	25(47%)	28(53%)			IC_Level	0.617615	0.544832	0.690398	0.0103597
Infiltrated	5(6%)	7(8%)	26(31%)	46(55%)		Infiltrated	12(14%)	72(86%)			TC_Level	0.51294	0.45715	0.56873	2.25097e-05
UroA	3(3%)	13(14%)	17(19%)	57(63%)		UroA	16(18%)	74(82%)
UroB	2(13%)	1(7%)	3(20%)	9(60%)		UroB	3(20%)	12(80%)				AUC	CI_lower	CI_uper	p.value (compare with M1)
TCGA_Subtype					0.911044				0.45927		Macrophage_M1	0.701002	0.628283	0.77372	1
I	8(7%)	15(14%)	23(21%)	61(57%)		I	23(21%)	84(79%)			Macrophage_M2	0.551503	0.475792	0.627214	0.00378819
II	8(11%)	13(17%)	16(21%)	38(51%)		II	21(28%)	54(72%)			M1M2_ratio	0.652646	0.577203	0.728088	0.29201
III	5(8%)	5(8%)	12(20%)	38(63%)		III	10(17%)	50(83%)			M1M2	0.699461	0.626538	0.772383	0.861497
IV	4(7%)	10(18%)	12(21%)	30(54%)		IV	14(25%)	42(75%)
Immune_phenotype					0.267366				0.123938
desert	3(4%)	11(16%)	12(17%)	43(62%)		desert	14(20%)	55(80%)
excluded	11(10%)	17(15%)	22(19%)	63(56%)		excluded	28(25%)	85(75%)
inflamed	9(15%)	10(16%)	16(26%)	27(44%)		inflamed	19(31%)	43(69%)
TMEcluster					0.023988				0.00307185
TMEclusterA	18(10%)	33(19%)	35(20%)	91(51%)		TMEclusterA	51(29%)	126(71%)
TMEclusterB	7(6%)	10(8%)	28(23%)	76(63%)		TMEclusterB	17(14%)	104(86%)
Baylor.subtype					0.017991				0.130938
Basal	17(11%)	14(9%)	34(21%)	95(59%)		Basal	31(19%)	129(81%)
Differentiated	8(6%)	29(21%)	29(21%)	72(52%)		Differentiated	37(27%)	101(73%)
UNC.subtype					0.0504748				0.0259649
Basal	11(8%)	11(8%)	31(23%)	80(60%)		Basal	22(17%)	111(83%)
Luminal	14(8%)	32(19%)	32(19%)	87(53%)		Luminal	46(28%)	119(72%)
CIT.subtype					0.00749625				0.0049975
MC1	4(5%)	14(16%)	17(20%)	50(59%)		MC1	18(21%)	67(79%)
MC2	1(14%)	1(14%)	1(14%)	4(57%)		MC2	2(29%)	5(71%)
MC3	3(21%)	5(36%)	1(7%)	5(36%)		MC3	8(57%)	6(43%)
MC4	4(5%)	8(9%)	29(33%)	47(53%)		MC4	12(14%)	76(86%)
MC5	1(10%)	1(10%)	3(30%)	5(50%)		MC5	2(20%)	8(80%)
MC6	0(0%)	1(100%)	0(0%)	0(0%)		MC6	1(100%)	0(0%)
MC7	12(13%)	13(14%)	12(13%)	56(60%)		MC7	25(27%)	68(73%)
Lund.subtype					0.00249875				0.0149925
Ba/Sq	5(16%)	0(0%)	4(12%)	23(72%)		Ba/Sq	5(16%)	27(84%)
Ba/Sq-Inf	2(8%)	2(8%)	4(15%)	18(69%)		Ba/Sq-Inf	4(15%)	22(85%)
GU	2(9%)	7(32%)	4(18%)	9(41%)		GU	9(41%)	13(59%)
GU-Inf	4(17%)	6(25%)	7(29%)	7(29%)		GU-Inf	10(42%)	14(58%)
Mes-like	2(4%)	3(7%)	17(37%)	24(52%)		Mes-like	5(11%)	41(89%)
Sc/NE-like	0(0%)	4(57%)	1(14%)	2(29%)		Sc/NE-like	4(57%)	3(43%)
MDA.subtype					0.0469765				0.00649675
Uro-Inf	3(11%)	2(7%)	4(14%)	19(68%)		Uro-Inf	5(18%)	23(82%)
UroA-Prog	2(3%)	9(15%)	15(25%)	35(57%)		UroA-Prog	11(18%)	50(82%)
UroB	2(8%)	5(21%)	2(8%)	15(62%)		UroB	7(29%)	17(71%)
UroC	3(11%)	5(18%)	5(18%)	15(54%)		UroC	8(29%)	20(71%)
basal	6(7%)	7(8%)	18(21%)	55(64%)		basal	13(15%)	73(85%)
luminal	11(10%)	25(23%)	18(17%)	54(50%)		luminal	36(33%)	72(67%)
p53-like	8(8%)	11(11%)	27(26%)	58(56%)		p53-like	19(18%)	85(82%)
TCGA.subtype					0.00049975				0.00049975
Basal_squamous	9(10%)	6(7%)	18(20%)	57(63%)		Basal_squamous	15(17%)	75(83%)
Luminal	0(0%)	10(45%)	2(9%)	10(45%)		Luminal	10(45%)	12(55%)
Luminal_infiltrated	12(10%)	14(12%)	27(22%)	67(56%)		Luminal_infiltrated	26(22%)	94(78%)
Luminal_papillary	2(3%)	9(15%)	16(27%)	33(55%)		Luminal_papillary	11(18%)	49(82%)
Neuronal	2(33%)	4(67%)	0(0%)	0(0%)		Neuronal	6(100%)	0(0%)
consensusClass					0.0429785				0.005997
Ba/Sq	12(11%)	11(10%)	20(19%)	64(60%)		Ba/Sq	23(21%)	84(79%)
LumNS	2(13%)	4(27%)	2(13%)	7(47%)		LumNS	6(40%)	9(60%)
LumP	3(4%)	10(15%)	14(21%)	41(60%)		LumP	13(19%)	55(81%)
LumU	4(10%)	12(29%)	7(17%)	18(44%)		LumU	16(39%)	25(61%)
NE-like	0(0%)	1(100%)	0(0%)	0(0%)		NE-like	1(100%)	0(0%)
Stroma-rich	4(6%)	5(8%)	20(30%)	37(56%)		Stroma-rich	9(14%)	57(86%)
IC_Level					0.0174913				0.003998
IC0	3(4%)	10(12%)	17(20%)	53(64%)		IC0	13(16%)	70(84%)
IC1	5(4%)	15(13%)	24(21%)	68(61%)		IC1	20(18%)	92(82%)
IC2	17(17%)	18(18%)	22(22%)	45(44%)		IC2	35(34%)	67(66%)
TC_Level					0.772114				0.785607
TC0	17(7%)	36(15%)	49(21%)	136(57%)		TC0	53(22%)	185(78%)
TC1	3(18%)	2(12%)	3(18%)	9(53%)		TC1	5(29%)	12(71%)
TC2	5(12%)	5(12%)	11(26%)	21(50%)		TC2	10(24%)	32(76%)

## Sheet: S5
Table S5: Association between biomakers and clinicalpathological characteristics
Statistical analysis of Macrophages and clinicalpathological features									Statistical analysis of TMB and clinicalpathological features									Statistical analysis of TNB and clinicalpathological features
biomarker	group1	group2	p	p.adj	p.format	p.signif	method		biomarker	group1	group2	p	p.adj	p.format	p.signif	method		biomarker	group1	group2	p	p.adj	p.format	p.signif	method
Macrophage_M1	TMEclusterA	TMEclusterB	1.64566e-19	1.6e-19	<2e-16	****	Wilcoxon		TMB	TMEclusterA	TMEclusterB	0.116553	0.12	0.12	ns	Wilcoxon		TNB	TMEclusterA	TMEclusterB	0.00164164	0.0016	0.0016	**	Wilcoxon
TMEcluster									TMEcluster									TMEcluster
Macrophage_M1	SD	TPD	0.159542	0.18	0.15954	ns	Wilcoxon		TMB	SD	TPD	0.852708	0.85	0.85271	ns	Wilcoxon		TNB	SD	TPD	0.949321	0.95	0.94932	ns	Wilcoxon
Macrophage_M1	SD	CR	0.000266338	0.0013	0.00027	***	Wilcoxon		TMB	SD	CR	0.000205851	0.001	0.00021	***	Wilcoxon		TNB	SD	DPR	9.20063e-05	0.00046	9.2e-05	****	Wilcoxon
Macrophage_M1	SD	DPR	0.0592945	0.18	0.05929	ns	Wilcoxon		TMB	SD	DPR	0.00164273	0.0049	0.00164	**	Wilcoxon		TNB	SD	CR	0.000443741	0.0013	0.00044	***	Wilcoxon
Macrophage_M1	TPD	CR	2.36715e-06	1.4e-05	2.4e-06	****	Wilcoxon		TMB	TPD	CR	1.72967e-05	0.0001	1.7e-05	****	Wilcoxon		TNB	TPD	DPR	4.09777e-06	2.5e-05	4.1e-06	****	Wilcoxon
Macrophage_M1	TPD	DPR	0.000457868	0.0018	0.00046	***	Wilcoxon		TMB	TPD	DPR	0.00021102	0.001	0.00021	***	Wilcoxon		TNB	TPD	CR	9.15238e-05	0.00046	9.2e-05	****	Wilcoxon
Macrophage_M1	CR	DPR	0.0614964	0.18	0.0615	ns	Wilcoxon		TMB	CR	DPR	0.193894	0.39	0.19389	ns	Wilcoxon		TNB	DPR	CR	0.475124	0.95	0.47512	ns	Wilcoxon
BOR									BOR									BOR
Macrophage_M1	SDPD	CRPR	4.2984e-07	4.3e-07	4.3e-07	****	Wilcoxon		TMB	SDPD	CRPR	1.14046e-07	1.1e-07	1.1e-07	****	Wilcoxon		TNB	SDPD	CRPR	5.34192e-09	5.3e-09	5.3e-09	****	Wilcoxon
binaryResponse									binaryResponse									binaryResponse
Macrophage_M1	IC1	IC2	1.08835e-10	2.2e-10	1.1e-10	****	Wilcoxon		TMB	IC1	IC2	0.258074	0.75	0.26	ns	Wilcoxon		TNB	IC1	IC2	0.0569926	0.11	0.057	ns	Wilcoxon
Macrophage_M1	IC1	IC0	0.000105957	0.00011	0.00011	***	Wilcoxon		TMB	IC1	IC0	0.966365	0.97	0.97	ns	Wilcoxon		TNB	IC1	IC0	0.372823	0.37	0.3728	ns	Wilcoxon
Macrophage_M1	IC2	IC0	1.39364e-18	4.2e-18	< 2e-16	****	Wilcoxon		TMB	IC2	IC0	0.250698	0.75	0.25	ns	Wilcoxon		TNB	IC2	IC0	0.00460888	0.014	0.0046	**	Wilcoxon
IC_Level									IC_Level									IC_Level
Macrophage_M1	TC0	TC2	0.000409065	0.0012	0.00041	***	Wilcoxon		TMB	TC0	TC2	0.506311	1	0.51	ns	Wilcoxon		TNB	TC0	TC2	0.322408	0.97	0.32	ns	Wilcoxon
Macrophage_M1	TC0	TC1	0.412792	0.41	0.41279	ns	Wilcoxon		TMB	TC0	TC1	0.327857	0.98	0.33	ns	Wilcoxon		TNB	TC0	TC1	0.777606	1	0.78	ns	Wilcoxon
Macrophage_M1	TC2	TC1	0.17477	0.35	0.17477	ns	Wilcoxon		TMB	TC2	TC1	0.842879	1	0.84	ns	Wilcoxon		TNB	TC2	TC1	0.721277	1	0.72	ns	Wilcoxon
TC_Level									TC_Level									TC_Level
Macrophage_M1	excluded	desert	1.45714e-05	1.5e-05	1.5e-05	****	Wilcoxon		TMB	excluded	desert	0.400103	0.4	0.4	ns	Wilcoxon		TNB	excluded	desert	0.164887	0.16	0.1649	ns	Wilcoxon
Macrophage_M1	excluded	inflamed	2.55499e-09	5.1e-09	2.6e-09	****	Wilcoxon		TMB	excluded	inflamed	0.0121417	0.036	0.012	*	Wilcoxon		TNB	excluded	inflamed	0.0600667	0.12	0.0601	ns	Wilcoxon
Macrophage_M1	desert	inflamed	1.65494e-15	5e-15	1.7e-15	****	Wilcoxon		TMB	desert	inflamed	0.0587352	0.12	0.059	ns	Wilcoxon		TNB	desert	inflamed	0.00417088	0.013	0.0042	**	Wilcoxon
Immune_phenotype									Immune_phenotype									Immune_phenotype
Macrophage_M1	M	F	0.0847056	0.085	0.085	ns	Wilcoxon		TMB	M	F	0.107568	0.11	0.11	ns	Wilcoxon		TNB	M	F	0.629892	0.63	0.63	ns	Wilcoxon
Sex									Sex									Sex
Macrophage_M1	Y	N	0.0920852	0.092	0.092	ns	Wilcoxon		TMB	N	Y	0.385104	0.39	0.39	ns	Wilcoxon		TNB	N	Y	0.866143	0.87	0.87	ns	Wilcoxon
Intravesical_BCG_administered									Intravesical_BCG_administered									Intravesical_BCG_administered
Macrophage_M1	1	0	0.178288	0.53	0.18	ns	Wilcoxon		TMB	1	0	0.0310664	0.093	0.031	*	Wilcoxon		TNB	1	0	0.0698059	0.21	0.07	ns	Wilcoxon
Macrophage_M1	1	2	0.262266	0.53	0.26	ns	Wilcoxon		TMB	1	2	0.306439	0.31	0.306	ns	Wilcoxon		TNB	1	2	0.764707	0.76	0.76	ns	Wilcoxon
Macrophage_M1	0	2	0.734268	0.73	0.73	ns	Wilcoxon		TMB	0	2	0.0356436	0.093	0.036	*	Wilcoxon		TNB	0	2	0.215741	0.43	0.22	ns	Wilcoxon
Baseline_ECOG_Score									Baseline_ECOG_Score									Baseline_ECOG_Score
Macrophage_M1	Visceral	Liver	0.756166	0.76	0.75617	ns	Wilcoxon		TMB	Visceral	Liver	0.100706	0.23	0.101	ns	Wilcoxon		TNB	Visceral	Liver	0.108108	0.32	0.11	ns	Wilcoxon
Macrophage_M1	Visceral	LN Only	5.23323e-05	0.00016	5.2e-05	****	Wilcoxon		TMB	Visceral	LN Only	0.363734	0.36	0.364	ns	Wilcoxon		TNB	Visceral	LN Only	0.712433	0.71	0.71	ns	Wilcoxon
Macrophage_M1	Liver	LN Only	0.000245471	0.00049	0.00025	***	Wilcoxon		TMB	Liver	LN Only	0.0760886	0.23	0.076	ns	Wilcoxon		TNB	Liver	LN Only	0.116008	0.32	0.12	ns	Wilcoxon
Met_Disease_Status									Met_Disease_Status									Met_Disease_Status
Macrophage_M1	bladder	lymph node	0.00977275	0.21	0.0098	**	Wilcoxon		TMB	bladder	lymph node	0.0394485	0.68	0.0394	*	Wilcoxon		TNB	bladder	lymph node	0.0544394	1	0.0544	ns	Wilcoxon
Macrophage_M1	bladder	kidney	0.982085	1	0.9821	ns	Wilcoxon		TMB	bladder	kidney	0.00998898	0.2	0.01	**	Wilcoxon		TNB	bladder	kidney	0.00692103	0.15	0.0069	**	Wilcoxon
Macrophage_M1	bladder	ureter	0.66726	1	0.6673	ns	Wilcoxon		TMB	bladder	ureter	0.651126	1	0.6511	ns	Wilcoxon		TNB	bladder	ureter	0.273994	1	0.274	ns	Wilcoxon
Macrophage_M1	bladder	lung	0.498931	1	0.4989	ns	Wilcoxon		TMB	bladder	other	0.0628672	0.94	0.0629	ns	Wilcoxon		TNB	bladder	other	0.732656	1	0.7327	ns	Wilcoxon
Macrophage_M1	bladder	other	0.950188	1	0.9502	ns	Wilcoxon		TMB	bladder	liver	0.619768	1	0.6198	ns	Wilcoxon		TNB	bladder	liver	0.359958	1	0.36	ns	Wilcoxon
Macrophage_M1	bladder	liver	0.712661	1	0.7127	ns	Wilcoxon		TMB	bladder	lung	0.382664	1	0.3827	ns	Wilcoxon		TNB	bladder	lung	0.0279098	0.56	0.0279	*	Wilcoxon
Macrophage_M1	lymph node	kidney	0.0131729	0.26	0.0132	*	Wilcoxon		TMB	lymph node	kidney	0.338372	1	0.3384	ns	Wilcoxon		TNB	lymph node	kidney	0.842143	1	0.8421	ns	Wilcoxon
Macrophage_M1	lymph node	ureter	0.074358	1	0.0744	ns	Wilcoxon		TMB	lymph node	ureter	0.0496877	0.8	0.0497	*	Wilcoxon		TNB	lymph node	ureter	0.607234	1	0.6072	ns	Wilcoxon
Macrophage_M1	lymph node	lung	0.0499157	0.95	0.0499	*	Wilcoxon		TMB	lymph node	other	0.0138626	0.26	0.0139	*	Wilcoxon		TNB	lymph node	other	0.111191	1	0.1112	ns	Wilcoxon
Macrophage_M1	lymph node	other	0.0936672	1	0.0937	ns	Wilcoxon		TMB	lymph node	liver	0.653328	1	0.6533	ns	Wilcoxon		TNB	lymph node	liver	0.833012	1	0.833	ns	Wilcoxon
Macrophage_M1	lymph node	liver	0.513634	1	0.5136	ns	Wilcoxon		TMB	lymph node	lung	0.750266	1	0.7503	ns	Wilcoxon		TNB	lymph node	lung	0.422219	1	0.4222	ns	Wilcoxon
Macrophage_M1	kidney	ureter	0.604295	1	0.6043	ns	Wilcoxon		TMB	kidney	ureter	0.0376005	0.68	0.0376	*	Wilcoxon		TNB	kidney	ureter	0.77858	1	0.7786	ns	Wilcoxon
Macrophage_M1	kidney	lung	0.443469	1	0.4435	ns	Wilcoxon		TMB	kidney	other	0.00960583	0.2	0.0096	**	Wilcoxon		TNB	kidney	other	0.0814161	1	0.0814	ns	Wilcoxon
Macrophage_M1	kidney	other	0.919891	1	0.9199	ns	Wilcoxon		TMB	kidney	liver	0.948359	1	0.9484	ns	Wilcoxon		TNB	kidney	liver	0.857148	1	0.8571	ns	Wilcoxon
Macrophage_M1	kidney	liver	0.641574	1	0.6416	ns	Wilcoxon		TMB	kidney	lung	0.825236	1	0.8252	ns	Wilcoxon		TNB	kidney	lung	0.368823	1	0.3688	ns	Wilcoxon
Macrophage_M1	ureter	lung	0.468474	1	0.4685	ns	Wilcoxon		TMB	ureter	other	0.135525	1	0.1355	ns	Wilcoxon		TNB	ureter	other	0.185311	1	0.1853	ns	Wilcoxon
Macrophage_M1	ureter	other	0.677805	1	0.6778	ns	Wilcoxon		TMB	ureter	liver	0.583982	1	0.584	ns	Wilcoxon		TNB	ureter	liver	0.709218	1	0.7092	ns	Wilcoxon
Macrophage_M1	ureter	liver	0.935783	1	0.9358	ns	Wilcoxon		TMB	ureter	lung	0.211276	1	0.2113	ns	Wilcoxon		TNB	ureter	lung	0.341014	1	0.341	ns	Wilcoxon
Macrophage_M1	lung	other	0.524888	1	0.5249	ns	Wilcoxon		TMB	other	liver	0.188992	1	0.189	ns	Wilcoxon		TNB	other	liver	0.533333	1	0.5333	ns	Wilcoxon
Macrophage_M1	lung	liver	0.499023	1	0.499	ns	Wilcoxon		TMB	other	lung	0.0636026	0.94	0.0636	ns	Wilcoxon		TNB	other	lung	0.0721057	1	0.0721	ns	Wilcoxon
Macrophage_M1	other	liver	0.742674	1	0.7427	ns	Wilcoxon		TMB	liver	lung	1	1	1	ns	Wilcoxon		TNB	liver	lung	1	1	1	ns	Wilcoxon
Tissue									Tissue									Tissue
Macrophage_M1	Y	N	0.116925	0.12	0.12	ns	Wilcoxon		TMB	Y	N	0.75289	0.75	0.75	ns	Wilcoxon		TNB	Y	N	0.999193	1	1	ns	Wilcoxon
Received_platinum									Received_platinum									Received_platinum
Macrophage_M1	Y	N	0.111114	0.11	0.11	ns	Wilcoxon		TMB	Y	N	0.780815	0.78	0.78	ns	Wilcoxon		TNB	Y	N	0.386102	0.39	0.39	ns	Wilcoxon
Sample_collected_pre_platinum									Sample_collected_pre_platinum									Sample_collected_pre_platinum
Macrophage_M1	MS2b2.1	MS2a1	0.897059	1	0.89706	ns	Wilcoxon		TMB	MS2a1	MS2b1	1.20635e-05	0.00025	1.2e-05	****	Wilcoxon		TNB	MS2a1	MS2b1	5.23679e-06	0.00011	5.2e-06	****	Wilcoxon
Macrophage_M1	MS2b2.1	MS2b1	0.932382	1	0.93238	ns	Wilcoxon		TMB	MS2a1	MS2b2.2	0.0103522	0.2	0.01035	*	Wilcoxon		TNB	MS2a1	MS2b2.2	0.0279576	0.36	0.02796	*	Wilcoxon
Macrophage_M1	MS2b2.1	MS2b2.2	0.292768	1	0.29277	ns	Wilcoxon		TMB	MS2a1	MS2b2.1	0.0967113	1	0.09671	ns	Wilcoxon		TNB	MS2a1	MS1b	1.23298e-05	0.00025	1.2e-05	****	Wilcoxon
Macrophage_M1	MS2b2.1	MS1b	0.0125202	0.2	0.01252	*	Wilcoxon		TMB	MS2a1	MS1b	0.000593825	0.012	0.00059	***	Wilcoxon		TNB	MS2a1	MS2a2	0.821387	1	0.82139	ns	Wilcoxon
Macrophage_M1	MS2b2.1	MS2a2	0.613774	1	0.61377	ns	Wilcoxon		TMB	MS2a1	MS2a2	0.137332	1	0.13733	ns	Wilcoxon		TNB	MS2a1	MS1a	0.00628525	0.11	0.00629	**	Wilcoxon
Macrophage_M1	MS2b2.1	MS1a	0.0799021	0.8	0.0799	ns	Wilcoxon		TMB	MS2a1	MS1a	0.0272664	0.49	0.02727	*	Wilcoxon		TNB	MS2a1	MS2b2.1	0.103576	1	0.10358	ns	Wilcoxon
Macrophage_M1	MS2a1	MS2b1	0.63848	1	0.63848	ns	Wilcoxon		TMB	MS2b1	MS2b2.2	0.0596384	0.95	0.05964	ns	Wilcoxon		TNB	MS2b1	MS2b2.2	0.00741741	0.12	0.00742	**	Wilcoxon
Macrophage_M1	MS2a1	MS2b2.2	0.0621576	0.68	0.06216	ns	Wilcoxon		TMB	MS2b1	MS2b2.1	0.418416	1	0.41842	ns	Wilcoxon		TNB	MS2b1	MS1b	0.434755	1	0.43475	ns	Wilcoxon
Macrophage_M1	MS2a1	MS1b	0.000955633	0.016	0.00096	***	Wilcoxon		TMB	MS2b1	MS1b	0.0474878	0.81	0.04749	*	Wilcoxon		TNB	MS2b1	MS2a2	0.000181183	0.0033	0.00018	***	Wilcoxon
Macrophage_M1	MS2a1	MS2a2	0.29744	1	0.29744	ns	Wilcoxon		TMB	MS2b1	MS2a2	0.0629993	0.95	0.063	ns	Wilcoxon		TNB	MS2b1	MS1a	0.596441	1	0.59644	ns	Wilcoxon
Macrophage_M1	MS2a1	MS1a	0.04427	0.58	0.04427	*	Wilcoxon		TMB	MS2b1	MS1a	0.47541	1	0.47541	ns	Wilcoxon		TNB	MS2b1	MS2b2.1	0.0788703	0.95	0.07887	ns	Wilcoxon
Macrophage_M1	MS2b1	MS2b2.2	0.0516277	0.62	0.05163	ns	Wilcoxon		TMB	MS2b2.2	MS2b2.1	0.750398	1	0.7504	ns	Wilcoxon		TNB	MS2b2.2	MS1b	0.0259114	0.36	0.02591	*	Wilcoxon
Macrophage_M1	MS2b1	MS1b	5.01795e-06	0.0001	5e-06	****	Wilcoxon		TMB	MS2b2.2	MS1b	0.826095	1	0.8261	ns	Wilcoxon		TNB	MS2b2.2	MS2a2	0.0872704	0.96	0.08727	ns	Wilcoxon
Macrophage_M1	MS2b1	MS2a2	0.419126	1	0.41913	ns	Wilcoxon		TMB	MS2b2.2	MS2a2	0.665746	1	0.66575	ns	Wilcoxon		TNB	MS2b2.2	MS1a	0.158342	1	0.15834	ns	Wilcoxon
Macrophage_M1	MS2b1	MS1a	0.0130288	0.2	0.01303	*	Wilcoxon		TMB	MS2b2.2	MS1a	0.593221	1	0.59322	ns	Wilcoxon		TNB	MS2b2.2	MS2b2.1	0.904156	1	0.90416	ns	Wilcoxon
Macrophage_M1	MS2b2.2	MS1b	1.0052e-08	2.1e-07	1e-08	****	Wilcoxon		TMB	MS2b2.1	MS1b	0.821037	1	0.82104	ns	Wilcoxon		TNB	MS1b	MS2a2	0.000102528	0.0019	0.0001	***	Wilcoxon
Macrophage_M1	MS2b2.2	MS2a2	0.513431	1	0.51343	ns	Wilcoxon		TMB	MS2b2.1	MS2a2	0.605388	1	0.60539	ns	Wilcoxon		TNB	MS1b	MS1a	0.879011	1	0.87901	ns	Wilcoxon
Macrophage_M1	MS2b2.2	MS1a	0.000220841	0.004	0.00022	***	Wilcoxon		TMB	MS2b2.1	MS1a	0.966362	1	0.96636	ns	Wilcoxon		TNB	MS1b	MS2b2.1	0.162926	1	0.16293	ns	Wilcoxon
Macrophage_M1	MS1b	MS2a2	0.000160997	0.0031	0.00016	***	Wilcoxon		TMB	MS1b	MS2a2	0.438481	1	0.43848	ns	Wilcoxon		TNB	MS2a2	MS1a	0.0134204	0.2	0.01342	*	Wilcoxon
Macrophage_M1	MS1b	MS1a	0.475916	1	0.47592	ns	Wilcoxon		TMB	MS1b	MS1a	0.673831	1	0.67383	ns	Wilcoxon		TNB	MS2a2	MS2b2.1	0.166944	1	0.16694	ns	Wilcoxon
Macrophage_M1	MS2a2	MS1a	0.0148278	0.21	0.01483	*	Wilcoxon		TMB	MS2a2	MS1a	0.425047	1	0.42505	ns	Wilcoxon		TNB	MS1a	MS2b2.1	0.312006	1	0.31201	ns	Wilcoxon
Lund									Lund									Lund
Macrophage_M1	UroB	Genomically unstable	0.905291	1	0.905	ns	Wilcoxon		TMB	Genomically unstable	Infiltrated	3.55518e-05	0.00036	3.6e-05	****	Wilcoxon		TNB	Genomically unstable	Infiltrated	2.24453e-07	2e-06	2.2e-07	****	Wilcoxon
Macrophage_M1	UroB	Infiltrated	0.932382	1	0.932	ns	Wilcoxon		TMB	Genomically unstable	Basal/SCC-like	0.036876	0.3	0.0369	*	Wilcoxon		TNB	Genomically unstable	Basal/SCC-like	0.0151026	0.11	0.0151	*	Wilcoxon
Macrophage_M1	UroB	Basal/SCC-like	0.292768	1	0.293	ns	Wilcoxon		TMB	Genomically unstable	UroB	0.175385	0.88	0.1754	ns	Wilcoxon		TNB	Genomically unstable	UroA	1.26592e-07	1.3e-06	1.3e-07	****	Wilcoxon
Macrophage_M1	UroB	UroA	0.0134185	0.094	0.013	*	Wilcoxon		TMB	Genomically unstable	UroA	0.00213271	0.019	0.0021	**	Wilcoxon		TNB	Genomically unstable	UroB	0.0932845	0.39	0.0933	ns	Wilcoxon
Macrophage_M1	Genomically unstable	Infiltrated	0.950121	1	0.95	ns	Wilcoxon		TMB	Infiltrated	Basal/SCC-like	0.0596384	0.4	0.0596	ns	Wilcoxon		TNB	Infiltrated	Basal/SCC-like	0.00741741	0.059	0.0074	**	Wilcoxon
Macrophage_M1	Genomically unstable	Basal/SCC-like	0.0940706	0.47	0.094	ns	Wilcoxon		TMB	Infiltrated	UroB	0.418416	1	0.4184	ns	Wilcoxon		TNB	Infiltrated	UroA	0.397692	0.8	0.3977	ns	Wilcoxon
Macrophage_M1	Genomically unstable	UroA	1.20032e-05	9.6e-05	1.2e-05	****	Wilcoxon		TMB	Infiltrated	UroA	0.05715	0.4	0.0572	ns	Wilcoxon		TNB	Infiltrated	UroB	0.0788703	0.39	0.0789	ns	Wilcoxon
Macrophage_M1	Infiltrated	Basal/SCC-like	0.0516277	0.31	0.052	ns	Wilcoxon		TMB	Basal/SCC-like	UroB	0.750398	1	0.7504	ns	Wilcoxon		TNB	Basal/SCC-like	UroA	0.0183231	0.11	0.0183	*	Wilcoxon
Macrophage_M1	Infiltrated	UroA	2.78435e-06	2.5e-05	2.8e-06	****	Wilcoxon		TMB	Basal/SCC-like	UroA	0.716434	1	0.7164	ns	Wilcoxon		TNB	Basal/SCC-like	UroB	0.904156	0.9	0.9042	ns	Wilcoxon
Macrophage_M1	Basal/SCC-like	UroA	2.31958e-09	2.3e-08	2.3e-09	****	Wilcoxon		TMB	UroB	UroA	0.868479	1	0.8685	ns	Wilcoxon		TNB	UroA	UroB	0.157998	0.47	0.158	ns	Wilcoxon
Lund2									Lund2									Lund2
Macrophage_M1	III	II	0.981395	1	0.9814	ns	Wilcoxon		TMB	II	III	0.00690232	0.028	0.0069	**	Wilcoxon		TNB	II	III	0.000462523	0.0019	0.00046	***	Wilcoxon
Macrophage_M1	III	IV	0.448944	1	0.44894	ns	Wilcoxon		TMB	II	IV	0.000434546	0.0026	0.00043	***	Wilcoxon		TNB	II	IV	2.79242e-05	0.00017	2.8e-05	****	Wilcoxon
Macrophage_M1	III	I	0.000311739	0.0016	0.00031	***	Wilcoxon		TMB	II	I	0.00239265	0.012	0.00239	**	Wilcoxon		TNB	II	I	9.38745e-05	0.00047	9.4e-05	****	Wilcoxon
Macrophage_M1	II	IV	0.406374	1	0.40637	ns	Wilcoxon		TMB	III	IV	0.529502	1	0.5295	ns	Wilcoxon		TNB	III	IV	0.838658	1	0.83866	ns	Wilcoxon
Macrophage_M1	II	I	0.000273557	0.0016	0.00027	***	Wilcoxon		TMB	III	I	0.5455	1	0.5455	ns	Wilcoxon		TNB	III	I	0.557905	1	0.55791	ns	Wilcoxon
Macrophage_M1	IV	I	0.00363689	0.015	0.00364	**	Wilcoxon		TMB	IV	I	0.154492	0.46	0.15449	ns	Wilcoxon		TNB	IV	I	0.404638	1	0.40464	ns	Wilcoxon
TCGA_Subtype									TCGA_Subtype									TCGA_Subtype
Macrophage_M1	PREVIOUS	NEVER	0.36672	0.56	0.367	ns	Wilcoxon		TMB	PREVIOUS	NEVER	0.0813314	0.16	0.081	ns	Wilcoxon		TNB	PREVIOUS	NEVER	0.0191315	0.057	0.019	*	Wilcoxon
Macrophage_M1	PREVIOUS	CURRENT	0.0929402	0.28	0.093	ns	Wilcoxon		TMB	PREVIOUS	CURRENT	0.314175	0.31	0.314	ns	Wilcoxon		TNB	PREVIOUS	CURRENT	0.595249	0.87	0.595	ns	Wilcoxon
Macrophage_M1	NEVER	CURRENT	0.282374	0.56	0.282	ns	Wilcoxon		TMB	NEVER	CURRENT	0.0466884	0.14	0.047	*	Wilcoxon		TNB	NEVER	CURRENT	0.434531	0.87	0.435	ns	Wilcoxon
Tobacco_use									Tobacco_use									Tobacco_use

## Sheet: S6
Table S6: DEG analysis of Macrophages.M1 fraction
DEG analysis of high and low M1 fraction (IMvigor210)																			DEG analysis of high and low M1 fraction (TCGA-BLCA)
symbol	ensgene	entrez	log2FoldChange	lfcSE	stat	pvalue	padj	chr	start	end	strand	biotype	description	sigORnot	label	mean_h	mean_l		symbol	ensgene	log2FoldChange	lfcSE	stat	pvalue	padj	entrez	chr	start	end	strand	biotype	description	sigORnot	label	mean_h	mean_l
CXCL9	ENSG00000138755	4283	4.40482	0.204125	21.579	2.82814e-103	5.95436e-99	4	76001275	76007488	-1	protein_coding	chemokine (C-X-C motif) ligand 9 [Source:HGNC Symbol;Acc:HGNC:7098]	Up_regulated	Both	2386.95	110.765		CXCL9	ENSG00000138755	4.90043	0.221979	22.076	5.37095e-108	2.07109e-103	4283	4	76001275	76007488	-1	protein_coding	chemokine (C-X-C motif) ligand 9 [Source:HGNC Symbol;Acc:HGNC:7098]	Up_regulated	Both	6722.29	232.151
CXCL11	ENSG00000169248	6373	4.01611	0.239466	16.7712	3.96753e-63	4.17662e-59	4	76033682	76041415	-1	protein_coding	chemokine (C-X-C motif) ligand 11 [Source:HGNC Symbol;Acc:HGNC:10638]	Up_regulated	Both	481.571	31.0326		CXCL11	ENSG00000169248	5.27166	0.244312	21.5775	2.91954e-103	5.62901e-99	6373	4	76033682	76041415	-1	protein_coding	chemokine (C-X-C motif) ligand 11 [Source:HGNC Symbol;Acc:HGNC:10638]	Up_regulated	Both	3019.56	162.451
CXCL10	ENSG00000169245	3627	3.42291	0.206256	16.5954	7.52323e-62	5.2798e-58	4	76021117	76023497	-1	protein_coding	chemokine (C-X-C motif) ligand 10 [Source:HGNC Symbol;Acc:HGNC:10637]	Up_regulated	Both	2366.3	221.36		CXCL10	ENSG00000169245	4.77583	0.223834	21.3365	5.20969e-101	6.69636e-97	3627	4	76021117	76023497	-1	protein_coding	chemokine (C-X-C motif) ligand 10 [Source:HGNC Symbol;Acc:HGNC:10637]	Up_regulated	Both	7283.28	282.934
STAT1	ENSG00000115415	6772	1.52326	0.0936503	16.2654	1.73751e-59	9.14539e-56	2	190964358	191020960	-1	protein_coding	signal transducer and activator of transcription 1, 91kDa [Source:HGNC Symbol;Acc:HGNC:11362]	Up_regulated	Both	48774.9	16931		CXCR2P1	ENSG00000229754	4.10963	0.252142	16.2989	1.0052e-59	9.69036e-56	NA	2	218059155	218065729	-1	transcribed_unprocessed_pseudogene	chemokine (C-X-C motif) receptor 2 pseudogene 1 [Source:HGNC Symbol;Acc:HGNC:6028]	Up_regulated	Both	171.514	11.1915
ZNF683	ENSG00000176083	257101	3.11036	0.203238	15.3041	7.18212e-53	3.02425e-49	1	26361634	26374522	-1	protein_coding	zinc finger protein 683 [Source:HGNC Symbol;Acc:HGNC:28495]	Up_regulated	Both	49.3249	5.90082		GBP5	ENSG00000154451	3.87744	0.24237	15.998	1.31923e-57	1.01742e-53	115362	1	89258950	89272804	-1	protein_coding	guanylate binding protein 5 [Source:HGNC Symbol;Acc:HGNC:19895]	Up_regulated	Both	4525.76	321.282
WARS	ENSG00000140105	7453	1.81269	0.124311	14.5819	3.66047e-48	1.28446e-44	14	100333788	100376805	-1	protein_coding	tryptophanyl-tRNA synthetase [Source:HGNC Symbol;Acc:HGNC:12729]	Up_regulated	Both	7856.65	2330.87		LAG3	ENSG00000089692	2.83209	0.192842	14.6861	7.91326e-49	5.08572e-45	3902	12	6772512	6778455	1	protein_coding	lymphocyte-activation gene 3 [Source:HGNC Symbol;Acc:HGNC:6476]	Up_regulated	Both	929.251	134.222
GBP1	ENSG00000117228	2633	1.84332	0.127556	14.451	2.46898e-47	7.426e-44	1	89052319	89065360	-1	protein_coding	guanylate binding protein 1, interferon-inducible [Source:HGNC Symbol;Acc:HGNC:4182]	Up_regulated	Both	13474.8	3817.66		STAT1	ENSG00000115415	1.79419	0.128799	13.9302	4.15334e-44	2.28796e-40	6772	2	190964358	191020960	-1	protein_coding	signal transducer and activator of transcription 1, 91kDa [Source:HGNC Symbol;Acc:HGNC:11362]	Up_regulated	Both	25445.7	7458.26
GBP1P1	ENSG00000225492	400759	1.90379	0.134097	14.1971	9.54617e-46	2.51231e-42	1	89407679	89426243	1	transcribed_unprocessed_pseudogene	guanylate binding protein 1, interferon-inducible pseudogene 1 [Source:HGNC Symbol;Acc:HGNC:39561]	Up_regulated	Both	105.131	31.3787		GBP1	ENSG00000117228	2.2922	0.166473	13.7692	3.90483e-43	1.88218e-39	2633	1	89052319	89065360	-1	protein_coding	guanylate binding protein 1, interferon-inducible [Source:HGNC Symbol;Acc:HGNC:4182]	Up_regulated	Both	9817.03	2057.41
GBP4	ENSG00000162654	115361	1.74237	0.124004	14.0509	7.60638e-45	1.77938e-41	1	89181148	89198932	-1	protein_coding	guanylate binding protein 4 [Source:HGNC Symbol;Acc:HGNC:20480]	Up_regulated	Both	4748.1	1415.27		ZNF683	ENSG00000176083	3.11414	0.226537	13.7467	5.32769e-43	2.28268e-39	257101	1	26361634	26374522	-1	protein_coding	zinc finger protein 683 [Source:HGNC Symbol;Acc:HGNC:28495]	Up_regulated	Both	235.822	39.7985
GBP5	ENSG00000154451	115362	2.62574	0.187439	14.0085	1.38303e-44	2.91183e-41	1	89258950	89272804	-1	protein_coding	guanylate binding protein 5 [Source:HGNC Symbol;Acc:HGNC:19895]	Up_regulated	Both	3492.04	570.399		TNIP3	ENSG00000050730	3.32416	0.244899	13.5736	5.74326e-42	2.21466e-38	79931	4	121131408	121227466	-1	protein_coding	TNFAIP3 interacting protein 3 [Source:HGNC Symbol;Acc:HGNC:19315]	Up_regulated	Both	119.173	16.9834
IDO1	ENSG00000131203	3620	3.03392	0.231208	13.1221	2.46156e-39	4.71143e-36	8	39902275	39928444	1	protein_coding	indoleamine 2,3-dioxygenase 1 [Source:HGNC Symbol;Acc:HGNC:6059]	Up_regulated	Both	1765.28	280.57		WARS	ENSG00000140105	2.28815	0.170609	13.4116	5.17004e-41	1.81238e-37	7453	14	100333788	100376805	-1	protein_coding	tryptophanyl-tRNA synthetase [Source:HGNC Symbol;Acc:HGNC:12729]	Up_regulated	Both	29023.4	6026.6
TAP1	ENSG00000168394	6890	1.76573	0.135872	12.9956	1.29633e-38	2.27441e-35	6	32845209	32853978	-1	protein_coding	transporter 1, ATP-binding cassette, sub-family B (MDR/TAP) [Source:HGNC Symbol;Acc:HGNC:43]	Up_regulated	Both	24700.5	7328.38		IFNG	ENSG00000111537	3.62945	0.271251	13.3804	7.874e-41	2.53024e-37	3458	12	68154768	68159747	-1	protein_coding	interferon, gamma [Source:HGNC Symbol;Acc:HGNC:5438]	Up_regulated	Both	76.1401	7.51288
CCL5	ENSG00000271503	6352	2.29419	0.178474	12.8545	8.11846e-38	1.31482e-34	17	35871491	35880793	-1	protein_coding	chemokine (C-C motif) ligand 5 [Source:HGNC Symbol;Acc:HGNC:10632]	Up_regulated	Both	989.381	201.255		CD8A	ENSG00000153563	2.58485	0.194622	13.2814	2.96966e-40	8.80871e-37	925	2	86784610	86808396	-1	protein_coding	CD8a molecule [Source:HGNC Symbol;Acc:HGNC:1706]	Up_regulated	Both	981.221	164.952
PSMB9	ENSG00000239836	5698	1.77127	0.138421	12.7962	1.7215e-37	2.58889e-34	CHR_HSCHR6_MHC_MANN_CTG1	32997896	33033347	1	protein_coding	proteasome (prosome, macropain) subunit, beta type, 9 [Source:HGNC Symbol;Acc:HGNC:9546]	Up_regulated	Both	1173.71	347.242		FAM26F	ENSG00000188820	2.34789	0.181779	12.9162	3.64849e-38	1.00493e-34	441168	6	116461370	116463779	1	protein_coding	family with sequence similarity 26, member F [Source:HGNC Symbol;Acc:HGNC:33391]	Up_regulated	Both	837.067	170.942
ITGAE	ENSG00000083457	3682	1.34747	0.106734	12.6246	1.54503e-36	2.16861e-33	17	3714628	3801243	-1	protein_coding	integrin, alpha E (antigen CD103, human mucosal lymphocyte antigen 1; alpha polypeptide) [Source:HGNC Symbol;Acc:HGNC:6147]	Up_regulated	Both	619.363	248.935		SSTR5-AS1	ENSG00000261713	-5.54865	0.429849	-12.9084	4.03678e-38	1.03775e-34	146336	16	1064093	1078731	-1	processed_transcript	SSTR5 antisense RNA 1 [Source:HGNC Symbol;Acc:HGNC:26502]	Down_regulated	Both	10.4	213.977
LAP3	ENSG00000002549	51056	0.969298	0.0769813	12.5913	2.35625e-36	3.10053e-33	4	17577192	17607972	1	protein_coding	leucine aminopeptidase 3 [Source:HGNC Symbol;Acc:HGNC:18449]	NOT	Significant	5448.55	2772.42		IDO1	ENSG00000131203	3.52972	0.275104	12.8305	1.10613e-37	2.66584e-34	3620	8	39902275	39928444	1	protein_coding	indoleamine 2,3-dioxygenase 1 [Source:HGNC Symbol;Acc:HGNC:6059]	Up_regulated	Both	4935.79	679.899
FASLG	ENSG00000117560	356	2.18644	0.182277	11.9952	3.76645e-33	4.66464e-30	1	172659018	172666874	1	protein_coding	Fas ligand (TNF superfamily, member 6) [Source:HGNC Symbol;Acc:HGNC:11936]	Up_regulated	Both	71.4071	15.6589		FCGR1A	ENSG00000150337	2.33607	0.182624	12.7917	1.82555e-37	4.14087e-34	2209	1	149782671	149792518	1	protein_coding	Fc fragment of IgG, high affinity Ia, receptor (CD64) [Source:HGNC Symbol;Acc:HGNC:3613]	Up_regulated	Both	329.782	85.3466
GNLY	ENSG00000115523	10578	2.2727	0.193225	11.762	6.12868e-32	7.16852e-29	2	85685175	85698854	1	protein_coding	granulysin [Source:HGNC Symbol;Acc:HGNC:4414]	Up_regulated	Both	276.793	57.8267		LGALS17A	ENSG00000226025	4.01491	0.315723	12.7166	4.78315e-37	1.02468e-33	400696	19	39679374	39686373	1	transcribed_unprocessed_pseudogene	Charcot-Leyden crystal protein pseudogene [Source:EntrezGene;Acc:400696]	Up_regulated	Both	143.099	9.9792
IFNG	ENSG00000111537	3458	3.04213	0.25904	11.7438	7.59599e-32	8.41716e-29	12	68154768	68159747	-1	protein_coding	interferon, gamma [Source:HGNC Symbol;Acc:HGNC:5438]	Up_regulated	Both	20.7097	2.40118		FTH1P22	ENSG00000225079	2.85406	0.225592	12.6514	1.09896e-36	2.23036e-33	NA	1	116775104	116775623	-1	processed_pseudogene	ferritin, heavy polypeptide 1 pseudogene 22 [Source:HGNC Symbol;Acc:HGNC:37640]	Up_regulated	Both	16.9993	2.36605
IRF1	ENSG00000125347	3659	1.22885	0.104732	11.7333	8.6084e-32	9.06207e-29	5	132481609	132490798	-1	protein_coding	interferon regulatory factor 1 [Source:HGNC Symbol;Acc:HGNC:6116]	Up_regulated	Both	2609.18	1121.64		TNFSF13B	ENSG00000102524	2.13013	0.168666	12.6293	1.45569e-36	2.6752e-33	10673	13	108251240	108308484	1	protein_coding	tumor necrosis factor (ligand) superfamily, member 13b [Source:HGNC Symbol;Acc:HGNC:11929]	Up_regulated	Both	627.958	146.723
KLRC2	ENSG00000205809	3822	2.13391	0.182238	11.7095	1.13927e-31	1.1422e-28	12	10426854	10442300	-1	protein_coding	killer cell lectin-like receptor subfamily C, member 2 [Source:HGNC Symbol;Acc:HGNC:6375]	Up_regulated	Both	112.025	68.6681		CCR5	ENSG00000160791	2.32901	0.184414	12.6292	1.45689e-36	2.6752e-33	1234	3	46370854	46376206	1	protein_coding	chemokine (C-C motif) receptor 5 (gene/pseudogene) [Source:HGNC Symbol;Acc:HGNC:1606]	Up_regulated	Both	514.264	102.924
GZMH	ENSG00000100450	2999	2.25928	0.193533	11.6739	1.73346e-31	1.65892e-28	14	24606480	24609699	-1	protein_coding	granzyme H (cathepsin G-like 2, protein h-CCPX) [Source:HGNC Symbol;Acc:HGNC:4710]	Up_regulated	Both	117.607	24.4518		NKG7	ENSG00000105374	2.56598	0.205018	12.5158	6.11628e-36	1.07204e-32	4818	19	51371606	51372715	-1	protein_coding	natural killer cell granule protein 7 [Source:HGNC Symbol;Acc:HGNC:7830]	Up_regulated	Both	887.456	154.873
CXCR2P1	ENSG00000229754	NA	2.78221	0.239102	11.6361	2.7009e-31	2.47238e-28	2	218059155	218065729	-1	transcribed_unprocessed_pseudogene	chemokine (C-X-C motif) receptor 2 pseudogene 1 [Source:HGNC Symbol;Acc:HGNC:6028]	Up_regulated	Both	44.5514	6.69333		CCL4	ENSG00000275302	2.43787	0.197288	12.3569	4.47103e-35	7.49597e-32	6351	17	36103590	36105621	1	protein_coding	chemokine (C-C motif) ligand 4 [Source:HGNC Symbol;Acc:HGNC:10630]	Up_regulated	Both	703.158	131.601
BATF2	ENSG00000168062	116071	1.85412	0.163105	11.3677	6.05558e-30	5.31226e-27	11	64987943	64997045	-1	protein_coding	basic leucine zipper transcription factor, ATF-like 2 [Source:HGNC Symbol;Acc:HGNC:25163]	Up_regulated	Both	73.0116	21.7389		NLRC5	ENSG00000140853	1.63548	0.132593	12.3345	5.90202e-35	9.48282e-32	84166	16	56989485	57083531	1	protein_coding	NLR family, CARD domain containing 5 [Source:HGNC Symbol;Acc:HGNC:29933]	Up_regulated	Both	3620.19	1190.67
GZMA	ENSG00000145649	3001	2.06954	0.183524	11.2767	1.71057e-29	1.44057e-26	5	55102648	55110252	1	protein_coding	granzyme A (granzyme 1, cytotoxic T-lymphocyte-associated serine esterase 3) [Source:HGNC Symbol;Acc:HGNC:4708]	Up_regulated	Both	400.168	94.7924		GZMA	ENSG00000145649	2.68219	0.217588	12.3269	6.49039e-35	1.0011e-31	3001	5	55102648	55110252	1	protein_coding	granzyme A (granzyme 1, cytotoxic T-lymphocyte-associated serine esterase 3) [Source:HGNC Symbol;Acc:HGNC:4708]	Up_regulated	Both	740.731	118.373
KLRC3	ENSG00000205810	3823	2.0418	0.183041	11.1549	6.77849e-29	5.48901e-26	12	10412312	10420595	-1	protein_coding	killer cell lectin-like receptor subfamily C, member 3 [Source:HGNC Symbol;Acc:HGNC:6376]	Up_regulated	Both	71.1166	34.7092		TAP1	ENSG00000168394	1.80832	0.147413	12.2671	1.36101e-34	2.01853e-31	6890	6	32845209	32853978	-1	protein_coding	transporter 1, ATP-binding cassette, sub-family B (MDR/TAP) [Source:HGNC Symbol;Acc:HGNC:43]	Up_regulated	Both	17660.2	5067.81
UBE2L6	ENSG00000156587	9246	1.12948	0.101452	11.1332	8.65006e-29	6.74512e-26	11	57551656	57568284	-1	protein_coding	ubiquitin-conjugating enzyme E2L 6 [Source:HGNC Symbol;Acc:HGNC:12490]	Up_regulated	Both	1367.72	632.455		CASP5	ENSG00000137757	2.92024	0.238555	12.2414	1.86783e-34	2.66761e-31	838	11	104994235	105023168	-1	protein_coding	caspase 5, apoptosis-related cysteine peptidase [Source:HGNC Symbol;Acc:HGNC:1506]	Up_regulated	Both	38.983	5.43569
LAG3	ENSG00000089692	3902	1.86385	0.169653	10.9862	4.4519e-28	3.34751e-25	12	6772512	6778455	1	protein_coding	lymphocyte-activation gene 3 [Source:HGNC Symbol;Acc:HGNC:6476]	Up_regulated	Both	201.656	56.286		RP11-10J5.1	ENSG00000226004	3.8959	0.319791	12.1826	3.84676e-34	5.29767e-31	NA	6	137943079	137945802	-1	lincRNA	NA	Up_regulated	Both	7.82608	0.565987
FAM26F	ENSG00000188820	441168	1.57639	0.144149	10.9359	7.76598e-28	5.6381e-25	6	116461370	116463779	1	protein_coding	family with sequence similarity 26, member F [Source:HGNC Symbol;Acc:HGNC:33391]	Up_regulated	Both	286.83	100.658		PDCD1	ENSG00000188389	2.52223	0.207162	12.1751	4.21829e-34	5.60902e-31	5133	2	241849881	241858908	-1	protein_coding	programmed cell death 1 [Source:HGNC Symbol;Acc:HGNC:8760]	Up_regulated	Both	223.741	38.9183
CD8A	ENSG00000153563	925	2.06014	0.1895	10.8715	1.576e-27	1.10604e-24	2	86784610	86808396	-1	protein_coding	CD8a molecule [Source:HGNC Symbol;Acc:HGNC:1706]	Up_regulated	Both	1485.77	357.057		LAP3	ENSG00000002549	1.33154	0.109619	12.147	5.94959e-34	7.50965e-31	51056	4	17577192	17607972	1	protein_coding	leucine aminopeptidase 3 [Source:HGNC Symbol;Acc:HGNC:18449]	Up_regulated	Both	7511.3	3114.05
NLRC5	ENSG00000140853	84166	1.41045	0.130299	10.8247	2.6281e-27	1.78491e-24	16	56989485	57083531	1	protein_coding	NLR family, CARD domain containing 5 [Source:HGNC Symbol;Acc:HGNC:29933]	Up_regulated	Both	7303.34	2754.74		KLRD1	ENSG00000134539	2.28973	0.18852	12.1458	6.03717e-34	7.50965e-31	3824	12	10226058	10329600	1	protein_coding	killer cell lectin-like receptor subfamily D, member 1 [Source:HGNC Symbol;Acc:HGNC:6378]	Up_regulated	Both	262.146	53.9144
KIR2DL4	ENSG00000189013	3805	2.34672	0.217444	10.7923	3.74437e-27	2.46356e-24	19	54803535	54814517	1	protein_coding	killer cell immunoglobulin-like receptor, two domains, long cytoplasmic tail, 4 [Source:HGNC Symbol;Acc:HGNC:6332]	Up_regulated	Both	37.9212	7.31975		TBX21	ENSG00000073861	2.25512	0.186397	12.0985	1.07547e-33	1.26912e-30	30009	17	47733244	47746119	1	protein_coding	T-box 21 [Source:HGNC Symbol;Acc:HGNC:11599]	Up_regulated	Both	88.9728	18.9018
APOL6	ENSG00000221963	80830	0.960137	0.0891274	10.7726	4.63527e-27	2.9573e-24	22	35648395	35668409	1	protein_coding	apolipoprotein L, 6 [Source:HGNC Symbol;Acc:HGNC:14870]	NOT	Significant	3015.15	1547.98		GZMH	ENSG00000100450	2.75993	0.228137	12.0977	1.0861e-33	1.26912e-30	2999	14	24606480	24609699	-1	protein_coding	granzyme H (cathepsin G-like 2, protein h-CCPX) [Source:HGNC Symbol;Acc:HGNC:4710]	Up_regulated	Both	356.996	55.7833
KLRD1	ENSG00000134539	3824	1.72838	0.16057	10.764	5.08975e-27	3.15175e-24	12	10226058	10329600	1	protein_coding	killer cell lectin-like receptor subfamily D, member 1 [Source:HGNC Symbol;Acc:HGNC:6378]	Up_regulated	Both	150.62	45.4331		RP11-750B16.1	ENSG00000262902	-2.71357	0.224827	-12.0696	1.5291e-33	1.73423e-30	101927337	17	53105734	53106358	1	processed_pseudogene	NA	Down_regulated	Both	177.845	1161.04
NKG7	ENSG00000105374	4818	2.03116	0.188823	10.7569	5.49658e-27	3.30643e-24	19	51371606	51372715	-1	protein_coding	natural killer cell granule protein 7 [Source:HGNC Symbol;Acc:HGNC:7830]	Up_regulated	Both	59.5035	14.1461		MTND1P23	ENSG00000225972	-3.00456	0.249568	-12.039	2.21609e-33	2.44156e-30	NA	1	629062	629433	1	unprocessed_pseudogene	MT-ND1 pseudogene 23 [Source:HGNC Symbol;Acc:HGNC:42092]	Down_regulated	Both	403.682	1163.71
PNLDC1	ENSG00000146453	154197	2.80561	0.270059	10.3889	2.78608e-25	1.62939e-22	6	159800249	159820704	1	protein_coding	poly(A)-specific ribonuclease (PARN)-like domain containing 1 [Source:HGNC Symbol;Acc:HGNC:21185]	Up_regulated	Both	241.699	24.3671		IL12RB2	ENSG00000081985	2.71792	0.226377	12.0061	3.2987e-33	3.53337e-30	3595	1	67307364	67396900	1	protein_coding	interleukin 12 receptor, beta 2 [Source:HGNC Symbol;Acc:HGNC:5972]	Up_regulated	Both	255.567	38.722
CCR5	ENSG00000160791	1234	1.67798	0.16316	10.2843	8.2982e-25	4.7219e-22	3	46370854	46376206	1	protein_coding	chemokine (C-C motif) receptor 5 (gene/pseudogene) [Source:HGNC Symbol;Acc:HGNC:1606]	Up_regulated	Both	214.121	66.6576		CRTAC1	ENSG00000095713	-3.92795	0.328382	-11.9615	5.65159e-33	5.89002e-30	55118	10	97865000	98030828	-1	protein_coding	cartilage acidic protein 1 [Source:HGNC Symbol;Acc:HGNC:14882]	Down_regulated	Both	436.361	3867.13
KLRC1	ENSG00000134545	3821	1.84777	0.179814	10.276	9.0402e-25	5.00875e-22	12	10442264	10454685	-1	protein_coding	killer cell lectin-like receptor subfamily C, member 1 [Source:HGNC Symbol;Acc:HGNC:6374]	Up_regulated	Both	97.9718	28.6443		SLAMF8	ENSG00000158714	2.13697	0.180827	11.8178	3.1599e-32	3.20655e-29	56833	1	159826750	159837249	1	protein_coding	SLAM family member 8 [Source:HGNC Symbol;Acc:HGNC:21391]	Up_regulated	Both	1195.65	276.158
CCL4	ENSG00000275302	6351	1.79107	0.176591	10.1424	3.58022e-24	1.93277e-21	17	36103590	36105621	1	protein_coding	chemokine (C-C motif) ligand 4 [Source:HGNC Symbol;Acc:HGNC:10630]	Up_regulated	Both	1405.07	406.594		FCGR1B	ENSG00000198019	2.31151	0.196158	11.7839	4.72668e-32	4.67348e-29	2210	1	121087345	121096310	1	protein_coding	Fc fragment of IgG, high affinity Ib, receptor (CD64) [Source:HGNC Symbol;Acc:HGNC:3614]	Up_regulated	Both	52.0369	16.4173
TBX21	ENSG00000073861	30009	1.77787	0.17598	10.1027	5.37495e-24	2.82911e-21	17	47733244	47746119	1	protein_coding	T-box 21 [Source:HGNC Symbol;Acc:HGNC:11599]	Up_regulated	Both	38.6821	10.7154		SLA2	ENSG00000101082	2.10367	0.179212	11.7384	8.09784e-32	7.80652e-29	84174	20	36612318	36646216	-1	protein_coding	Src-like-adaptor 2 [Source:HGNC Symbol;Acc:HGNC:17329]	Up_regulated	Both	226.52	52.9521
HLA-B	ENSG00000206450	3106	1.19843	0.119567	10.0231	1.20713e-23	6.19874e-21	CHR_HSCHR6_MHC_QBL_CTG1	31343976	31347305	-1	protein_coding	major histocompatibility complex, class I, B [Source:HGNC Symbol;Acc:HGNC:4932]	Up_regulated	Both	53736.5	24198.4		GZMB	ENSG00000100453	2.6465	0.227829	11.6162	3.41065e-31	3.20776e-28	3002	14	24630954	24634267	-1	protein_coding	granzyme B (granzyme 2, cytotoxic T-lymphocyte-associated serine esterase 1) [Source:HGNC Symbol;Acc:HGNC:4709]	Up_regulated	Both	1045.65	538.054
PARP9	ENSG00000138496	83666	0.943292	0.0943616	9.99657	1.57772e-23	7.9089e-21	3	122527924	122564577	-1	protein_coding	poly (ADP-ribose) polymerase family, member 9 [Source:HGNC Symbol;Acc:HGNC:24118]	NOT	Significant	7193.4	3714.38		IL21R	ENSG00000103522	2.31134	0.200486	11.5287	9.45751e-31	8.57888e-28	50615	16	27402162	27452042	1	protein_coding	interleukin 21 receptor [Source:HGNC Symbol;Acc:HGNC:6006]	Up_regulated	Both	311.981	93.2664
APOL3	ENSG00000128284	80833	1.09123	0.109641	9.95271	2.45398e-23	1.20154e-20	22	36140330	36166177	-1	protein_coding	apolipoprotein L, 3 [Source:HGNC Symbol;Acc:HGNC:14868]	Up_regulated	Both	747.57	358.353		HAPLN3	ENSG00000140511	1.93023	0.167443	11.5277	9.56644e-31	8.57888e-28	145864	15	88877288	88895626	-1	protein_coding	hyaluronan and proteoglycan link protein 3 [Source:HGNC Symbol;Acc:HGNC:21446]	Up_regulated	Both	2062.58	557.246
PRF1	ENSG00000180644	5551	1.69339	0.170372	9.93934	2.8068e-23	1.34305e-20	10	70597348	70602775	-1	protein_coding	perforin 1 (pore forming protein) [Source:HGNC Symbol;Acc:HGNC:9360]	Up_regulated	Both	607.629	187.601		CCL8	ENSG00000108700	2.55079	0.221897	11.4953	1.39236e-30	1.22024e-27	6355	17	34319036	34321402	1	protein_coding	chemokine (C-C motif) ligand 8 [Source:HGNC Symbol;Acc:HGNC:10635]	Up_regulated	Both	397.937	53.1748
KCTD16	ENSG00000183775	57528	-2.78921	0.281736	-9.90008	4.15936e-23	1.94603e-20	5	144170832	144485686	1	protein_coding	potassium channel tetramerization domain containing 16 [Source:HGNC Symbol;Acc:HGNC:29244]	Down_regulated	Both	20.0109	149.09		PRF1	ENSG00000180644	2.31818	0.203774	11.3762	5.49409e-30	4.70795e-27	5551	10	70597348	70602775	-1	protein_coding	perforin 1 (pore forming protein) [Source:HGNC Symbol;Acc:HGNC:9360]	Up_regulated	Both	1050.75	391.827
CRTAM	ENSG00000109943	56253	1.83317	0.185322	9.89181	4.51774e-23	2.06775e-20	11	122838500	122872639	1	protein_coding	cytotoxic and regulatory T cell molecule [Source:HGNC Symbol;Acc:HGNC:24313]	Up_regulated	Both	70.7286	19.3839		KRT6C	ENSG00000170465	4.86451	0.428988	11.3395	8.36279e-30	7.01038e-27	286887	12	52468516	52473785	-1	protein_coding	keratin 6C, type II [Source:HGNC Symbol;Acc:HGNC:20406]	Up_regulated	Both	3651.12	510.65
IL21	ENSG00000138684	59067	2.67036	0.271678	9.82915	8.4329e-23	3.77758e-20	4	122612628	122621069	-1	protein_coding	interleukin 21 [Source:HGNC Symbol;Acc:HGNC:6005]	Up_regulated	Both	5.71481	0.788607		CCL4L2	ENSG00000276070	2.34907	0.207222	11.336	8.70519e-30	7.14215e-27	9560	17	36210924	36212878	1	protein_coding	chemokine (C-C motif) ligand 4-like 2 [Source:HGNC Symbol;Acc:HGNC:24066]	Up_regulated	Both	310.459	63.3996
SLAMF7	ENSG00000026751	57823	1.67574	0.170528	9.82676	8.63481e-23	3.78744e-20	1	160739057	160754821	1	protein_coding	SLAM family member 7 [Source:HGNC Symbol;Acc:HGNC:21394]	Up_regulated	Both	1408.12	444.39		IRG1	ENSG00000102794	3.47293	0.307762	11.2845	1.56578e-29	1.25788e-26	730249	13	76948497	76958642	1	protein_coding	immunoresponsive 1 homolog (mouse) [Source:HGNC Symbol;Acc:HGNC:33904]	Up_regulated	Both	9.26502	1.64609
B2M	ENSG00000166710	567	0.967382	0.0990609	9.76553	1.58279e-22	6.80082e-20	15	44711477	44718877	1	protein_coding	beta-2-microglobulin [Source:HGNC Symbol;Acc:HGNC:914]	NOT	Significant	144461	71209.5		PDCD1LG2	ENSG00000197646	2.44101	0.217787	11.2083	3.71378e-29	2.9226e-26	80380	9	5510570	5571254	1	protein_coding	programmed cell death 1 ligand 2 [Source:HGNC Symbol;Acc:HGNC:18731]	Up_regulated	Both	412.333	74.6619
GP1BA	ENSG00000185245	2811	2.5808	0.265889	9.70628	2.83503e-22	1.19377e-19	17	4932297	4935030	1	protein_coding	glycoprotein Ib (platelet), alpha polypeptide [Source:HGNC Symbol;Acc:HGNC:4439]	Up_regulated	Both	156.854	101.369		CTA-384D8.35	ENSG00000272666	2.51468	0.224684	11.1921	4.45922e-29	3.43904e-26	105373098	22	50542305	50542906	-1	lincRNA	NA	Up_regulated	Both	224.04	43.3651
IL2RB	ENSG00000100385	3560	1.44285	0.14945	9.65436	4.71112e-22	1.94486e-19	22	37125838	37175054	-1	protein_coding	interleukin 2 receptor, beta [Source:HGNC Symbol;Acc:HGNC:6009]	Up_regulated	Both	379.128	140.761		FCGR3A	ENSG00000203747	2.3207	0.207799	11.168	5.84801e-29	4.42167e-26	2214	1	161541759	161550737	-1	protein_coding	Fc fragment of IgG, low affinity IIIa, receptor (CD16a) [Source:HGNC Symbol;Acc:HGNC:3619]	Up_regulated	Both	4455.07	919.227
PARP14	ENSG00000173193	54625	0.856732	0.0890926	9.61619	6.83122e-22	2.76586e-19	3	122680618	122730840	1	protein_coding	poly (ADP-ribose) polymerase family, member 14 [Source:HGNC Symbol;Acc:HGNC:29232]	NOT	Significant	28177.7	15198.5		BATF2	ENSG00000168062	2.22339	0.199462	11.147	7.41017e-29	5.49507e-26	116071	11	64987943	64997045	-1	protein_coding	basic leucine zipper transcription factor, ATF-like 2 [Source:HGNC Symbol;Acc:HGNC:25163]	Up_regulated	Both	1146.52	257.663
TNFSF13B	ENSG00000102524	10673	1.41317	0.147379	9.58865	8.92454e-22	3.54523e-19	13	108251240	108308484	1	protein_coding	tumor necrosis factor (ligand) superfamily, member 13b [Source:HGNC Symbol;Acc:HGNC:11929]	Up_regulated	Both	333.235	126.501		IL18BP	ENSG00000137496	1.22171	0.109871	11.1195	1.00827e-28	7.19999e-26	10068	11	71998541	72005715	1	protein_coding	interleukin 18 binding protein [Source:HGNC Symbol;Acc:HGNC:5987]	Up_regulated	Both	1167.98	525.155
HLA-F	ENSG00000137403	3134	1.33632	0.139914	9.55098	1.28469e-21	5.00886e-19	CHR_HSCHR6_MHC_COX_CTG1	29716754	29732497	1	protein_coding	major histocompatibility complex, class I, F [Source:HGNC Symbol;Acc:HGNC:4963]	Up_regulated	Both	7784.99	3102.41		OR2I1P	ENSG00000237988	3.07141	0.276217	11.1196	1.0076e-28	7.19999e-26	NA	6	29553219	29554166	1	unprocessed_pseudogene	olfactory receptor, family 2, subfamily I, member 1 pseudogene [Source:HGNC Symbol;Acc:HGNC:8258]	Up_regulated	Both	617.379	107.634
FCGR1A	ENSG00000150337	2209	1.69169	0.177321	9.54029	1.42428e-21	5.45215e-19	1	149782671	149792518	1	protein_coding	Fc fragment of IgG, high affinity Ia, receptor (CD64) [Source:HGNC Symbol;Acc:HGNC:3613]	Up_regulated	Both	192.447	59.2084		UBE2L6	ENSG00000156587	1.39285	0.125379	11.1091	1.13295e-28	7.94321e-26	9246	11	57551656	57568284	-1	protein_coding	ubiquitin-conjugating enzyme E2L 6 [Source:HGNC Symbol;Acc:HGNC:12490]	Up_regulated	Both	8784.64	3454.86
IFIT3	ENSG00000119917	3437	1.41214	0.149221	9.46341	2.98074e-21	1.12065e-18	10	89327894	89340971	1	protein_coding	interferon-induced protein with tetratricopeptide repeats 3 [Source:HGNC Symbol;Acc:HGNC:5411]	Up_regulated	Both	1469.25	557.045		IGLV7-43	ENSG00000211652	3.37702	0.30622	11.0281	2.79698e-28	1.92597e-25	NA	22	22395018	22395489	1	IG_V_gene	immunoglobulin lambda variable 7-43 [Source:HGNC Symbol;Acc:HGNC:5929]	Up_regulated	Both	642.763	20.9595
JAKMIP1	ENSG00000152969	152789	1.66502	0.177446	9.38322	6.39894e-21	2.36356e-18	4	6026199	6200591	-1	protein_coding	janus kinase and microtubule interacting protein 1 [Source:HGNC Symbol;Acc:HGNC:26460]	Up_regulated	Both	108.78	81.5207		IGSF6	ENSG00000140749	1.60404	0.146382	10.9579	6.0882e-28	4.11872e-25	10261	16	21639537	21652660	-1	protein_coding	immunoglobulin superfamily, member 6 [Source:HGNC Symbol;Acc:HGNC:5953]	Up_regulated	Both	574.089	194.624
KCNJ10	ENSG00000177807	3766	2.54021	0.271669	9.35041	8.7305e-21	3.16917e-18	1	160037467	160070248	-1	protein_coding	potassium channel, inwardly rectifying subfamily J, member 10 [Source:HGNC Symbol;Acc:HGNC:6256]	Up_regulated	Both	49.5964	8.5207		IL12RB1	ENSG00000096996	2.10095	0.191903	10.948	6.79328e-28	4.51648e-25	3594	19	18058995	18098944	-1	protein_coding	interleukin 12 receptor, beta 1 [Source:HGNC Symbol;Acc:HGNC:5971]	Up_regulated	Both	422.425	99.5065
C1QB	ENSG00000173369	713	1.43981	0.156604	9.19395	3.78686e-20	1.35133e-17	1	22652762	22661538	1	protein_coding	complement component 1, q subcomponent, B chain [Source:HGNC Symbol;Acc:HGNC:1242]	Up_regulated	Both	5624.06	2076.16		TNFRSF9	ENSG00000049249	2.03125	0.186161	10.9112	1.01847e-27	6.65647e-25	3604	1	7915894	7943165	-1	protein_coding	tumor necrosis factor receptor superfamily, member 9 [Source:HGNC Symbol;Acc:HGNC:11924]	Up_regulated	Both	242.096	60.0497
EPSTI1	ENSG00000133106	94240	1.39221	0.152442	9.13271	6.68042e-20	2.33483e-17	13	42886388	42992271	-1	protein_coding	epithelial stromal interaction 1 (breast) [Source:HGNC Symbol;Acc:HGNC:16465]	Up_regulated	Both	3176.96	1207.72		MNDA	ENSG00000163563	2.03157	0.186803	10.8755	1.5084e-27	9.53531e-25	4332	1	158831317	158849506	1	protein_coding	myeloid cell nuclear differentiation antigen [Source:HGNC Symbol;Acc:HGNC:7183]	Up_regulated	Both	460.831	181.365
TYMP	ENSG00000025708	1890	1.41894	0.155392	9.13135	6.76474e-20	2.33483e-17	22	50525752	50530085	-1	protein_coding	thymidine phosphorylase [Source:HGNC Symbol;Acc:HGNC:3148]	Up_regulated	Both	2994.41	1128.72		PYHIN1	ENSG00000163564	2.13499	0.19629	10.8767	1.48841e-27	9.53531e-25	149628	1	158930796	158977054	1	protein_coding	pyrin and HIN domain family, member 1 [Source:HGNC Symbol;Acc:HGNC:28894]	Up_regulated	Both	118.121	41.962
IL12RB2	ENSG00000081985	3595	1.93853	0.21269	9.11433	7.91598e-20	2.68811e-17	1	67307364	67396900	1	protein_coding	interleukin 12 receptor, beta 2 [Source:HGNC Symbol;Acc:HGNC:5972]	Up_regulated	Both	1245.6	333.42		CXCR3	ENSG00000186810	2.22897	0.205246	10.86	1.78756e-27	1.11178e-24	2833	X	71615916	71618517	-1	protein_coding	chemokine (C-X-C motif) receptor 3 [Source:HGNC Symbol;Acc:HGNC:4540]	Up_regulated	Both	212.762	44.8806
CD38	ENSG00000004468	952	1.89439	0.207902	9.11197	8.09e-20	2.7036e-17	4	15778275	15853230	1	protein_coding	CD38 molecule [Source:HGNC Symbol;Acc:HGNC:1667]	Up_regulated	Both	756.363	202.174		RP11-1094M14.5	ENSG00000267074	2.24755	0.207341	10.8399	2.22781e-27	1.3636e-24	NA	17	35499690	35510270	-1	sense_intronic	NA	Up_regulated	Both	15.2947	3.08667
SAMD9L	ENSG00000177409	219285	1.22376	0.13479	9.07896	1.09616e-19	3.60603e-17	7	93130055	93148369	-1	protein_coding	sterile alpha motif domain containing 9-like [Source:HGNC Symbol;Acc:HGNC:1349]	Up_regulated	Both	3667.53	1566.16		FDCSP	ENSG00000181617	4.31778	0.399628	10.8045	3.27797e-27	1.97503e-24	260436	4	70226071	70235252	1	protein_coding	follicular dendritic cell secreted protein [Source:HGNC Symbol;Acc:HGNC:19215]	Up_regulated	Both	4461.36	108.019
BTN3A3	ENSG00000111801	10384	0.915377	0.101459	9.02209	1.84529e-19	5.97705e-17	6	26440472	26453415	1	protein_coding	butyrophilin, subfamily 3, member A3 [Source:HGNC Symbol;Acc:HGNC:1140]	NOT	Significant	3204.31	1696.59		AC002331.1	ENSG00000236481	2.49521	0.231926	10.7587	5.395e-27	3.20057e-24	NA	16	26584755	26594813	-1	lincRNA	NA	Up_regulated	Both	36.1599	6.58982
SLFN12L	ENSG00000205045	100506736	1.45732	0.161768	9.00869	2.08534e-19	6.65223e-17	17	35464249	35537861	-1	protein_coding	schlafen family member 12-like [Source:HGNC Symbol;Acc:HGNC:33920]	Up_regulated	Both	441.946	162.165		IRF1	ENSG00000125347	1.346	0.125296	10.7426	6.42161e-27	3.75187e-24	3659	5	132481609	132490798	-1	protein_coding	interferon regulatory factor 1 [Source:HGNC Symbol;Acc:HGNC:6116]	Up_regulated	Both	7368.4	2950.71
KIR3DX1	ENSG00000104970	NA	2.23543	0.249193	8.97068	2.94681e-19	9.26002e-17	19	54532692	54545771	1	protein_coding	killer cell immunoglobulin-like receptor, three domains, X1 [Source:HGNC Symbol;Acc:HGNC:25043]	Up_regulated	Both	8.05001	1.58727		HAVCR2	ENSG00000135077	1.84328	0.172201	10.7042	9.7242e-27	5.59664e-24	84868	5	157085832	157142869	-1	protein_coding	hepatitis A virus cellular receptor 2 [Source:HGNC Symbol;Acc:HGNC:18437]	Up_regulated	Both	938.737	264.095
IFIH1	ENSG00000115267	64135	0.997477	0.111771	8.9243	4.48531e-19	1.38127e-16	2	162267079	162318703	-1	protein_coding	interferon induced with helicase C domain 1 [Source:HGNC Symbol;Acc:HGNC:18873]	NOT	Significant	2387.47	1199.36		ADAMDEC1	ENSG00000134028	2.49171	0.232856	10.7006	1.01094e-26	5.73278e-24	27299	8	24384285	24406013	1	protein_coding	ADAM-like, decysin 1 [Source:HGNC Symbol;Acc:HGNC:16299]	Up_regulated	Both	491.093	87.454
EOMES	ENSG00000163508	8320	1.76647	0.197962	8.92328	4.5268e-19	1.38127e-16	3	27715949	27722711	-1	protein_coding	eomesodermin [Source:HGNC Symbol;Acc:HGNC:3372]	Up_regulated	Both	161.196	46.4501		CRTAM	ENSG00000109943	2.09055	0.195577	10.6891	1.14467e-26	6.39706e-24	56253	11	122838500	122872639	1	protein_coding	cytotoxic and regulatory T cell molecule [Source:HGNC Symbol;Acc:HGNC:24313]	Up_regulated	Both	74.3784	18.4083
SIGLEC8	ENSG00000105366	27181	1.52441	0.171477	8.88988	6.11767e-19	1.84002e-16	19	51450847	51458456	-1	protein_coding	sialic acid binding Ig-like lectin 8 [Source:HGNC Symbol;Acc:HGNC:10877]	Up_regulated	Both	65.0142	22.8013		DDX58	ENSG00000107201	1.47446	0.137999	10.6846	1.20218e-26	6.62244e-24	23586	9	32455705	32526324	-1	protein_coding	DEAD (Asp-Glu-Ala-Asp) box polypeptide 58 [Source:HGNC Symbol;Acc:HGNC:19102]	Up_regulated	Both	2428.85	907.122
TAP2	ENSG00000204267	6891	1.13503	0.127941	8.87149	7.21764e-19	2.14028e-16	6	32821833	32838780	-1	protein_coding	transporter 2, ATP-binding cassette, sub-family B (MDR/TAP) [Source:HGNC Symbol;Acc:HGNC:44]	Up_regulated	Both	9013.22	4079.39		SLFN12L	ENSG00000205045	1.93602	0.181589	10.6615	1.54072e-26	8.36786e-24	100506736	17	35464249	35537861	-1	protein_coding	schlafen family member 12-like [Source:HGNC Symbol;Acc:HGNC:33920]	Up_regulated	Both	70.9922	18.5399
CXCR6	ENSG00000172215	10663	1.56775	0.177775	8.81871	1.15785e-18	3.38574e-16	3	45940933	45948353	1	protein_coding	chemokine (C-X-C motif) receptor 6 [Source:HGNC Symbol;Acc:HGNC:16647]	Up_regulated	Both	246.147	82.2923		TIGIT	ENSG00000181847	1.90905	0.17914	10.6568	1.62159e-26	8.68473e-24	201633	3	114276913	114310288	1	protein_coding	T cell immunoreceptor with Ig and ITIM domains [Source:HGNC Symbol;Acc:HGNC:26838]	Up_regulated	Both	472.756	126.114
KLRK1	ENSG00000213809	22914	1.82313	0.206886	8.81228	1.22627e-18	3.53669e-16	12	10372353	10391874	-1	protein_coding	killer cell lectin-like receptor subfamily K, member 1 [Source:HGNC Symbol;Acc:HGNC:18788]	Up_regulated	Both	35.2268	9.40356		CD2	ENSG00000116824	2.06741	0.194585	10.6247	2.28801e-26	1.2086e-23	914	1	116754385	116769228	1	protein_coding	CD2 molecule [Source:HGNC Symbol;Acc:HGNC:1639]	Up_regulated	Both	884.394	218.189
FCGR3A	ENSG00000203747	2214	1.54302	0.175298	8.80229	1.34051e-18	3.81395e-16	1	161541759	161550737	-1	protein_coding	Fc fragment of IgG, low affinity IIIa, receptor (CD16a) [Source:HGNC Symbol;Acc:HGNC:3619]	Up_regulated	Both	2449.81	855.586		PLEK	ENSG00000115956	1.99827	0.189763	10.5303	6.26261e-26	3.26341e-23	5341	2	68365173	68397453	1	protein_coding	pleckstrin [Source:HGNC Symbol;Acc:HGNC:9070]	Up_regulated	Both	1272.71	469.588
PDCD1	ENSG00000188389	5133	1.76687	0.200873	8.79599	1.41793e-18	3.9804e-16	2	241849881	241858908	-1	protein_coding	programmed cell death 1 [Source:HGNC Symbol;Acc:HGNC:8760]	Up_regulated	Both	58.3013	16.2581		FASLG	ENSG00000117560	2.35197	0.22388	10.5055	8.14956e-26	4.19007e-23	356	1	172659018	172666874	1	protein_coding	Fas ligand (TNF superfamily, member 6) [Source:HGNC Symbol;Acc:HGNC:11936]	Up_regulated	Both	78.0629	16.1655
DTX3L	ENSG00000163840	151636	0.683672	0.0777801	8.7898	1.49825e-18	4.15054e-16	3	122564238	122575203	1	protein_coding	deltex 3 like, E3 ubiquitin ligase [Source:HGNC Symbol;Acc:HGNC:30323]	NOT	Significant	5908.82	3662.52		CCR2	ENSG00000121807	2.44158	0.232741	10.4906	9.54701e-26	4.84398e-23	729230	3	46353734	46360928	1	protein_coding	chemokine (C-C motif) receptor 2 [Source:HGNC Symbol;Acc:HGNC:1603]	Up_regulated	Both	197.27	34.3906
IL15RA	ENSG00000134470	3601	1.15345	0.132397	8.71206	2.98399e-18	8.15907e-16	10	5937569	5978187	-1	protein_coding	interleukin 15 receptor, alpha [Source:HGNC Symbol;Acc:HGNC:5978]	Up_regulated	Both	421.757	194.355		IGLV4-69	ENSG00000211637	3.42832	0.327014	10.4837	1.02634e-25	5.13984e-23	NA	22	22030934	22031472	1	IG_V_gene	immunoglobulin lambda variable 4-69 [Source:HGNC Symbol;Acc:HGNC:5921]	Up_regulated	Both	816.112	102.862
NCR1	ENSG00000189430	9437	1.60546	0.184385	8.7071	3.11737e-18	8.4145e-16	19	54906150	54916140	1	protein_coding	natural cytotoxicity triggering receptor 1 [Source:HGNC Symbol;Acc:HGNC:6731]	Up_regulated	Both	53.1904	17.0266		CLEC6A	ENSG00000205846	2.87315	0.274302	10.4744	1.13247e-25	5.59862e-23	93978	12	8455926	8478330	1	protein_coding	C-type lectin domain family 6, member A [Source:HGNC Symbol;Acc:HGNC:14556]	Up_regulated	Both	6.85621	0.790752
CXCL13	ENSG00000156234	10563	2.18453	0.251516	8.68543	3.77301e-18	1.00553e-15	4	77511753	77611834	1	protein_coding	chemokine (C-X-C motif) ligand 13 [Source:HGNC Symbol;Acc:HGNC:10639]	Up_regulated	Both	1216.75	271.649		FYB	ENSG00000082074	2.15947	0.206501	10.4574	1.35491e-25	6.61353e-23	2533	5	39105236	39274528	-1	protein_coding	FYN binding protein [Source:HGNC Symbol;Acc:HGNC:4036]	Up_regulated	Both	2109.67	488.78
IRG1	ENSG00000102794	730249	2.95128	0.340793	8.66001	4.7171e-18	1.24142e-15	13	76948497	76958642	1	protein_coding	immunoresponsive 1 homolog (mouse) [Source:HGNC Symbol;Acc:HGNC:33904]	Up_regulated	Both	3.72982	0.391703		FCRL6	ENSG00000181036	2.0906	0.200369	10.4337	1.73936e-25	8.38391e-23	343413	1	159800511	159816251	1	protein_coding	Fc receptor-like 6 [Source:HGNC Symbol;Acc:HGNC:31910]	Up_regulated	Both	48.1665	11.6029
P2RX7	ENSG00000089041	5027	1.23302	0.142619	8.6455	5.35685e-18	1.39238e-15	12	121132819	121188032	1	protein_coding	purinergic receptor P2X, ligand gated ion channel, 7 [Source:HGNC Symbol;Acc:HGNC:8537]	Up_regulated	Both	484.965	209.197		CD300LF	ENSG00000186074	1.83032	0.175475	10.4307	1.79639e-25	8.55192e-23	146722	17	74694311	74712978	-1	protein_coding	CD300 molecule-like family member f [Source:HGNC Symbol;Acc:HGNC:29883]	Up_regulated	Both	185.226	52.5986
MYH2	ENSG00000125414	4620	4.06034	0.470152	8.63624	5.80953e-18	1.49163e-15	17	10521148	10549957	-1	protein_coding	myosin, heavy chain 2, skeletal muscle, adult [Source:HGNC Symbol;Acc:HGNC:7572]	Up_regulated	Both	1014.86	23.9591		CD3G	ENSG00000160654	1.89353	0.181854	10.4123	2.17815e-25	1.02429e-22	917	11	118344344	118355161	1	protein_coding	CD3g molecule, gamma (CD3-TCR complex) [Source:HGNC Symbol;Acc:HGNC:1675]	Up_regulated	Both	221.599	59.5094
SCO2	ENSG00000130489	9997	0.965249	0.112595	8.57277	1.01029e-17	2.56272e-15	22	50523568	50526439	-1	protein_coding	SCO2 cytochrome c oxidase assembly protein [Source:HGNC Symbol;Acc:HGNC:10604]	NOT	Significant	2245.56	1160.31		CD38	ENSG00000004468	2.26642	0.218093	10.392	2.69722e-25	1.2531e-22	952	4	15778275	15853230	1	protein_coding	CD38 molecule [Source:HGNC Symbol;Acc:HGNC:1667]	Up_regulated	Both	707.836	151.18
IL12RB1	ENSG00000096996	3594	1.36531	0.159444	8.56297	1.09996e-17	2.75698e-15	19	18058995	18098944	-1	protein_coding	interleukin 12 receptor, beta 1 [Source:HGNC Symbol;Acc:HGNC:5971]	Up_regulated	Both	356.676	140.438		SPN	ENSG00000197471	1.76049	0.169458	10.389	2.78369e-25	1.27788e-22	6693	16	29662979	29670876	1	protein_coding	sialophorin [Source:HGNC Symbol;Acc:HGNC:11249]	Up_regulated	Both	483.729	144.859
NMI	ENSG00000123609	9111	0.671269	0.0786644	8.53333	1.422e-17	3.5222e-15	2	151270465	151290057	-1	protein_coding	N-myc (and STAT) interactor [Source:HGNC Symbol;Acc:HGNC:7854]	NOT	Significant	1540.7	975.731		ATOH8	ENSG00000168874	-2.37797	0.228977	-10.3852	2.89584e-25	1.31372e-22	84913	2	85751344	85788066	1	protein_coding	atonal bHLH transcription factor 8 [Source:HGNC Symbol;Acc:HGNC:24126]	Down_regulated	Both	246.72	1273.7
SMAD6	ENSG00000137834	4091	-1.59614	0.187332	-8.52041	1.58984e-17	3.89215e-15	15	66702228	66782848	1	protein_coding	SMAD family member 6 [Source:HGNC Symbol;Acc:HGNC:6772]	Down_regulated	Both	181.26	562.248		LINC00930	ENSG00000258647	-3.46526	0.333989	-10.3754	3.21022e-25	1.43941e-22	NA	15	92567818	92572042	-1	lincRNA	long intergenic non-protein coding RNA 930 [Source:HGNC Symbol;Acc:HGNC:48620]	Down_regulated	Both	57.5618	652.965
ZNF560	ENSG00000198028	147741	3.58478	0.422438	8.48593	2.13991e-17	5.17858e-15	19	9466507	9498607	-1	protein_coding	zinc finger protein 560 [Source:HGNC Symbol;Acc:HGNC:26484]	Up_regulated	Both	78.2477	17.5903		SAMHD1	ENSG00000101347	1.25978	0.121578	10.3619	3.69381e-25	1.63721e-22	25939	20	36890229	36951843	-1	protein_coding	SAM domain and HD domain 1 [Source:HGNC Symbol;Acc:HGNC:15925]	Up_regulated	Both	6832.28	2917.51
XCL2	ENSG00000143185	6846	1.88322	0.222695	8.4565	2.75521e-17	6.59185e-15	1	168540765	168543997	-1	protein_coding	chemokine (C motif) ligand 2 [Source:HGNC Symbol;Acc:HGNC:10646]	Up_regulated	Both	8.60168	2.28487		EPSTI1	ENSG00000133106	1.7665	0.170998	10.3305	5.12847e-25	2.24726e-22	94240	13	42886388	42992271	-1	protein_coding	epithelial stromal interaction 1 (breast) [Source:HGNC Symbol;Acc:HGNC:16465]	Up_regulated	Both	3078.3	935.551
TAPBP	ENSG00000112493	6892	0.549428	0.0650698	8.44367	3.07518e-17	7.2747e-15	CHR_HSCHR6_MHC_COX_CTG1	33221298	33235989	-1	protein_coding	TAP binding protein (tapasin) [Source:HGNC Symbol;Acc:HGNC:11566]	NOT	Significant	3408.96	2326.47		HCP5	ENSG00000206337	1.68945	0.16359	10.3274	5.29831e-25	2.2956e-22	10866	6	31400702	31477506	1	sense_overlapping	HLA complex P5 (non-protein coding) [Source:HGNC Symbol;Acc:HGNC:21659]	Up_regulated	Both	3389.64	1073.75
TFEC	ENSG00000105967	22797	1.26739	0.150799	8.40451	4.29649e-17	1.00509e-14	7	115935148	116159896	-1	protein_coding	transcription factor EC [Source:HGNC Symbol;Acc:HGNC:11754]	Up_regulated	Both	449.961	188.507		IL15RA	ENSG00000134470	1.62785	0.157835	10.3136	6.11679e-25	2.62077e-22	3601	10	5937569	5978187	-1	protein_coding	interleukin 15 receptor, alpha [Source:HGNC Symbol;Acc:HGNC:5978]	Up_regulated	Both	1677.55	562.487
ODF3B	ENSG00000177989	440836	1.14438	0.136343	8.39345	4.72099e-17	1.09226e-14	22	50529710	50532580	-1	protein_coding	outer dense fiber of sperm tails 3B [Source:HGNC Symbol;Acc:HGNC:34388]	Up_regulated	Both	145.554	68.111		RP11-116D17.3	ENSG00000271579	-3.2674	0.316839	-10.3125	6.18766e-25	2.622e-22	NA	12	115299588	115300708	-1	lincRNA	NA	Down_regulated	Both	11.1652	114.092
MAGEC1	ENSG00000155495	9947	3.61036	0.431446	8.36805	5.85782e-17	1.34055e-14	X	141903894	141909388	1	protein_coding	melanoma antigen family C1 [Source:HGNC Symbol;Acc:HGNC:6812]	Up_regulated	Both	437.022	36.8749		B2M	ENSG00000166710	1.20582	0.11739	10.2719	9.42928e-25	3.9522e-22	567	15	44711477	44718877	1	protein_coding	beta-2-microglobulin [Source:HGNC Symbol;Acc:HGNC:914]	Up_regulated	Both	216649	86455.2
LILRB4	ENSG00000186818	11006	1.46829	0.175492	8.3667	5.9254e-17	1.34143e-14	19	54643889	54670359	1	protein_coding	leukocyte immunoglobulin-like receptor, subfamily B (with TM and ITIM domains), member 4 [Source:HGNC Symbol;Acc:HGNC:6608]	Up_regulated	Both	1431.11	519.295		ICOS	ENSG00000163600	2.01591	0.196422	10.2632	1.03273e-24	4.28207e-22	29851	2	203936748	203961577	1	protein_coding	inducible T-cell co-stimulator [Source:HGNC Symbol;Acc:HGNC:5351]	Up_regulated	Both	144.348	34.9915
HAPLN3	ENSG00000140511	145864	1.29812	0.155187	8.36489	6.01717e-17	1.34772e-14	15	88877288	88895626	-1	protein_coding	hyaluronan and proteoglycan link protein 3 [Source:HGNC Symbol;Acc:HGNC:21446]	Up_regulated	Both	350.115	143.525		STX11	ENSG00000135604	1.49779	0.146007	10.2583	1.08592e-24	4.4547e-22	8676	6	144150526	144188370	1	protein_coding	syntaxin 11 [Source:HGNC Symbol;Acc:HGNC:11429]	Up_regulated	Both	277.835	104.239
UBD	ENSG00000206468	10537	2.00979	0.241261	8.33035	8.06021e-17	1.78631e-14	CHR_HSCHR6_MHC_MCF_CTG1	29555423	29559736	-1	protein_coding	ubiquitin D [Source:HGNC Symbol;Acc:HGNC:18795]	Up_regulated	Both	2866.61	721.156		VSTM2L	ENSG00000132821	2.67176	0.260503	10.2561	1.11052e-24	4.50765e-22	128434	20	37903104	37945350	1	protein_coding	V-set and transmembrane domain containing 2 like [Source:HGNC Symbol;Acc:HGNC:16096]	Up_regulated	Both	615.5	133.442
C1QA	ENSG00000173372	712	1.29896	0.156762	8.28623	1.16894e-16	2.56364e-14	1	22636506	22639608	1	protein_coding	complement component 1, q subcomponent, A chain [Source:HGNC Symbol;Acc:HGNC:1241]	Up_regulated	Both	5605.18	2291.8		IL4I1	ENSG00000104951	1.93391	0.188701	10.2485	1.20145e-24	4.82595e-22	259307	19	49889654	49929539	-1	protein_coding	interleukin 4 induced 1 [Source:HGNC Symbol;Acc:HGNC:19094]	Up_regulated	Both	869.627	235.803
TMEM150B	ENSG00000180061	284417	1.46119	0.177074	8.25189	1.55911e-16	3.38407e-14	19	55312801	55334048	-1	protein_coding	transmembrane protein 150B [Source:HGNC Symbol;Acc:HGNC:34415]	Up_regulated	Both	20.8332	7.6951		LILRB4	ENSG00000186818	2.20411	0.215315	10.2367	1.35816e-24	5.39916e-22	11006	19	54643889	54670359	1	protein_coding	leukocyte immunoglobulin-like receptor, subfamily B (with TM and ITIM domains), member 4 [Source:HGNC Symbol;Acc:HGNC:6608]	Up_regulated	Both	1232.87	269.752
CRTAC1	ENSG00000095713	55118	-2.9184	0.353771	-8.2494	1.59192e-16	3.38549e-14	10	97865000	98030828	-1	protein_coding	cartilage acidic protein 1 [Source:HGNC Symbol;Acc:HGNC:14882]	Down_regulated	Both	498.524	3734.11		TMEM178A	ENSG00000152154	-1.92565	0.188276	-10.2278	1.48875e-24	5.85794e-22	130733	2	39664982	39717963	1	protein_coding	transmembrane protein 178A [Source:HGNC Symbol;Acc:HGNC:28517]	Down_regulated	Both	53.9863	217.243
IFIT2	ENSG00000119922	3433	1.15634	0.140155	8.25044	1.57817e-16	3.38549e-14	10	89301955	89309276	1	protein_coding	interferon-induced protein with tetratricopeptide repeats 2 [Source:HGNC Symbol;Acc:HGNC:5409]	Up_regulated	Both	1334.89	604.581		CD274	ENSG00000120217	2.06784	0.2022	10.2267	1.50488e-24	5.8616e-22	29126	9	5450503	5470566	1	protein_coding	CD274 molecule [Source:HGNC Symbol;Acc:HGNC:17635]	Up_regulated	Both	1055.21	259.651
BTN3A1	ENSG00000026950	11119	0.727422	0.0886154	8.20875	2.23496e-16	4.70548e-14	6	26402237	26415216	1	protein_coding	butyrophilin, subfamily 3, member A1 [Source:HGNC Symbol;Acc:HGNC:1138]	NOT	Significant	3994.29	2406.14		SIGLEC10	ENSG00000142512	1.9649	0.192185	10.224	1.54829e-24	5.91126e-22	89790	19	51410021	51417803	-1	protein_coding	sialic acid binding Ig-like lectin 10 [Source:HGNC Symbol;Acc:HGNC:15620]	Up_regulated	Both	594.802	155.398
FCGR1B	ENSG00000198019	2210	1.54013	0.187717	8.20455	2.31458e-16	4.82487e-14	1	121087345	121096310	1	protein_coding	Fc fragment of IgG, high affinity Ib, receptor (CD64) [Source:HGNC Symbol;Acc:HGNC:3614]	Up_regulated	Both	63.1868	22.2987		GBP1P1	ENSG00000225492	1.66815	0.163159	10.2241	1.54716e-24	5.91126e-22	400759	1	89407679	89426243	1	transcribed_unprocessed_pseudogene	guanylate binding protein 1, interferon-inducible pseudogene 1 [Source:HGNC Symbol;Acc:HGNC:39561]	Up_regulated	Both	546.967	181.751
PSME2	ENSG00000100911	5721	0.591232	0.0721373	8.19593	2.48671e-16	5.12538e-14	14	24143362	24147570	-1	protein_coding	proteasome (prosome, macropain) activator subunit 2 (PA28 beta) [Source:HGNC Symbol;Acc:HGNC:9569]	NOT	Significant	4081.98	2687.59		IFIH1	ENSG00000115267	1.5011	0.146915	10.2175	1.6558e-24	6.25972e-22	64135	2	162267079	162318703	-1	protein_coding	interferon induced with helicase C domain 1 [Source:HGNC Symbol;Acc:HGNC:18873]	Up_regulated	Both	2379.15	868.399
C1QC	ENSG00000159189	714	1.21987	0.148857	8.19493	2.50743e-16	5.12538e-14	1	22643630	22648110	1	protein_coding	complement component 1, q subcomponent, C chain [Source:HGNC Symbol;Acc:HGNC:1245]	Up_regulated	Both	3473.81	1502.72		HLA-B	ENSG00000234745	1.47159	0.144183	10.2064	1.85646e-24	6.9502e-22	3106	6	31353872	31357188	-1	protein_coding	major histocompatibility complex, class I, B [Source:HGNC Symbol;Acc:HGNC:4932]	Up_regulated	Both	202006	64851
ETV7	ENSG00000010030	51513	1.00711	0.123182	8.17582	2.93852e-16	5.94881e-14	6	36354091	36387800	-1	protein_coding	ets variant 7 [Source:HGNC Symbol;Acc:HGNC:18160]	Up_regulated	Both	255.214	135.219		SH2D1A	ENSG00000183918	2.11017	0.207431	10.1729	2.62013e-24	9.71489e-22	4068	X	124346344	124373155	1	protein_coding	SH2 domain containing 1A [Source:HGNC Symbol;Acc:HGNC:10820]	Up_regulated	Both	151.729	34.6368
IFI35	ENSG00000068079	3430	0.814605	0.100149	8.13391	4.15652e-16	8.33441e-14	17	43006725	43014456	1	protein_coding	interferon-induced protein 35 [Source:HGNC Symbol;Acc:HGNC:5399]	NOT	Significant	660.71	382.927		NCF1	ENSG00000158517	2.01294	0.19812	10.1602	2.98396e-24	1.09585e-21	653361	7	74773962	74789315	1	protein_coding	neutrophil cytosolic factor 1 [Source:HGNC Symbol;Acc:HGNC:7660]	Up_regulated	Both	212.859	90.9067
CCL8	ENSG00000108700	6355	1.73824	0.21402	8.12188	4.59009e-16	9.11696e-14	17	34319036	34321402	1	protein_coding	chemokine (C-C motif) ligand 8 [Source:HGNC Symbol;Acc:HGNC:10635]	Up_regulated	Both	77.367	24.0039		CMKLR1	ENSG00000174600	1.93583	0.190739	10.1491	3.3443e-24	1.2166e-21	1240	12	108288044	108339341	-1	protein_coding	chemerin chemokine-like receptor 1 [Source:HGNC Symbol;Acc:HGNC:2121]	Up_regulated	Both	815.381	295.359
IFITM1	ENSG00000185885	8519	1.29026	0.15933	8.09803	5.58548e-16	1.09903e-13	11	313506	315272	1	protein_coding	interferon induced transmembrane protein 1 [Source:HGNC Symbol;Acc:HGNC:5412]	Up_regulated	Both	2676.92	1096.85		VNN1	ENSG00000112299	2.52188	0.248858	10.1338	3.91132e-24	1.39652e-21	8876	6	132681590	132714049	-1	protein_coding	vanin 1 [Source:HGNC Symbol;Acc:HGNC:12705]	Up_regulated	Both	324.31	43.3242
DNAH17	ENSG00000187775	8632	2.54351	0.314587	8.08522	6.20532e-16	1.20969e-13	17	78423697	78577394	-1	protein_coding	dynein, axonemal, heavy chain 17 [Source:HGNC Symbol;Acc:HGNC:2946]	Up_regulated	Both	744.244	105.743		RP11-638I2.9	ENSG00000258521	1.99534	0.196892	10.1342	3.89598e-24	1.39652e-21	NA	14	100339832	100340554	1	antisense	NA	Up_regulated	Both	18.0928	4.44542
BMS1P20	ENSG00000236850	NA	0.966368	0.119638	8.07742	6.61507e-16	1.27774e-13	22	22303224	22322847	1	processed_transcript	BMS1 ribosome biogenesis factor pseudogene 20 [Source:HGNC Symbol;Acc:HGNC:49153]	NOT	Significant	2797.97	1465.2		RP11-1094M14.8	ENSG00000267369	1.89739	0.187324	10.129	4.10995e-24	1.45398e-21	NA	17	35498218	35499175	1	processed_pseudogene	NA	Up_regulated	Both	49.796	13.146
KLRC4	ENSG00000183542	8302	1.60028	0.198302	8.06989	7.03614e-16	1.34672e-13	12	10407382	10409757	-1	protein_coding	killer cell lectin-like receptor subfamily C, member 4 [Source:HGNC Symbol;Acc:HGNC:6377]	Up_regulated	Both	142.478	46.6636		TLR8	ENSG00000101916	2.2741	0.224894	10.1119	4.89262e-24	1.71513e-21	51311	X	12906620	12923169	1	protein_coding	toll-like receptor 8 [Source:HGNC Symbol;Acc:HGNC:15632]	Up_regulated	Both	162.671	32.4193
TSHR	ENSG00000165409	7253	1.89908	0.235911	8.04997	8.2815e-16	1.5708e-13	14	80954989	81146302	1	protein_coding	thyroid stimulating hormone receptor [Source:HGNC Symbol;Acc:HGNC:12373]	Up_regulated	Both	135.36	34.5067		CD86	ENSG00000114013	1.67375	0.165759	10.0975	5.66471e-24	1.9679e-21	942	3	122055366	122121139	1	protein_coding	CD86 molecule [Source:HGNC Symbol;Acc:HGNC:1705]	Up_regulated	Both	793.101	256.736
HLA-C	ENSG00000204525	3107	0.986045	0.122809	8.02911	9.81832e-16	1.84567e-13	6	31268749	31357158	-1	protein_coding	major histocompatibility complex, class I, C [Source:HGNC Symbol;Acc:HGNC:4933]	NOT	Significant	37605.6	19030.7		TOMM20P2	ENSG00000255987	2.44414	0.242389	10.0835	6.53241e-24	2.24907e-21	NA	17	35514766	35515186	-1	processed_pseudogene	TOMM20 pseudogene 2 [Source:HGNC Symbol;Acc:HGNC:50519]	Up_regulated	Both	8.46359	1.56576
SLAMF8	ENSG00000158714	56833	1.35735	0.169194	8.02245	1.03654e-15	1.93127e-13	1	159826750	159837249	1	protein_coding	SLAM family member 8 [Source:HGNC Symbol;Acc:HGNC:21391]	Up_regulated	Both	404.893	157.915		RP11-202G18.1	ENSG00000227531	3.78649	0.375878	10.0737	7.21944e-24	2.46362e-21	NA	9	111139246	111284836	-1	lincRNA	NA	Up_regulated	Both	4.41997	0.548497
GZMK	ENSG00000113088	3003	1.74659	0.218997	7.9754	1.51886e-15	2.78071e-13	5	55024253	55034570	1	protein_coding	granzyme K (granzyme 3; tryptase II) [Source:HGNC Symbol;Acc:HGNC:4711]	Up_regulated	Both	304.388	88.9255		CD3E	ENSG00000198851	1.92799	0.191929	10.0453	9.63323e-24	3.25848e-21	916	11	118304545	118316175	1	protein_coding	CD3e molecule, epsilon (CD3-TCR complex) [Source:HGNC Symbol;Acc:HGNC:1674]	Up_regulated	Both	1122.19	305.633
SCML4	ENSG00000146285	256380	1.52563	0.191532	7.96541	1.64678e-15	2.98891e-13	6	107704104	107824317	-1	protein_coding	sex comb on midleg-like 4 (Drosophila) [Source:HGNC Symbol;Acc:HGNC:21397]	Up_regulated	Both	60.9534	35.7337		PTPN22	ENSG00000134242	1.77029	0.176257	10.0438	9.78417e-24	3.28076e-21	26191	1	113813811	113871759	-1	protein_coding	protein tyrosine phosphatase, non-receptor type 22 (lymphoid) [Source:HGNC Symbol;Acc:HGNC:9652]	Up_regulated	Both	233.446	91.9639
BTN3A2	ENSG00000186470	11118	0.762679	0.0959944	7.94503	1.94144e-15	3.49359e-13	6	26365159	26378320	1	protein_coding	butyrophilin, subfamily 3, member A2 [Source:HGNC Symbol;Acc:HGNC:1139]	NOT	Significant	3935.56	2321.03		CXCR6	ENSG00000172215	1.75285	0.17466	10.0358	1.06084e-23	3.52646e-21	10663	3	45940933	45948353	1	protein_coding	chemokine (C-X-C motif) receptor 6 [Source:HGNC Symbol;Acc:HGNC:16647]	Up_regulated	Both	373.063	113.288
CLEC6A	ENSG00000205846	93978	1.73723	0.218879	7.93693	2.07239e-15	3.69763e-13	12	8455926	8478330	1	protein_coding	C-type lectin domain family 6, member A [Source:HGNC Symbol;Acc:HGNC:14556]	Up_regulated	Both	17.0941	4.83857		KCTD16	ENSG00000183775	-2.44464	0.243907	-10.0229	1.20952e-23	3.98634e-21	57528	5	144170832	144485686	1	protein_coding	potassium channel tetramerization domain containing 16 [Source:HGNC Symbol;Acc:HGNC:29244]	Down_regulated	Both	13.5238	77.2065
GBP7	ENSG00000213512	388646	1.69108	0.213345	7.92648	2.25453e-15	3.98882e-13	1	89131751	89176040	-1	protein_coding	guanylate binding protein 7 [Source:HGNC Symbol;Acc:HGNC:29606]	Up_regulated	Both	13.9381	7.34154		SLAMF7	ENSG00000026751	1.86249	0.18607	10.0096	1.38263e-23	4.51828e-21	57823	1	160739057	160754821	1	protein_coding	SLAM family member 7 [Source:HGNC Symbol;Acc:HGNC:21394]	Up_regulated	Both	1309.36	374.243
HLA-A	ENSG00000206503	3105	0.932191	0.118135	7.89093	2.99944e-15	5.26251e-13	6	29941260	29945884	1	protein_coding	major histocompatibility complex, class I, A [Source:HGNC Symbol;Acc:HGNC:4931]	NOT	Significant	31257.8	16925.6		APOL3	ENSG00000128284	1.46033	0.146284	9.98284	1.812e-23	5.87164e-21	80833	22	36140330	36166177	-1	protein_coding	apolipoprotein L, 3 [Source:HGNC Symbol;Acc:HGNC:14868]	Up_regulated	Both	2738.06	1027.9
TRIM69	ENSG00000185880	140691	0.886086	0.112702	7.86219	3.77478e-15	6.56812e-13	15	44728988	44767829	1	protein_coding	tripartite motif containing 69 [Source:HGNC Symbol;Acc:HGNC:17857]	NOT	Significant	97.0379	55.7246		GBP4	ENSG00000162654	1.66286	0.166707	9.97475	1.9659e-23	6.31727e-21	115361	1	89181148	89198932	-1	protein_coding	guanylate binding protein 4 [Source:HGNC Symbol;Acc:HGNC:20480]	Up_regulated	Both	5556.52	1724.18
KIR3DL2	ENSG00000240403	3812	2.16963	0.276124	7.85743	3.92085e-15	6.76636e-13	19	54850443	54867207	1	protein_coding	killer cell immunoglobulin-like receptor, three domains, long cytoplasmic tail, 2 [Source:HGNC Symbol;Acc:HGNC:6339]	Up_regulated	Both	20.0635	4.28428		CTLA4	ENSG00000163599	1.92313	0.19318	9.95509	2.39616e-23	7.63622e-21	1493	2	203867786	203873960	1	protein_coding	cytotoxic T-lymphocyte-associated protein 4 [Source:HGNC Symbol;Acc:HGNC:2505]	Up_regulated	Both	257.12	66.9991
SAMD3	ENSG00000164483	154075	1.33821	0.171025	7.82467	5.0901e-15	8.71275e-13	6	130144315	130365425	-1	protein_coding	sterile alpha motif domain containing 3 [Source:HGNC Symbol;Acc:HGNC:21574]	Up_regulated	Both	163.05	63.714		TYMP	ENSG00000025708	1.80034	0.180895	9.95242	2.46112e-23	7.77896e-21	1890	22	50525752	50530085	-1	protein_coding	thymidine phosphorylase [Source:HGNC Symbol;Acc:HGNC:3148]	Up_regulated	Both	13422.3	4040.38
IRF9	ENSG00000213928	10379	0.593113	0.0758192	7.82272	5.16925e-15	8.77689e-13	14	24161053	24166565	1	protein_coding	interferon regulatory factor 9 [Source:HGNC Symbol;Acc:HGNC:6131]	NOT	Significant	1497.23	1002.1		PSMB9	ENSG00000240065	1.78898	0.17986	9.94649	2.61229e-23	8.18963e-21	5698	6	32844136	32859585	1	protein_coding	proteasome (prosome, macropain) subunit, beta type, 9 [Source:HGNC Symbol;Acc:HGNC:9546]	Up_regulated	Both	5993.33	1751.29
CXCR3	ENSG00000186810	2833	1.62956	0.209191	7.78983	6.70997e-15	1.13017e-12	X	71615916	71618517	-1	protein_coding	chemokine (C-X-C motif) receptor 3 [Source:HGNC Symbol;Acc:HGNC:4540]	Up_regulated	Both	20.4435	6.05039		SMTNL1	ENSG00000214872	1.87605	0.188958	9.92841	3.13203e-23	9.73986e-21	219537	11	57542641	57550274	1	protein_coding	smoothelin-like 1 [Source:HGNC Symbol;Acc:HGNC:32394]	Up_regulated	Both	73.3405	20.2801
HLA-E	ENSG00000204592	3133	0.64496	0.0828206	7.78743	6.83883e-15	1.14274e-12	6	30489467	30494205	1	protein_coding	major histocompatibility complex, class I, E [Source:HGNC Symbol;Acc:HGNC:4962]	NOT	Significant	20006.1	12985.9		GPR141	ENSG00000187037	1.91196	0.192888	9.91224	3.68299e-23	1.13616e-20	353345	7	37683796	37833788	1	protein_coding	G protein-coupled receptor 141 [Source:HGNC Symbol;Acc:HGNC:19997]	Up_regulated	Both	25.2546	6.28341
ANGPT4	ENSG00000101280	51378	-2.46643	0.317292	-7.77336	7.64295e-15	1.26704e-12	20	869899	916317	-1	protein_coding	angiopoietin 4 [Source:HGNC Symbol;Acc:HGNC:487]	Down_regulated	Both	1.88219	27.0495		GNLY	ENSG00000115523	2.34761	0.237759	9.87394	5.40032e-23	1.65271e-20	10578	2	85685175	85698854	1	protein_coding	granulysin [Source:HGNC Symbol;Acc:HGNC:4414]	Up_regulated	Both	1215.84	248.846
CD2	ENSG00000116824	914	1.38628	0.178377	7.77161	7.74954e-15	1.27468e-12	1	116754385	116769228	1	protein_coding	CD2 molecule [Source:HGNC Symbol;Acc:HGNC:1639]	Up_regulated	Both	1251.25	484.021		TRGC2	ENSG00000227191	2.13871	0.216784	9.86563	5.86627e-23	1.78118e-20	NA	7	38239580	38368091	-1	TR_C_gene	T cell receptor gamma constant 2 [Source:HGNC Symbol;Acc:HGNC:12276]	Up_regulated	Both	69.3694	15.6333
CCL3	ENSG00000274221	6348	1.46608	0.188723	7.7684	7.94832e-15	1.29724e-12	CHR_HSCHR17_7_CTG4	36088598	36090511	-1	protein_coding	chemokine (C-C motif) ligand 3 [Source:HGNC Symbol;Acc:HGNC:10627]	Up_regulated	Both	816.234	298.191		ITGAL	ENSG00000005844	1.78138	0.180766	9.85459	6.54805e-23	1.97265e-20	3683	16	30472658	30523185	1	protein_coding	integrin, alpha L (antigen CD11A (p180), lymphocyte function-associated antigen 1; alpha polypeptide) [Source:HGNC Symbol;Acc:HGNC:6148]	Up_regulated	Both	1109.96	335.055
PDCD1LG2	ENSG00000197646	80380	1.33923	0.173007	7.74088	9.87329e-15	1.59902e-12	9	5510570	5571254	1	protein_coding	programmed cell death 1 ligand 2 [Source:HGNC Symbol;Acc:HGNC:18731]	Up_regulated	Both	329.028	129.968		TAP2	ENSG00000204267	1.20968	0.122863	9.84572	7.15285e-23	2.13815e-20	6891	6	32821833	32838780	-1	protein_coding	transporter 2, ATP-binding cassette, sub-family B (MDR/TAP) [Source:HGNC Symbol;Acc:HGNC:44]	Up_regulated	Both	4470.58	1946.66
CR1L	ENSG00000197721	1379	1.61695	0.209491	7.7185	1.17704e-14	1.89171e-12	1	207645113	207738416	1	protein_coding	complement component (3b/4b) receptor 1-like [Source:HGNC Symbol;Acc:HGNC:2335]	Up_regulated	Both	122.359	25.5971		RP11-291B21.2	ENSG00000256039	2.94071	0.299849	9.80728	1.04755e-22	3.10729e-20	NA	12	10553363	10558049	1	lincRNA	NA	Up_regulated	Both	101.769	14.6174
MYH7	ENSG00000092054	4625	2.57498	0.33527	7.68033	1.58681e-14	2.53097e-12	14	23412738	23435718	-1	protein_coding	myosin, heavy chain 7, cardiac muscle, beta [Source:HGNC Symbol;Acc:HGNC:7577]	Up_regulated	Both	390.077	6.91883		SAA2	ENSG00000134339	3.06833	0.314687	9.75042	1.83713e-22	5.40189e-20	6289	11	18239223	18248643	-1	protein_coding	serum amyloid A2 [Source:HGNC Symbol;Acc:HGNC:10514]	Up_regulated	Both	670.605	161.949
[truncated: 41,672 more rows]

## Sheet: S7
Table S7: M1 relavant GO, KEGG and GSEA analysis (IMvigor210)
GO enrichment analysis (high M1 fraction)												KEGG enrichment analysis (high M1 fraction)
[truncated: 695 more rows]

## Sheet: S8
Table S8: M1 relavant GO, KEGG and GSEA analysis (TCGA-BLCA)
[truncated: 714 more rows]

## Sheet: S9
Table S9: M1 relevant gene signatures
[truncated: 42 more rows]

[truncated: 2 more sheets: S10, S11]
